# Supplementary material for: A Mouse Photoreceptor Proteome Resource Identifies PALS2/MPP6 as a Novel Pan-Cone Photoreceptor Marker
Source: Invest Ophthalmol Vis Sci. 2025 Dec 15;66(15):44. doi: 10.1167/iovs.66.15.44 (PMC12710781; doi:10.1167/iovs.66.15.44)
Supplement: Supplement 2 [file iovs-66-15-44_s002.zip]

Archive with 10 entries (9 files):
- Scripts/
- Scripts/Script S1.Rmd
- Scripts/Script S2.Rmd
- Scripts/Script S3.Rmd
- Scripts/Script S4.Rmd
- Scripts/Script S5.Rmd
- Scripts/Script S6.Rmd
- Scripts/Script S7.ipynb
- Scripts/Script S8.Rmd
- Scripts/Script S9.ipynb
