# Supplementary material for: A Mouse Photoreceptor Proteome Resource Identifies PALS2/MPP6 as a Novel Pan-Cone Photoreceptor Marker
Source: Invest Ophthalmol Vis Sci. 2025 Dec 15;66(15):44. doi: 10.1167/iovs.66.15.44 (PMC12710781; doi:10.1167/iovs.66.15.44)
Supplement: Supplement 2 [file iovs-66-15-44_s002.zip › Scripts/Script S1.Rmd]

---
title: "Principal component analysis (PCA) and correlation heatmap"
output: html_notebook
---

# Preparation

## Packages

```{r}
library(readxl)
library(dplyr)
library(FactoMineR)
library(factoextra)
library(ggplot2)
library(ggpubr)
library(pheatmap)
library(RColorBrewer)
library(tibble)
library(missForest)
```

## Prepare data

```{r}
df <- read_excel("../Data/Data S1.xlsx", sheet = "1_all proteins")
reads <- df[,c(6,10:27)]

reads <- as.data.frame(reads) #rownames only works with df, not with tibbles
rownames(reads) <- reads$accession
reads <- reads[,-1]
```

# Principal Component Analysis (PCA)

```{r}
imputed_reads <- missForest(reads)
data <- imputed_reads$ximp

pca.data <- PCA(t(data), scale.unit = TRUE, graph = FALSE)
a <- fviz_pca_ind(pca.data, repel = TRUE)
ggpar(a, 
      title = "Principal Component Analysis", 
      ggtheme = theme_minimal())
```

# Correlation heatmap

```{r}
reads_log2 <- log2(reads)
cor_matrix <- cor(reads_log2, use = "pairwise.complete.obs")

my_colors = brewer.pal(n = 9, name = "RdGy")
my_colors = colorRampPalette(my_colors)(100)
my_colors = rev(my_colors)

pheatmap(cor_matrix, color=my_colors, border_color = NA)
```
