# Supplementary material for: A Mouse Photoreceptor Proteome Resource Identifies PALS2/MPP6 as a Novel Pan-Cone Photoreceptor Marker
Source: Invest Ophthalmol Vis Sci. 2025 Dec 15;66(15):44. doi: 10.1167/iovs.66.15.44 (PMC12710781; doi:10.1167/iovs.66.15.44)
Supplement: Supplement 2 [file iovs-66-15-44_s002.zip › Scripts/Script S2.Rmd]

---
title: "Volcano plots"
output: html_notebook
---

# Preparation

## Packages

```{r}
library(readxl)
library(dplyr)
library(ggplot2)
library(ggrepel)
```

## Prepare data

```{r}
dataset <- read_excel("../Data/Data S1.xlsx", sheet="2_cones vs rods")
df <- select(dataset, "entry","imp_logFC","imp_minuslog10q.mod")
df$entry <- gsub("_MOUSE", "", df$entry)
rm(dataset)
```


# Volcano plots

## Rod and cone markers

```{r}
# Create new categorical column (ns, rod, cone)
df <- df %>%
  mutate(PhR_type = case_when(imp_logFC >= 1 & imp_minuslog10q.mod >= 2  ~ "rod",
                              imp_logFC <= -1 & imp_minuslog10q.mod >= 2  ~ "cone",
                              TRUE ~ "ns"))

# Add color, size and alpha (transparency) to volcano plot
colors <- c("cone" = "darkgreen", "rod" = "#2E77B4", "ns" = "grey") 
sizes <- c("cone" = 2, "rod" = 2, "ns" = 1) 
alphas <- c("cone" = 0.8, "rod" = 0.8, "ns" = 0.6)

# Define markers
cone_marker <- df %>%
  filter(entry %in% c("GNAT2", "ARRC", "OPSG", "OPSB", "GBB3", "PDE6C"))

rod_marker <- df %>%
  filter(entry %in% c("GNAT1", "PDE6B", "PDE6A", "PHOS", "GBB1", "GBG1"))

# Modify labels and themes
ggplot(data = df,
       aes(x = imp_logFC, y = imp_minuslog10q.mod)) + 
  geom_point(aes(colour = PhR_type), 
             alpha = 0.4, 
             shape = 19,
             size = 1) + 
  geom_point(data = cone_marker,
             shape = 21,
             size = 3, 
             fill = "darkgreen", 
             colour = "black") + 
  geom_point(data = rod_marker,
             shape = 21,
             size = 3,
             fill = "#2E77B4", 
             colour = "black") + 
  geom_hline(yintercept = 2, linetype = "dashed") +
  geom_vline(xintercept = c(1, -1), linetype = "dashed")+
  scale_x_continuous(breaks = c(seq(-10, 10, 2)),       
                     limits = c(-9, 9)) +
  scale_y_continuous(breaks = c(seq(0, 11, 1)),       
                     limits = c(0.5, 10.5)) +
  geom_label_repel(data = cone_marker,  
                   aes(label = entry),
                   force = 1, nudge_x = 1) +
  geom_label_repel(data = rod_marker, 
                   aes(label = entry),
                   force = 1, nudge_x = 1) +
  scale_colour_manual(values = colors) +
  labs(x = "log2(fold change)", y = "-log10(q-value)",
       colour = "Enrichment") +
  theme_classic()
```

## SNAREs and Cplxs

```{r}
Cplx3 <- df %>%
  filter(entry %in% c("CPLX3"))

Cplx4 <- df %>%
  filter(entry %in% c("CPLX4"))

SNAREs <- df %>%
  filter(entry %in% c("SNP25", "STX3", "VAMP2", "SYT1", "STXB1"))

# Modify labels and themes
ggplot(data = df,
       aes(x = imp_logFC, y = imp_minuslog10q.mod)) + 
  geom_point(aes(colour = PhR_type), 
             alpha = 0.4, 
             shape = 19,
             size = 1) + 
  geom_point(data = Cplx3,
             shape = 21,
             size = 3, 
             fill = "darkgreen", 
             colour = "black") + 
  geom_point(data = Cplx4,
             shape = 21,
             size = 3,
             fill = "#4C98C5", 
             colour = "black") + 
  geom_point(data = SNAREs,
             shape = 21,
             size = 3,
             fill = "orange", 
             colour = "black") +
  geom_hline(yintercept = 2, linetype = "dashed") +
  geom_vline(xintercept = c(1, -1), linetype = "dashed")+
  scale_x_continuous(breaks = c(seq(-10, 10, 2)),       
                     limits = c(-9, 9)) +
  scale_y_continuous(breaks = c(seq(0, 11, 1)),       
                     limits = c(0.5, 10.5)) +
  geom_label_repel(data = Cplx3,
                   aes(label = entry),
                   force = 1, nudge_x = 1) +
  geom_label_repel(data = Cplx4,
                   aes(label = entry),
                   force = 1, nudge_x = 1) +
  geom_label_repel(data = SNAREs,
                   aes(label = entry),
                   force = 1, nudge_x = 1) +
  scale_colour_manual(values = colors) +
  labs(x = "log2(fold change)", y = "-log10(q-value)",
       colour = "Enrichment") +
  theme_classic()
```

## Top enriched candidates
Top enriched candidates according to -log10q.mod and logFC. Additionally, Mpp4 and Mpp6 are highlighted in red.

```{r}
# Define Thresholds
logFC_threshold_cones <- -5
logFC_threshold_rods <- 5
minuslog10q_threshold <- 8

# Define relevant proteins
selected_cones <- df %>%
  filter(imp_logFC < logFC_threshold_cones & imp_minuslog10q.mod > minuslog10q_threshold)
selected_rods <- df %>%
  filter(imp_logFC > logFC_threshold_rods & imp_minuslog10q.mod > minuslog10q_threshold)

## Select Mpp4 and Mpp6
Mpp6 <- df %>%
  filter(entry %in% c("PALS2"))
Mpp4 <- df %>%
  filter(entry %in% c("MPP4"))

# Plot
ggplot(data = df,
       aes(x = imp_logFC, y = imp_minuslog10q.mod)) + 
  geom_point(aes(colour = PhR_type), 
             alpha = 0.4, 
             shape = 19,
             size = 1) + 
  geom_point(data = selected_cones,
             shape = 21,
             size = 3, 
             fill = "darkgreen", 
             colour = "black") + 
  geom_point(data = selected_rods,
             shape = 21,
             size = 3,
             fill = "#2E77B4", 
             colour = "black") + 
  geom_point(data = Mpp4,
             shape = 21,
             size = 3,
             fill = "red", 
             colour = "black") + 
  geom_point(data = Mpp6,
             shape = 21,
             size = 3,
             fill = "red", 
             colour = "black") + 
  geom_hline(yintercept = 2, linetype = "dashed") +
  geom_vline(xintercept = c(1, -1), linetype = "dashed")+
  geom_hline(yintercept = 8, linetype = "dashed") +  # Line for -log10(q-value)
  geom_vline(xintercept = -5, linetype = "dashed") +
  geom_vline(xintercept = 5, linetype = "dashed") +
  scale_x_continuous(breaks = c(seq(-10, 10, 2)),       
                     limits = c(-9, 9)) +
  scale_y_continuous(breaks = c(seq(0, 11, 1)),       
                     limits = c(0.5, 10.5)) +
  geom_label_repel(data = selected_cones,
                   aes(label = entry),
                   force = 2, nudge_x = 0) +
  geom_label_repel(data = selected_rods,
                   aes(label = entry),
                   force = 2, nudge_x = 0) +
  geom_label_repel(data = Mpp4,
                   aes(label = entry),
                   force = 2, nudge_x = 0) +
  scale_colour_manual(values = colors) +
  labs(x = "log2(fold change)", y = "-log10(q-value)",
       colour = "Enrichment") +
  theme_classic()
```
