# Supplementary material for: A Mouse Photoreceptor Proteome Resource Identifies PALS2/MPP6 as a Novel Pan-Cone Photoreceptor Marker
Source: Invest Ophthalmol Vis Sci. 2025 Dec 15;66(15):44. doi: 10.1167/iovs.66.15.44 (PMC12710781; doi:10.1167/iovs.66.15.44)
Supplement: Supplement 2 [file iovs-66-15-44_s002.zip › Scripts/Script S3.Rmd]

---
title: "Analysis of relative protein abundance"
output: html_notebook
---

# Preparation

## Packages

```{r}
library(readxl)
library(dplyr)
library(tidyr)
library(ggplot2)
```

## Prepare data

```{r}
dataset <- read_excel('../Data/Data S1.xlsx', sheet="2_cones vs rods")

df <- dplyr::select(dataset,"entry","AVG_cones","AVG_rods", "imp_logFC","imp_minuslog10q.mod")

df$entry <- gsub("_MOUSE", "", df$entry)
df$entry <- gsub("PALS2", "MPP6", df$entry)

# create long table with normalized percentage values for ggplot
data_long <- df %>%
  pivot_longer(cols = c(AVG_rods, AVG_cones), names_to = "Type", values_to = "Abundance") %>%
  group_by(entry) %>%
  mutate(Total = sum(Abundance)) %>%
  mutate(Ratio = Abundance / Total) %>%
  mutate(Percentage = Abundance / Total * 100,
         Percentage = ifelse(Type == "AVG_cones", -Percentage, Percentage)) %>%
  ungroup()
```

## Define Function

```{r}
abundance <- function(protein_list) {
  ggplot(protein_list, aes(x = entry, y = Percentage, fill = Type)) +
  geom_bar(stat = "identity") +
  coord_flip() +
  geom_hline(yintercept = 0, color = "black") +
  scale_y_continuous(limits = c(-100, 100)) +
  theme_classic() +
  scale_fill_manual(values = c("AVG_rods" = "#2E77B4", "AVG_cones" = "darkgreen")) +
  labs(
    x = "",
    y = "relative protein abundance [%]",
    fill = "PhR type"
  )
}
```

# Photoreceptor markers

```{r}
markers <- data_long %>%
  filter(entry %in% c("GNAT2", "ARRC", "OPSG", "OPSB", "GBB3", "PDE6C",
                      "GNAT1", "PDE6B", "PDE6A", "PHOS", "GBB1", "GBG1"))

# Sort protein names according to percentage
markers_sorted <- as.data.frame(markers)
markers_sorted <- markers_sorted[order(markers_sorted$Percentage), ]
markers_sorted <- markers_sorted[!duplicated(markers_sorted$entry), ]
desired_order <-  paste(markers_sorted$entry)
markers$entry <- factor(markers$entry, levels = rev(desired_order))

abundance(markers)
```

# SNARE

```{r}
SNAREs <- data_long %>%
  filter(entry %in% c("VAMP2", "SNP25", "STX3", "SYT1", "STXB1", "CPLX3", "CPLX4"))

desired_order <- c("VAMP2", "SNP25", "STX3", "SYT1", "STXB1", "CPLX3", "CPLX4")
SNAREs$entry <- factor(SNAREs$entry, levels = rev(desired_order))

abundance(SNAREs)
```

# Significant candidates

```{r}
minuslog10q_threshold <- 8
logFC_threshold_cones <- -5
logFC_threshold_rods <- 5

selected_cones <- data_long %>%
  filter(imp_logFC < logFC_threshold_cones & imp_minuslog10q.mod > minuslog10q_threshold)

selected_rods <- data_long %>%
  filter(imp_logFC > logFC_threshold_rods & imp_minuslog10q.mod > minuslog10q_threshold)

# merge and sort rod/cone specific proteins and Mpps
mpp4 <- data_long %>%
  filter(entry == "MPP4")

specific <- rbind(selected_rods, selected_cones, mpp4)
specific_sorted <- as.data.frame(specific)
specific_sorted <- specific_sorted[order(specific_sorted$Percentage), ]
specific_sorted <- specific_sorted[!duplicated(specific_sorted$entry), ]
desired_order <-  specific_sorted$entry

specific$entry <- factor(specific$entry, levels = rev(desired_order))

abundance(specific)
```
