# Supplementary material for: A Mouse Photoreceptor Proteome Resource Identifies PALS2/MPP6 as a Novel Pan-Cone Photoreceptor Marker
Source: Invest Ophthalmol Vis Sci. 2025 Dec 15;66(15):44. doi: 10.1167/iovs.66.15.44 (PMC12710781; doi:10.1167/iovs.66.15.44)
Supplement: Supplement 2 [file iovs-66-15-44_s002.zip › Scripts/Script S4.Rmd]

---
title: "Gene Onthology Enrichment Analysis - Over-Representation Analysis (ORA) of rod and cone photoreceptor proteins"
output: html_notebook
---

# Preparation

## Packages

```{r}
library(readxl)
library(dplyr)
library(clusterProfiler)
organism = "org.Mm.eg.db"
library(organism, character.only = TRUE)
library(ggplot2)
```

## Prepare data

### Import Data

```{r}
df <- read_excel("../Data/Data S1.xlsx", sheet="2_cones vs rods")
df <- dplyr::select(df,"accession","imp_logFC","imp_minuslog10q.mod")
```

### Background list
= all identified proteins

```{r}
protein_list <- df$imp_logFC
names(protein_list) <- df$accession
protein_list<-na.omit(protein_list)
protein_list = sort(protein_list, decreasing = TRUE)
```

### Significantly enriched proteins
According to log2FC:\
\>2 = "rod enriched"\
\<-2 = "cone enriched"

```{r}
# Extract all significant results (-log10q > 2)
sig_proteins = subset(df, imp_minuslog10q.mod > 2)
proteins <- sig_proteins$imp_logFC
names(proteins) <- sig_proteins$accession
proteins <- na.omit(proteins)

# Define groups according to logFC
PhR <- names(proteins)[abs(proteins) > 2]
cones <- names(proteins)[proteins < -2]
rods <- names(proteins)[proteins > 2]
```

# Photoreceptor enrichment analysis

## Enrichment Analysis
Change parameter "ont" to all, CC, MF or BP according to your needs.

```{r}
go_enrich_PhR <- enrichGO(gene = PhR,
                      universe = names(protein_list),
                      OrgDb = organism, 
                      keyType = 'UNIPROT',
                      readable = T,
                      ont = "BP",
                      pvalueCutoff = 0.05, 
                      qvalueCutoff = 0.1)
```

## Barplot

```{r}
barplot(go_enrich_PhR, 
        drop = TRUE, 
        showCategory = 10, 
        font.size = 10)
```

## Cnetplot

```{r}
my_colors <- colorRampPalette(c("darkgreen", "#BEBEBE", "#2E77B4"))(100)
cnetplot(go_enrich_PhR, showCategory="visual perception", layout = "star", categorySize="pvalue", color.params = list(foldChange = protein_list)) + scale_color_gradientn(colors = my_colors)
```
# Rod photoreceptor enrichment analysis

## Enrichment Analysis
Change parameter "ont" to all, CC, MF or BP according to your needs.

```{r}
go_enrich_rods <- enrichGO(gene = rods,
                      universe = names(protein_list),
                      OrgDb = organism, 
                      keyType = 'UNIPROT',
                      readable = T,
                      ont = "BP",
                      pvalueCutoff = 0.05, 
                      qvalueCutoff = 0.1)
```

## Barplot

```{r}
barplot(go_enrich_rods, 
        drop = TRUE, 
        showCategory = 10, 
        font.size = 10)
```

# Cone photoreceptor enrichment analysis

## Enrichment Analysis
Change parameter "ont" to all, CC, MF or BP according to your needs.

```{r}
go_enrich_cones <- enrichGO(gene = cones,
                      universe = names(protein_list),
                      OrgDb = organism, 
                      keyType = 'UNIPROT',
                      readable = T,
                      ont = "BP",
                      pvalueCutoff = 0.05, 
                      qvalueCutoff = 0.1)
```

## Barplot

```{r}
barplot(go_enrich_cones, 
        drop = TRUE, 
        showCategory = 10, 
        font.size = 10)
```
