# Supplementary material for: A Mouse Photoreceptor Proteome Resource Identifies PALS2/MPP6 as a Novel Pan-Cone Photoreceptor Marker
Source: Invest Ophthalmol Vis Sci. 2025 Dec 15;66(15):44. doi: 10.1167/iovs.66.15.44 (PMC12710781; doi:10.1167/iovs.66.15.44)
Supplement: Supplement 2 [file iovs-66-15-44_s002.zip › Scripts/Script S5.Rmd]

---
title: "Peptide visualization 3x approach"
output: html_notebook
---

# Preparation

## Packages

```{r}
library(readxl)
library(dplyr)
library(tidyr)
library(ggplot2)
```

## Prepare data

```{r}
prepare_data <- function(sheet_name) {
  dataset <- read_excel("../Data/Data S2.xlsx", sheet=sheet_name)
  df <- dataset[,c(25, 28, 29, 6:23)]
  
  # Merge multiple hits for the same sequence by calculating the mean for each individual sampletype
  df_merged <- df %>%
    mutate(index = row_number()) %>%
    group_by(sequence, start, end) %>%
    summarise(
     index = min(index, na.rm = TRUE),
     across(starts_with("intensity"), \(x) mean(x, na.rm = TRUE)), .groups = "drop" # returns NaN if all are NA
     ) %>%
    arrange(index) %>%
    dplyr::select(-index)
  
  return(df_merged)
}
```

## Define Functions
Generate dataframe with TRUE/FALSE if sequence was detected at least 3 times for each sampletype

```{r}
create_tf_columns <- function(df_merged) {
  df_TF <- df_merged[, 1:3]
  df_TF$retina_TF <- apply(df_merged[, 4:9], 1, function(values) sum(!is.nan(values)) >= 3)
  df_TF$cones_TF <- apply(df_merged[, 10:15], 1, function(values) sum(!is.nan(values)) >= 3)
  df_TF$rods_TF <- apply(df_merged[, 16:21], 1, function(values) sum(!is.nan(values)) >= 3)
  
  # Remove sequence if retina, rods and cones are all FALSE
  df_TF_filtered <- df_TF %>%
    filter(!(retina_TF == FALSE & cones_TF == FALSE & rods_TF == FALSE))
  
  return(df_TF_filtered)
}
```

```{r}
generate_plot <- function(df_long){
  # Data for small boxes
  box_data <- df_long %>%
  pivot_longer(cols = c(retina_TF, cones_TF, rods_TF), names_to = "type", values_to = "value") %>%
  filter(value == TRUE) %>%
  mutate(y_min = case_when(
    type == "retina_TF" ~ 0.6,
    type == "cones_TF" ~ 0.4,
    type == "rods_TF" ~ 0.2
  ),
  y_max = y_min + 0.1)  # Height of small boxes

    # Generate plot
  p <- ggplot() +
    # Identified peptides
    geom_rect(aes(xmin = 0, xmax = protein_full, ymin = 0.85, ymax = 0.95), fill = NA, color = "black", linewidth = 1) +
    geom_rect(data = df_long, aes(xmin = start, xmax = end, ymin = y_min, ymax = y_max), fill = "grey") +
    # Boxes for retina, cones, rods
    geom_rect(aes(xmin = 0, xmax = protein_full, ymin = 0.6, ymax = 0.7), fill = NA, color = "black", linewidth = 1) + # Retina
    geom_rect(aes(xmin = 0, xmax = protein_full, ymin = 0.4, ymax = 0.5), fill = NA, color = "black", linewidth = 1) + # Cones
    geom_rect(aes(xmin = 0, xmax = protein_full, ymin = 0.2, ymax = 0.3), fill = NA, color = "black", linewidth = 1) + # Rods
    # start and end of sequences
    geom_text(data = df_long, aes(x = (start + end) / 2, y = 0.98, label = paste0(start, "-", end)),
              angle = 60, hjust = 0.2, vjust = 1, size = 3.5) + # `hjust = 0.5` to center
    # Insert small boxes for retina, cones, rods
    geom_rect(data = box_data, aes(xmin = start, xmax = end, ymin = y_min, ymax = y_max, fill = type)) +
    # Define color scheme
    scale_fill_manual(values = c("retina_TF" = "orange", "cones_TF" = "darkgreen", "rods_TF" = "#2E77B4")) +
    # Labeling
    scale_y_continuous(name = NULL, breaks = c(0.25, 0.45, 0.65), labels = c("rods", "cones", "retina")) +
    theme_void() +
    labs(x = "Position", title = sheet_name) +
    theme(
      plot.title = element_text(hjust = 0.5, margin = margin(t = 1, b = 20)),
      axis.text.y = element_text(hjust = 1),
      plot.margin = margin(40, 20, 20, 20),
      legend.position = "none"
    )
  p
  return(p)
}
```

```{r}
analyze_and_plot <- function(sheet_name){
  # Prepare data
  df_merged <- prepare_data(sheet_name)
  
  # Create TRUE/FALSE columns
  df_TF_filtered <- create_tf_columns(df_merged)
  
  # Transpose data for ggplot
  df_long <- df_TF_filtered %>%
    mutate(y_min = 0.85, y_max = 0.95)
  
  # Generate plot
  p <- generate_plot(df_long)
  
  # Save plot
  ggsave(paste0(sheet_name,"_plot.pdf"), plot = p, width = 8, height = 5)
  
  return(p)
}
```


# Input

## Ribeye/CtBP2

```{r}
sheet_name <- "1_Ctpb2 (Ribeye)"
protein_full <- 998
analyze_and_plot(sheet_name)
```

## Syntaxin 3b

```{r}
sheet_name <- "2_Syntaxin 3b"
protein_full <- 289
analyze_and_plot(sheet_name)
```

## PSD95

```{r}
sheet_name <- "3_DLG4 (PSD95beta)"
protein_full <- 767
analyze_and_plot(sheet_name)
```

## Mpp6/Pals2

```{r}
sheet_name <- "4_Mpp6 (Pals2)"
protein_full <- 539
analyze_and_plot(sheet_name)
```

## SNAP25

```{r}
sheet_name <- "5_SNAP25"
protein_full <- 206
analyze_and_plot(sheet_name)
```
