# Supplementary material for: A Mouse Photoreceptor Proteome Resource Identifies PALS2/MPP6 as a Novel Pan-Cone Photoreceptor Marker
Source: Invest Ophthalmol Vis Sci. 2025 Dec 15;66(15):44. doi: 10.1167/iovs.66.15.44 (PMC12710781; doi:10.1167/iovs.66.15.44)
Supplement: Supplement 2 [file iovs-66-15-44_s002.zip › Scripts/Script S6.Rmd]

---
title: "Disease related proteins"
output: html_notebook
---
# Preparation
## Packages

```{r}
library(readxl)
library(dplyr)
library(igraph)
library(Autoseed)
library(gprofiler2)
library(tidyr)
```

## Prepare data
```{r}
dataset <- read_excel("../Data/Data S1.xlsx", sheet="2_cones vs rods")
df <- dplyr::select(dataset,"gene name", "entry", "accession", "description", "imp_logFC","imp_minuslog10q.mod")

df <- df %>%
  mutate(Mapped.and.Identified.Genes = str_split(Mapped.and.Identified.Genes, " ")) %>%
  unnest(Mapped.and.Identified.Genes)

# Rod and cone photoreceptor-enriched Mouse_genenames
rod_proteins <- df %>%
  filter(grepl("rod", Enrichment, ignore.case = TRUE)) %>%
  pull(`gene name`)

cone_proteins <- df %>%
  filter(grepl("cone", Enrichment, ignore.case = TRUE)) %>%
  pull(`gene name`)
```


# Conversions
Use gprofiler2 (mouse_uniprot as input) and HCOP: Orthology Predictions Search (mouse_symbol as input) to maximize identification of human orthologs.

## Gprofiler2
```{r}
mouse_uniprot<- df$accession

gprofiler_orthologs <- gorth(query = mouse_uniprot, 
                         source_organism = "mmusculus",
                         target_organism = "hsapiens", 
                         filter_na = TRUE
                         )
```

## HCOP: Orthology Predictions Search
Generate a .txt file with mouse gene names and upload or paste to HCOP: Orthology Predictions Search (https://www.genenames.org/tools/hcop/#!/ accessed on 11/11/2025). Set to "Search for orthologs between Mouse and Human. Include orthologs from Ensembl, NCBI and HGNC using Approved symbol(s).
```{r}
mouse_symbol <- df$`gene name`

fileConn <- file("mouse_symbol.txt")
writeLines(mouse_symbol, fileConn)
```

Download and import the result .txt file.
```{r}
HCOP_orthologs <- read.table("orthologs.txt",
                        sep = "\t",
                        header = TRUE
                        )
```

## Compare gprofiler and HCOP output
```{r}
gprofiler <- gprofiler_orthologs$ortholog_name
HCOP <- HCOP_orthologs$Ortholog.symbol


only_gprofiler <- gprofiler[!gprofiler %in% HCOP]
print("only in gprofiler:")
only_gprofiler

only_HCOP <- HCOP[!HCOP %in% gprofiler]
print("only in HCOP:")
only_HCOP
```

## Combine ortholog information of gprofiler2 and HCOP dataframes
```{r}
# Use original df as mouse template
translation_df <- df %>% select(`gene name`, accession)

# Rename columns of dataframes to match each other, delete irrelevant data
translation_df <- translation_df %>% rename(mouse_gene_name = `gene name`)
translation_df <- translation_df %>% rename(mouse_uniprot = accession)

HCOP_orthologs <- HCOP_orthologs %>% rename(mouse_gene_name = Primary.symbol)
HCOP_orthologs <- HCOP_orthologs %>% rename(human_ortholog = Ortholog.symbol)
HCOP_orthologs <- HCOP_orthologs %>% select(mouse_gene_name, human_ortholog)

gprofiler_orthologs <- gprofiler_orthologs %>% rename(mouse_uniprot = input)
gprofiler_orthologs <- gprofiler_orthologs %>% rename(human_ortholog = ortholog_name)
gprofiler_orthologs <- gprofiler_orthologs %>% select(mouse_uniprot, human_ortholog)

# Merge dataframes
HCOP_translation <- translation_df %>%
  left_join(HCOP_orthologs,
            relationship = "many-to-many",
            by = "mouse_gene_name")

gprofiler_translation <- translation_df %>%
  left_join(gprofiler_orthologs, 
            relationship = "many-to-many",
            by = "mouse_uniprot")

merged_df <- rbind(HCOP_translation, gprofiler_translation)
merged_df <- merged_df %>% select(mouse_gene_name, human_ortholog)

# Remove duplicates and rows with NA
merged_df <- unique(merged_df)
merged_df <- na.omit(merged_df)
```

### Identify and print proteins without human ortholog translation
```{r}
missing_entries <- df[!df$`gene name` %in% merged_df$mouse_gene_name, ]
print(missing_entries)
```
### Remove irrelevant data
```{r}
keep <- c("df", "merged_df", "rod_proteins", "cone_proteins")
rm(list = setdiff(ls(), keep))
```


# Identify disease-associated proteins with Autoseed
## Define functions
```{r}
# Function: Obtain list of disease-associated proteins with AutoSeed
getAssociatedProteins <- function(disease_name, df) {
  
  # Get list of human proteins associated with disease
  disease_proteins <- AutoSeed(disease_name)
  disease_proteins <- unique(disease_proteins$malacards)
  
  # Overlay with df, select Mouse_genenames
  disease_mouse_genenames <- df %>%
    filter(human_ortholog %in% disease_proteins) %>%
    select(mouse_gene_name)
  
  return(disease_mouse_genenames)
}

# Function: Plot
disease_plot <- function(disease, associated_proteins, cone_proteins, rod_proteins) {
  
  # Generate df with connections
  edges <- data.frame(from = disease, to = associated_proteins)
  
  # Generate graph
  disease_graph <- graph_from_data_frame(edges, directed = FALSE)
  
  # Colors
  vertex_colors <- ifelse(V(disease_graph)$name %in% cone_proteins, "darkgreen",
                          ifelse(V(disease_graph)$name %in% rod_proteins, "#2E77B4", "gray"))
  
  # Plot
  plot(disease_graph,
       layout = layout_as_star(disease_graph),
       vertex.size = 10,
       vertex.label.cex = 1,
       vertex.label.color = "black",
       vertex.color = vertex_colors,
       vertex.frame.color = NA,
       main = paste("Disease Association for", disease)
  )
  
  return(disease_graph)
}
```


## Visualization
### Define diseases of interest and obtain associated proteins
```{r}
diseases <- c("retinitis pigmentosa", "night blindness", "cone-rod dystrophy")

# Obtain associated proteins
disease_mouse_genenames <- list()
for (disease in diseases) {
  disease_proteins <- getAssociatedProteins(disease, merged_df)
  disease_mouse_genenames[[disease]] <- disease_proteins
}
```

### Single plots
```{r}
disease_graphs <- list()
for (disease in diseases) {
  associated_proteins <- disease_mouse_genenames[[disease]]

  if (!is.null(associated_proteins) && nrow(associated_proteins) > 0) {
    disease_graphs[[disease]] <- disease_plot(disease, associated_proteins, cone_proteins, rod_proteins)
  }
}
```
### Combined plot
```{r}
# Combine plots
if (length(disease_graphs) > 0) {
  combined_graph <- do.call(igraph::union, disease_graphs)

  # Colors
  vertex_colors <- ifelse(V(combined_graph)$name %in% cone_proteins, "darkgreen",
                          ifelse(V(combined_graph)$name %in% rod_proteins, "#2E77B4", "gray"))
  # Combined plot
  plot(combined_graph,
       vertex.size = 10,
       vertex.label.cex = 1,
       vertex.label.color = "black",
       vertex.color = vertex_colors,
       vertex.frame.color = NA)

  # Legend
  legend("bottomright", legend = c("Rod enriched", "Cone enriched", "Not enriched"),
         col = c("#2E77B4", "darkgreen", "gray"), pch = 21, pt.bg = c("#2E77B4", "darkgreen", "gray"), pt.cex = 1, bty = "n")
} else {
  cat("No graphs to plot\n")
}
```

# Disease-associated proteins according to RetNet
Here we use RetNet, the Retinal Information Network for gathering disease information.
University of Texas-Houston Health Science Center. RetNet - Retinal Information Network. Accessed November 11, 2025. https://RetNet.org/

## Import data
Import Table A: Gene and Locus Symbols by Disease Category (one or more diseases per gene/locus) from the summaries website (https://retnet.org/summaries) as .txt file.
```{r}
RetNet <- read.table("RetNet_summary.txt", header = TRUE, sep = "\t", stringsAsFactors = FALSE)

RetNet <- RetNet %>%
  separate_rows(Mapped.and.Identified.Genes, sep = " ")
```

## Add Diseases to human orthologs of proteome
```{r}
# Rename column to match merged_df
RetNet <- RetNet %>% rename(human_ortholog = Mapped.and.Identified.Genes)
RetNet <- RetNet %>% rename(Disease_Category = Disease.Category)


RetNet_overlay <- merged_df %>%
  left_join(RetNet, by = "human_ortholog")

RetNet_overlay <- na.omit(RetNet_overlay)
```


## Visualization
### Define diseases of interest and obtain associated proteins
```{r}
diseases <- c("retinitis pigmentosa", "night blindness", "cone-rod dystrophy")

# Obtain associated proteins
disease_mouse_genenames <- list()
for (disease in diseases) {
  disease_proteins <- RetNet_overlay %>%
    filter(grepl(disease,Disease_Category,ignore.case = TRUE)) %>%
    pull(mouse_gene_name)
  disease_mouse_genenames[[disease]] <- disease_proteins
}

# Remove duplicates
disease_mouse_genenames <- lapply(disease_mouse_genenames, unique)
```

### Single plots
```{r}
disease_graphs <- list()
for (disease in diseases) {
  associated_proteins <- disease_mouse_genenames[[disease]]

  if (!is.null(associated_proteins) && length(associated_proteins) > 0) { #length instead of nrow
    disease_graphs[[disease]] <- disease_plot(disease, associated_proteins, cone_proteins, rod_proteins)
  }
}
```
### Combined plot
```{r}
# Combine plots
if (length(disease_graphs) > 0) {
  combined_graph <- do.call(igraph::union, disease_graphs)

  # Colors
  vertex_colors <- ifelse(V(combined_graph)$name %in% cone_proteins, "darkgreen",
                          ifelse(V(combined_graph)$name %in% rod_proteins, "#2E77B4", "gray"))
  # Combined plot
  plot(combined_graph,
       vertex.size = 10,
       vertex.label.cex = 1,
       vertex.label.color = "black",
       vertex.color = vertex_colors,
       vertex.frame.color = NA)

  # Legend
  legend("bottomright", legend = c("Rod enriched", "Cone enriched", "Not enriched"),
         col = c("#2E77B4", "darkgreen", "gray"), pch = 21, pt.bg = c("#2E77B4", "darkgreen", "gray"), pt.cex = 1, bty = "n")
} else {
  cat("No graphs to plot\n")
}
```
# Export RetNet data as .csv
For generation of Data S1 sheet "5_cone vs rods diseases"
```{r}
associated_diseases <- RetNet_overlay %>%
     group_by(mouse_gene_name) %>%
     summarise(
       human_ortholog = paste(unique(human_ortholog), collapse = "; "),
       Disease_Category = paste(unique(Disease_Category), collapse = "; "),
     )

write.csv(associated_diseases, file = "associated_diseases.csv", row.names = FALSE)

```
