# Supplementary material for: A Mouse Photoreceptor Proteome Resource Identifies PALS2/MPP6 as a Novel Pan-Cone Photoreceptor Marker
Source: Invest Ophthalmol Vis Sci. 2025 Dec 15;66(15):44. doi: 10.1167/iovs.66.15.44 (PMC12710781; doi:10.1167/iovs.66.15.44)
Supplement: Supplement 2 [file iovs-66-15-44_s002.zip › Scripts/Script S7.ipynb]

# %% [markdown]
# scRNAseq Mouse Retina Cell Atlas (MRCA) - Pseudobulk

Publication: https://doi.org/10.1016/j.isci.2024.109916 

Download dataset: https://datasets.cellxgene.cziscience.com/0ca84fa3-eaa3-456e-a24c-e13e225d7ba6.h5ad

This script is based on the initial pseudobulk aggregation steps from the following tutorial:
https://github.com/mousepixels/sanbomics_scripts/blob/main/pseudobulk_pyDeseq2.ipynb

Differential gene expression analysis was later performed in R using DESeq2.

# %% [markdown]
## Packages

# %% [code]
import scanpy as sc
import pandas as pd

# %% [markdown]
## Prepare data

# %% [code]
file_path = r"2024_0902_MRCA_all_cells.h5ad"    

adata = sc.read_h5ad(file_path)
adata.obs

# %% [markdown]
- Reduce dataset to include only photoreceptor cells
- Photoreceptors are found in 3 out of 9 original datasets
- Resulting dataset includes only those 3

# %% [code]
rod_adata = adata[adata.obs['majorclass'] == 'Rod']
cone_adata = adata[adata.obs['majorclass'] == 'Cone']
phr_adata = rod_adata.concatenate(cone_adata, batch_key='cell_type', batch_categories=['Rod','Cone'])

# %% [markdown]
- Create a new 'combined' column by merging 'sampleid' and 'majorclass'
- This defines unique pseudobulk groups within each major cell class

# %% [code]
phr_adata.obs['combined'] = phr_adata.obs['sampleid'].astype(str) + '_' + phr_adata.obs['majorclass'].astype(str)

# %% [markdown]
-  Filter the dataset to retain only cells that passed visual quality control

# %% [code]
WT_adata = phr_adata[phr_adata.obs['reference'] == 'GSE243413 (2023) WT_CD73']
Chen_adata = phr_adata[phr_adata.obs['reference'] == 'GSE243413 (2023) Chen_CD73']

WT_adata = WT_adata[WT_adata.obs['majorclass'] == 'Rod']
Chen_adata = Chen_adata[Chen_adata.obs['majorclass'] == 'Cone']

ref_adata = WT_adata.concatenate(Chen_adata, batch_key='cell_type', batch_categories=['Rod','Cone'])

# %% [markdown]
- Remove the smallest pseudobulk group, which contained only 8 cells

# %% [code]
ref_adata = ref_adata[ref_adata.obs['combined'] != '10x_Retina0313v2_Cone']
combined_counts = ref_adata.obs['combined'].value_counts()
print(combined_counts)

print(ref_adata.obs['majorclass'].value_counts())

# %% [markdown]
## Pseudobulk the dataset by the 'combined'-category

# %% [markdown]
- Cells are grouped by the 'combined' column
- Raw counts (.raw.X) are used for aggregation
- For each group, counts are summed across all cells to generate one pseudobulk sample
- Each group is stored as a separate AnnData-object and afterwards concatenated into one AnnData-object before being extracted as pandas dataframe

# %% [code]
pbs = []
for sample in ref_adata.obs.combined.unique(): 
    samp_cell_subset = ref_adata[ref_adata.obs['combined'] == sample]
    samp_cell_subset.X = samp_cell_subset.raw.X                        

    rep_adata = sc.AnnData(
        X = samp_cell_subset.X.sum(axis = 0),        
        var = samp_cell_subset.var[[]]
        )
    
    rep_adata.obs_names = [sample]
    rep_adata.obs['majorclass'] = samp_cell_subset.obs['majorclass'].iloc[0]
    pbs.append(rep_adata)

pb = sc.concat(pbs)
counts = pd.DataFrame(pb.X, columns = pb.var_names)

# %% [markdown]
- Export count matrix and obs-data as dataframe
- Save the dataframes (count matrix and metadata) as CSV-files

# %% [code]
counts = pd.DataFrame(pb.X, columns=pb.var_names)
obs = pd.DataFrame(pb.obs)

counts.to_csv('pseudobulk_counts.csv', index=True)
obs.to_csv('pseudobulk_obs.csv', index=True)

# %% [markdown]
- Switch to R to continue working with DESeq2 (Volcanoplot_Transcriptome.Rmd)
