# Supplementary material for: A Mouse Photoreceptor Proteome Resource Identifies PALS2/MPP6 as a Novel Pan-Cone Photoreceptor Marker
Source: Invest Ophthalmol Vis Sci. 2025 Dec 15;66(15):44. doi: 10.1167/iovs.66.15.44 (PMC12710781; doi:10.1167/iovs.66.15.44)
Supplement: Supplement 2 [file iovs-66-15-44_s002.zip › Scripts/Script S8.Rmd]

---
title: "Volcano plots - Transcriptome"
output: html_document
---

#Preparation

## Packages

```{r}
library(DESeq2)
library(dplyr)
library(clusterProfiler)
library(ggplot2)
library(ggrepel)
```

##Prepare data

```{r}
counts <- read.csv('pseudobulk_counts.csv', row.names = 1)
obs <- read.csv('pseudobulk_obs.csv', row.names = 1)

counts_transposed <- t(counts)
colnames(counts_transposed) <- rownames(obs)
```

Processing of the imported data via DESeq2 (see <https://bioconductor.org/packages/devel/bioc/vignettes/DESeq2/inst/doc/DESeq2.html>)
```{r}
dds <- DESeqDataSetFromMatrix(countData = counts_transposed,
                              colData = obs,
                              design = ~ majorclass)

dds <- DESeq(dds)
```

```{r}
res <- results(dds)
head(res)
```
-   
```{r}
# Filter genes by expression level:
# - Keep genes with a mean normalized count > 100 (in rods (columns 1–6) and/or in cones (columns 7–12))
norm_counts <- counts(dds, normalized = TRUE)
res_fil <- norm_counts[rowMeans(norm_counts[,1:6])>100 | rowMeans(norm_counts[,7:12])>100,]
```

```{r}
# filtered genes in results dataframe
res_df <- res[rownames(res_fil), ]
res_df <- as.data.frame(res_df)
```

```{r}
# Add a column with the Ensembl IDs
res_df$ENSEMBL <- rownames(res_df)
organism <- "org.Mm.eg.db"

# Convert Ensembl IDs to gene types
ensembl_names <- as.character(res_df$ENSEMBL)
genetype<-bitr(ensembl_names, fromType = "ENSEMBL", toType = "GENETYPE", OrgDb=organism) 

# Filter out rows with ncRNA entries and duplicates
sum(genetype$GENETYPE == "ncRNA")
genetype_filtered <- genetype[genetype$GENETYPE != "ncRNA", ]
genetype_filtered <- genetype_filtered[!(genetype_filtered$ENSEMBL == "ENSMUSG00000021846" & 
                                           genetype_filtered$GENETYPE == "pseudo"), ]

# Dataset with Ensembl IDs and gene type as a template for adding the corresponding analyzed values
d1 <- data.frame(
  ENS =genetype_filtered$ENSEMBL,
  TYPE = genetype_filtered$GENETYPE
)

# Add the desired values to the dataset by matching the Ensembl ID column in both datasets
DATA <- merge(d1, res_df[, c("ENSEMBL", "log2FoldChange", "pvalue")],
              by.x = "ENS",
              by.y = "ENSEMBL",
              all.x = TRUE)

# Rename columns
colnames(DATA)[colnames(DATA) == "log2FoldChange"] <- "L2FC"
colnames(DATA)[colnames(DATA) == "pvalue"] <- "PVAL"
```
```{r}
print("Total amount of genes: 32034")
print("Amount of genes after threshold filtering: 6849 (-78,62%)")
print("Amount of genes after dataset preparation: 6584 (-79,45%)")
```

```{r}
# Separate between rod and cone enriched
# Create new categorical column
DATA <- DATA %>%
  mutate(PhR_type = case_when(L2FC >= 1 & -log(PVAL) >= 2  ~ "rod",
                              L2FC <= -1 & -log(PVAL) >= 2  ~ "cone",
                              TRUE ~ "ns"))   
# Obtain counts         
DATA %>% dplyr::count(PhR_type)
```

```{r}
# Add colour, size and alpha (transparency) to volcano plot
colors <- c("cone" = "darkgreen", "rod" = "#2E77B4", "ns" = "#BEBEBE") 
sizes <- c("cone" = 2, "rod" = 2, "ns" = 1) 
alphas <- c("cone" = 0.8, "rod" = 0.8, "ns" = 0.6)
```

```{r}
# New column for labeling specific genes
DATA$NAME <- NA

#Cone marker
DATA$NAME <- ifelse(DATA$ENS == "ENSMUSG00000024992", "Pde6c", DATA$NAME)
DATA$NAME <- ifelse(DATA$ENS == "ENSMUSG00000009108", "Gnat2", DATA$NAME)
DATA$NAME <- ifelse(DATA$ENS == "ENSMUSG00000058831", "Opn1sw", DATA$NAME)
DATA$NAME <- ifelse(DATA$ENS == "ENSMUSG00000031394", "Opn1mw ", DATA$NAME)
DATA$NAME <- ifelse(DATA$ENS == "ENSMUSG00000060890", "Arr3", DATA$NAME)
DATA$NAME <- ifelse(DATA$ENS == "ENSMUSG00000023439", "Gnb3", DATA$NAME)

#Rod marker
DATA$NAME <- ifelse(DATA$ENS == "ENSMUSG00000024575", "Pde6a", DATA$NAME)
DATA$NAME <- ifelse(DATA$ENS == "ENSMUSG00000034837", "Gnat1", DATA$NAME)
DATA$NAME <- ifelse(DATA$ENS == "ENSMUSG00000029491", "Pde6b", DATA$NAME)
DATA$NAME <- ifelse(DATA$ENS == "ENSMUSG00000029064", "Gnb1", DATA$NAME)
DATA$NAME <- ifelse(DATA$ENS == "ENSMUSG00000029663", "Gngt1", DATA$NAME)
DATA$NAME <- ifelse(DATA$ENS == "ENSMUSG00000006007", "Pdc", DATA$NAME)
DATA$NAME <- ifelse(DATA$ENS == "ENSMUSG00000030324", "Rho", DATA$NAME)

#MPPs
DATA$NAME <- ifelse(DATA$ENS == "ENSMUSG00000079550", "Mpp4", DATA$NAME)
DATA$NAME <- ifelse(DATA$ENS == "ENSMUSG00000038388", "Mpp6", DATA$NAME)
```

# Volcanoplot with highlighted rod and cone marker

```{r}
cone_marker <- DATA %>%
  filter(ENS %in% c("ENSMUSG00000024992", "ENSMUSG00000009108", "ENSMUSG00000058831", "ENSMUSG00000031394", "ENSMUSG00000060890", "ENSMUSG00000023439"))

rod_marker <- DATA %>%
  filter(ENS %in% c("ENSMUSG00000024575", "ENSMUSG00000034837", "ENSMUSG00000029491", "ENSMUSG00000029064", "ENSMUSG00000029663", "ENSMUSG00000006007", "ENSMUSG00000030324"))

# Modify labels and themes
ggplot(data = DATA,
       aes(x = L2FC, y = -log(PVAL))) + 
  geom_point(aes(colour = PhR_type), 
             alpha = 0.4, 
             shape = 19,
             size = 1) + 
  geom_point(data = cone_marker,
             shape = 21,
             size = 3, 
             fill = "darkgreen", 
             colour = "black") + 
  geom_point(data = rod_marker,
             shape = 21,
             size = 3,
             fill = "#2E77B4", 
             colour = "black") + 
  geom_hline(yintercept = 2, linetype = "dashed") +
  geom_vline(xintercept = c(1, -1), linetype = "dashed")+
  scale_x_continuous(breaks = c(seq(-13, 13, 2)),       
                     limits = c(-13, 13)) +
  scale_y_continuous(breaks = c(seq(0, 800, 50)),       
                     limits = c(0, 800)) +
  geom_label_repel(data = cone_marker, # Add labels last to appear as the top layer  
                   aes(label = cone_marker$NAME),
                   force = 1, nudge_x = 1) +
  geom_label_repel(data = rod_marker, # Add labels last to appear as the top layer  
                   aes(label = rod_marker$NAME),
                   force = 1, nudge_x = 1) +
  scale_colour_manual(values = colors) +
  labs(x = "log2(fold change)", y = "-log10(p-value)",
       colour = "Enrichment") +
  theme_classic()
```

# Volcanoplot with highlighted Mpp 4 and 6

```{r}
Mpp4 <- DATA %>%
  filter(ENS %in% c("ENSMUSG00000079550"))
Mpp6 <- DATA %>%
  filter(ENS %in% c("ENSMUSG00000038388"))


ggplot(data = DATA,
       aes(x = L2FC, y = -log(PVAL))) + 
  geom_point(aes(colour = PhR_type), 
             alpha = 0.4, 
             shape = 19,
             size = 1) + 
  geom_point(data = Mpp4,
             shape = 21,
             size = 3,
             fill = "orange", 
             colour = "black") + 
  geom_point(data = Mpp6,
             shape = 21,
             size = 3,
             fill = "darkgreen", 
             colour = "black") + 
  geom_hline(yintercept = 2, linetype = "dashed") +
  geom_vline(xintercept = c(1, -1), linetype = "dashed")+
  scale_x_continuous(breaks = c(seq(-8, 8, 2)),       
                     limits = c(-8, 8)) +
  scale_y_continuous(breaks = c(seq(0, 200, 50)),       
                     limits = c(0, 200)) +
  geom_label_repel(data = Mpp4, # Add labels last to appear as the top layer  
                   aes(label = Mpp4$NAME),
                   force = 1, nudge_x = 1) +
  geom_label_repel(data = Mpp6, # Add labels last to appear as the top layer  
                   aes(label = Mpp6$NAME),
                   force = 1, nudge_x = 1) +
  scale_colour_manual(values = colors) +
  labs(x = "log2(fold change)", y = "-log10(p-value)",
       colour = "Enrichment") +
  theme_classic() # Select theme with a white background 
```
## Export for later analysis
```{r}
rod_enriched <- DATA$PhR_type == 'rod'
cone_enriched <- DATA$PhR_type == 'cone'
rod_enriched <- DATA[rod_enriched, ]
cone_enriched <- DATA[cone_enriched, ]

write.csv(rod_enriched, "rod_enriched.csv", row.names = FALSE)
write.csv(cone_enriched, "cone_enriched.csv", row.names = FALSE)

write.csv(DATA, "DATA.csv", row.names = FALSE)
```
