# Supplementary material for: A Mouse Photoreceptor Proteome Resource Identifies PALS2/MPP6 as a Novel Pan-Cone Photoreceptor Marker
Source: Invest Ophthalmol Vis Sci. 2025 Dec 15;66(15):44. doi: 10.1167/iovs.66.15.44 (PMC12710781; doi:10.1167/iovs.66.15.44)
Supplement: Supplement 2 [file iovs-66-15-44_s002.zip › Scripts/Script S9.ipynb]

# %% [markdown]
# scRNAseq Mouse Retina Cell Atlas (MRCA) - Dotplot
Publication: https://doi.org/10.1016/j.isci.2024.109916 

Download dataset: https://datasets.cellxgene.cziscience.com/0ca84fa3-eaa3-456e-a24c-e13e225d7ba6.h5ad

# %% [markdown]
## Packages

# %% [code]
import scanpy as sc
import numpy as np

# %% [markdown]
## Prepare data

# %% [code]
file_path = r"2024_0902_MRCA_all_cells.h5ad"

adata = sc.read_h5ad(file_path)
adata

# %% [code]
# Create reduced dataset including only nerve cells
rod_adata = adata[adata.obs['majorclass'] == 'Rod']
rgc_adata = adata[adata.obs['majorclass'] == 'RGC']
hc_adata = adata[adata.obs['majorclass'] == 'HC']
cone_adata = adata[adata.obs['majorclass'] == 'Cone']
bc_adata = adata[adata.obs['majorclass'] == 'BC']
ac_adata = adata[adata.obs['majorclass'] == 'AC']

combined_adata = rod_adata.concatenate(rgc_adata, batch_key='cell_type', batch_categories=['Rod','RGC'])
combined_adata = combined_adata.concatenate(hc_adata, batch_key='cell_type', batch_categories=['Rod','RGC','HC'])
combined_adata = combined_adata.concatenate(cone_adata, batch_key='cell_type', batch_categories=['Rod','RGC','HC', 'Cone'])
combined_adata = combined_adata.concatenate(bc_adata, batch_key='cell_type', batch_categories=['Rod','RGC','HC', 'Cone', 'BC'])
nerve_adata = combined_adata.concatenate(ac_adata, batch_key='cell_type', batch_categories=['Rod','RGC','HC', 'Cone', 'BC', 'AC'])

# %% [code]
# Dataset which views Rod and Cone BC's separately in column majorclass
bc_mask = nerve_adata.obs['majorclass'] == 'BC'

bc_false_adata = nerve_adata[~bc_mask]
bc_adata = nerve_adata[bc_mask]

rbc_adata = bc_adata[bc_adata.obs['author_cell_type'] == 'RBC']
cbc_adata = bc_adata[bc_adata.obs['author_cell_type'] != 'RBC']

cbc_adata.obs['majorclass'] = cbc_adata.obs['majorclass'].replace('BC', 'CBC')
rbc_adata.obs['majorclass'] = rbc_adata.obs['majorclass'].replace('BC', 'RBC')

bcopt_adata = rbc_adata.concatenate(cbc_adata, batch_key='cell_type', batch_categories=['CBC', 'RBC'])
opt_adata = bc_false_adata.concatenate(bcopt_adata, batch_key='cell_type')

# %% [markdown]
### Dotplot gene expression

# %% [code]
in_genes = ['ENSMUSG00000079550',    #Mpp4
            'ENSMUSG00000038388',    #Mpp6
            ]

sc.pl.dotplot(opt_adata, in_genes, groupby='majorclass', use_raw=False)
