# Supplementary material for: A Mouse Photoreceptor Proteome Resource Identifies PALS2/MPP6 as a Novel Pan-Cone Photoreceptor Marker
Source: Invest Ophthalmol Vis Sci. 2025 Dec 15;66(15):44. doi: 10.1167/iovs.66.15.44 (PMC12710781; doi:10.1167/iovs.66.15.44)
Supplement: Supplement 3 [file iovs-66-15-44_s003.zip]

Archive with 5 entries (4 files):
- Data/
- Data/Data S1.xlsx
- Data/Data S2.xlsx
- Data/Data S3.xlsx
- Data/~$Data S4.xlsx
