# Supplementary material for: A Mouse Photoreceptor Proteome Resource Identifies PALS2/MPP6 as a Novel Pan-Cone Photoreceptor Marker
Source: Invest Ophthalmol Vis Sci. 2025 Dec 15;66(15):44. doi: 10.1167/iovs.66.15.44 (PMC12710781; doi:10.1167/iovs.66.15.44)
Supplement: Supplement 3 [file iovs-66-15-44_s003.zip › Data/Data S1.xlsx]

## Sheet: Info
Supplementary Data S1. Label-free quantification of proteins in retina lysate and FACS-sorted photoreceptors
Identification and quantification data of proteins detected in retina lysate and FACS-sorted photoreceptors by UDMSe (sheet 1). For each of the three conditions, tryptic peptides derived from two technical replicates (replicate injection) per each of three biological replicates were analyzed by LC-MS (18 runs in total). Proteins (FDR < 1%; 2 peptides/protein) and peptides (FDR < 1%; ≥6 amino acid…
Sheet 1	1_all proteins	Proteins quantified by UDMSe in retina lysate and FACS-sorted photoreceptors
Sheet 2	2_cones vs rods	Differential LC-MS analysis of cone vs rod photoreceptors by UDMSe
Sheet 3	3_cone enriched	Cone photoreptor-enriched proteins (modified sheet 2)
Sheet 4	4_rod enriched	Rod photoreceptor-enriched proteins (modified sheet 2)
Sheet 5	5_cone vs rods diseases	Cone vs rod photoreceptor-enriched proteins and diseases associated with human orthologs (modified sheet 2)
Column descriptions sheet 1
A	gene name	Gene name as extracted from description (column B)
B	description	Protein description as parsed from UniprotKB/SwissProt mouse source database
C	IEP	Calculated isoelectric point
D	mw	Calculated molecular weight (Da)
E	max score	Maximum identification score provided by PLGS database searching
F	accession	Database accession number as parsed from source database
G	reported peptides	Number of peptides after ISOQuant processing
H	sequence coverage	Sequence coverage of the protein
I	entry	Protein entry as parsed from source database
J-AA	retina 1 to rods 6	Relative protein abundance in ppm for each replicate
AH-AK	AVG_retina to AVG_rods	Average relative protein abundance in ppm for the respective group
Column descriptions sheets 2-5
A	gene name	Gene name as extracted from description (column B)
B	description	Protein description as parsed from UniprotKB/SwissProt mouse source database
C	IEP	Calculated isoelectric point
D	mw	Calculated molecular weight (Da)
E	max score	Maximum identification score provided by PLGS database searching
F	accession	Database accession number as parsed from source database
G	reported peptides	Number of peptides after ISOQuant processing
H	sequence coverage	Sequence coverage of the protein
I	entry	Protein entry as parsed from source database
J-U	cones 1 to rods 6	Relative protein abundance in ppm for each replicate
V,W	AVG_cones, AVG_rods	Average relative protein abundance in ppm for the respective group
X	logFC	"log2" of fold change rods/cones as calculated with the R data analysis pipeline (see Materials & Methods for details)
Y	minuslog10q.mod	"-log10" of q-value
Z	q.mod	q-value as calculated with the R data analysis pipeline (see Materials & Methods for details)
AA	zdist	Length of the segment connecting the two points (0,0) and (x,y) with x = log2(fold change) and y= -log10(q-value) (Euclidian distance)
AB	imputed	Imputation of group-wide missing values (1, true; 0, false; see Materials & Methods for details)
AC	ortholog diseases	Associated diseases of human orthologs according to RetNet.org

## Sheet: 1_all proteins
gene name	description	IEP	mw	max score	accession	reported peptides	sequence coverage	entry	retina 1	retina 2	retina 3	retina 4	retina 5	retina 6	cones 1	cones 2	cones 3	cones 4	cones 5	cones 6	rods 1	rods 2	rods 3	rods 4	rods 5	rods 6	AVG_retina	AVG_cones	AVG_rods
Dsp	Desmoplakin OS=Mus musculus OX=10090 GN=Dsp PE=1 SV=1	6.41	335365	6630.61	E9Q557	114	51.06	DESP_MOUSE	14186	12757.6	28770.6	31157.4	11921.3	10987.2	19183.4	16648.8	15515.1	10732.6	11730.5	13668.7	28531.9	15175.4	14874.4	21495.2	32669	31062	18296.7	14579.8	23968
Atp1a3	Sodium/potassium-transporting ATPase subunit alpha-3 OS=Mus musculus OX=10090 GN=Atp1a3 PE=1 SV=1	5.1	113117	14142.2	Q6PIC6	46	53.01	AT1A3_MOUSE	18046.7	15283.6	10174.9	10472.2	14967.1	19726.1	9529.7	9840.33	10032.7	10140.3	9855.96	10798.4	8455.31	8471.5	8996.13	8804.13	7110.69	6877.46	14778.5	10032.9	8119.2
Sptan1	Spectrin alpha chain_ non-erythrocytic 1 OS=Mus musculus OX=10090 GN=Sptan1 PE=1 SV=4	5.04	285396	1964.88	P16546	126	65.94	SPTN1_MOUSE	12639.5	14063.7	15452.9	16919.6	7975.78	7876.48	10516.1	11567	10775.4	12749.4	10575.1	12628	11963.4	11447.1	12965.5	14393.8	11710	11108	12488	11468.5	12264.6
Dync1h1	Cytoplasmic dynein 1 heavy chain 1 OS=Mus musculus OX=10090 GN=Dync1h1 PE=1 SV=2	6.01	534784	1546.08	Q9JHU4	118	33.57	DYHC1_MOUSE	13093.3	11316.9	7501.65	7138.27	14862	15283.1	3370.34	3644.76	3238.87	3394.07	4114.5	4029.34	2392.18	2526.98	2579.48	2418.98	4000.54	3772.42	11532.5	3631.98	2948.43
Sptbn1	Spectrin beta chain_ non-erythrocytic 1 OS=Mus musculus OX=10090 GN=Sptbn1 PE=1 SV=2	5.27	275079	1803.18	Q62261	109	62.76	SPTB2_MOUSE	6396.16	6507.24	12825.4	11059.4	8921.41	8891.13	4134.19	2620.75	4768.85	3909.81	4783.44	3317.14	5972.42	5639.94	6026.22	4990.13	17941	17976.2	9100.14	3922.36	9757.65
Rtn4	Reticulon-4 OS=Mus musculus OX=10090 GN=Rtn4 PE=1 SV=2	4.27	127127	1738.85	Q99P72	13	21.08	RTN4_MOUSE	10042.5	9439.02	7983.53	5772.53	7682.34	10332.2	2486.9	5262.99	2890.88	6776.67	2401.62	2825.48	2280.43	2264.13	3396.82	2114.31	1730.18	4267.46	8542.02	3774.09	2675.56
Asap2	Arf-GAP with SH3 domain_ ANK repeat and PH domain-containing protein 2 OS=Mus musculus OX=10090 GN=Asap2 PE=1 SV=3	6.23	108060	778.775	Q7SIG6	2	1.46	ASAP2_MOUSE	7635.07	14035.9	4476.74	4172.67	7800.07	9412.32	3954.71	4412.63	5700.08	5129.74	1282.72	1207.95	5686.2	6375.85	5566.51	6499.14	1294.17	1166.13	7922.13	3614.64	4431.33
Cltc	Clathrin heavy chain 1 OS=Mus musculus OX=10090 GN=Cltc PE=1 SV=3	5.36	193325	6559.23	Q68FD5	73	56.84	CLH1_MOUSE	6880.05	5818.98	9126.01	7883.58	7397.95	7569.57	8925.13	8910.92	8090.28	8788.09	9965.21	9885.35	7396.6	6969.34	6552.02	6449.44	7800.49	5757.92	7446.02	9094.16	6820.97
Ly75	Lymphocyte antigen 75 OS=Mus musculus OX=10090 GN=Ly75 PE=1 SV=2	5.97	200945	556.733	Q60767	2	2.5	LY75_MOUSE	6431.57	6769.91			9027.81		4839.08	4647.07	8839.77		9460.12	9207.3	4469.42	8579.49	6095.47	6682.57	589.613	5035.23	7409.76	7398.67	5241.97
Hsp90aa1	Heat shock protein HSP 90-alpha OS=Mus musculus OX=10090 GN=Hsp90aa1 PE=1 SV=4	4.74	85187.2	13495.1	P07901	47	69.58	HS90A_MOUSE	6267.66	6128.41	7233.07	6751.9	6550.87	6462	7386.26	7775.37	8119.95	7300.48	7580.87	8132.71	6927.63	7642.73	7504.64	5840.61	6536.36	6455.88	6565.65	7715.94	6817.98
Ilf3	Interleukin enhancer-binding factor 3 OS=Mus musculus OX=10090 GN=Ilf3 PE=1 SV=2	9.05	96420.4	2621.91	Q9Z1X4	22	35.41	ILF3_MOUSE	8326.75	8376.11	5016.48	4530.01	4151.62	4365.19	3551.11	3394.27	776.722	3567.43	3417.5	3885.79	4920.31	712.313	4576.57	5227.1	3241.7	3063.88	5794.36	3098.8	3623.65
Prpf8	Pre-mRNA-processing-splicing factor 8 OS=Mus musculus OX=10090 GN=Prpf8 PE=1 SV=2	9.09	274929	1236.61	Q99PV0	68	35.97	PRP8_MOUSE	5855.89	6086.62	4149.31	4072.14	6887.84	7351.52	7128.11	10325.4	3920	4075.01	4104.03	4035.83	3808.96	4512.14	2948.28	3070.28	3060.98	2957.5	5733.89	5598.06	3393.02
Epb41l2	Band 4.1-like protein 2 OS=Mus musculus OX=10090 GN=Epb41l2 PE=1 SV=2	5.15	110453	7307.74	O70318	49	52.63	E41L2_MOUSE	5761.63	6148.05	5245.93	4471.25	6339.98	5917.94	2163.78	2264.83	2478.12	2632.54	2717.73	2816.43	6717.55	6551.16	8485.36	8697.33	6828.11	7222.73	5647.46	2512.24	7417.04
Gnat1	Guanine nucleotide-binding protein G(t) subunit alpha-1 OS=Mus musculus OX=10090 GN=Gnat1 PE=1 SV=3	5.28	40423	28065.6	P20612	19	61.71	GNAT1_MOUSE	3693.65	5675.58	5210.76	5420.08	5030.85	6098.5	1020.17	954.526	1013.4	1069.66	1097.28	1131.99	4917.94	5087.23	4076.98	4861.51	4640.46	4975.11	5188.24	1047.84	4759.87
Crocc	Rootletin OS=Mus musculus OX=10090 GN=Crocc PE=1 SV=2	5.32	227515	2120.1	Q8CJ40	82	48.43	CROCC_MOUSE	5168.5	5555.93	4414.99	4410.95	5148.19	5288.75	3759.14	3985.18	3968.77	4617.94	3988.53	4124.01	2151.16	2147.45	3431.16	3210.72	2132.43	2013.09	4997.88	4073.93	2514.33
Pitpnm1	Membrane-associated phosphatidylinositol transfer protein 1 OS=Mus musculus OX=10090 GN=Pitpnm1 PE=1 SV=1	5.66	136081	331.279	O35954	16	18.42	PITM1_MOUSE	3738.01	7671	188.099	139.45	8920.43	8245.17	3715.18	3863.89	3986.6	3296.67	3801.57	3907.88	364.255	3139.37	4916.07	2700.83	4451.81	4637.36	4817.03	3761.97	3368.28
Srrt	Serrate RNA effector molecule homolog OS=Mus musculus OX=10090 GN=Srrt PE=1 SV=1	5.62	100909	1150.45	Q99MR6	27	32	SRRT_MOUSE	4878.01	5486.4	3166.33	3075.81	5841.43	6054.38	592.582	623.644	676.561	712.663	642.77	649.519	1290.97	1452.54	1356.84	1601.19	940.608	882.761	4750.39	649.623	1254.15
Dhx9	ATP-dependent RNA helicase A OS=Mus musculus OX=10090 GN=Dhx9 PE=1 SV=2	6.41	150787	2676.97	O70133	40	39.13	DHX9_MOUSE	3710.72	3741.2	4837.54	7967.4	3751.14	4169.19	1923.15	1742.5	2024.29	1953.96	2719	2534.79	3008.25	3110.76	3168.49	3776.75	3016.23	2910.02	4696.2	2149.62	3165.08
Nsf	Vesicle-fusing ATPase OS=Mus musculus OX=10090 GN=Nsf PE=1 SV=2	6.55	83183.9	7955.9	P46460	45	67.2	NSF_MOUSE	4613.96	5072.75	4215	4340.02	4546.39	4363.21	3046.12	3063.48	3077.42	3497.73	3692.06	4237.64	1787.28	1846.85	2255.11	2511.09	2186.71	2090.25	4525.22	3435.74	2112.88
Sag	S-arrestin OS=Mus musculus OX=10090 GN=Sag PE=1 SV=1	5.45	45158.6	21417	P20443	21	67.49	ARRS_MOUSE	4778.34	4378.96	4139.55	3908.24	5184.75	4647.84	4432.56	3615.87	4633.14	4997.72	3841.4	4732.21	6135.2	5307.76	5552.36	4778.78	5840.92	4943.15	4506.28	4375.49	5426.36
Hnrnpu	Heterogeneous nuclear ribonucleoprotein U OS=Mus musculus OX=10090 GN=Hnrnpu PE=1 SV=1	5.86	88716.2	8404.21	Q8VEK3	30	49.88	HNRPU_MOUSE	3655.61	5703.54	4903	4144.76	4316.71	4178.3	4629.87	4613.62	5026.33	5444.53	5501.84	6261.68	5992.26	6714.59	6858.11	7850.85	6811.22	6712.83	4483.65	5246.31	6823.31
Lrpprc	Leucine-rich PPR motif-containing protein_ mitochondrial OS=Mus musculus OX=10090 GN=Lrpprc PE=1 SV=2	6.43	157870	426.768	Q6PB66	12	10.2	LPPRC_MOUSE	616.043	6837.37	12143.8	605.1	5890.92	558.019	266.265	308.921	10193.7	6507.45	356.751	7124.13		116.045	7295.7	7584.58			4441.87	4126.2	4998.77
Atp4a	Potassium-transporting ATPase alpha chain 1 OS=Mus musculus OX=10090 GN=Atp4a PE=1 SV=4	5.46	115776	977.142	Q64436	8	13.44	ATP4A_MOUSE	4120.9	4217.36	5113.19	4668.12	4043.93	3583.33	3227.55	3266.66	2938.11	2466.79	2634.55	2068.24	2944.22	2972.21	2744.9	3134.61	1483.7	1591.27	4291.14	2766.98	2478.48
Myh9	Myosin-9 OS=Mus musculus OX=10090 GN=Myh9 PE=1 SV=4	5.39	227570	1248.38	Q8VDD5	46	35	MYH9_MOUSE	3766.88	3756.66	4193.15	4309.14	4630.29	5086.83	1185.32	1419.83	293.655	274.321	424.635	402.327	337.431	303.139	1081.99	2027.43	2284.38	2531.93	4290.49	666.68	1427.72
Atp5f1a	ATP synthase subunit alpha_ mitochondrial OS=Mus musculus OX=10090 GN=Atp5f1a PE=1 SV=1	9.63	59866.8	13309	Q03265	25	56.24	ATPA_MOUSE	3100.15	3533.22	6031.72	5048.48	4000.55	4023.38	4021.48	4559.81	5541.69	3754.03	5000.94	4038.65	3691.05	3398.1	3899.91	3886.5	3186.53	2916.25	4289.58	4486.1	3496.39
Atp5f1b	ATP synthase subunit beta_ mitochondrial OS=Mus musculus OX=10090 GN=Atp5f1b PE=1 SV=2	5.03	56300.6	11675.8	P56480	23	67.86	ATPB_MOUSE	2960.84	3477.85	6735.52	4805.92	4069.83	3386.28	6413.22	6784.35	7696.34	5937.99	7073.4	7460.14	4095.46	3897.83	3637.19	3899.2	3279.97	3203.61	4239.37	6894.24	3668.88
Pkm	Pyruvate kinase PKM OS=Mus musculus OX=10090 GN=Pkm PE=1 SV=4	7.23	58415.3	15328.2	P52480	32	76.27	KPYM_MOUSE	3519.3	3924.18	5720.84	5110.52	3015.94	3680.14	7290.29	6912.59	7640.84	6552.38	7213.12	7042.81	7092.09	6008.32	6247.11	6897.92	7895.72	7557.08	4161.82	7108.67	6949.71
Hsp90b1	Endoplasmin OS=Mus musculus OX=10090 GN=Hsp90b1 PE=1 SV=2	4.55	92761.1	5557.46	P08113	37	52.74	ENPL_MOUSE	4862.55	4139.12	2879.82	2737.29	4912.13	4973.48	2554.76	2603.88	2656.57	2756.25	2573.17	2529.79	1392.21	1343.19	1461.38	1530.25	1363.14	1211.26	4084.07	2612.4	1383.57
Eno1	Alpha-enolase OS=Mus musculus OX=10090 GN=Eno1 PE=1 SV=3	6.41	47483.1	35581.8	P17182	27	79.26	ENOA_MOUSE	3564.35	3867.45	4668.98	4008.16	4038.09	4310.84	4730.36	4288.33	5310.67	4977.18	4979.29	5208.69	6743.16	5873.74	6877.77	7615.08	8065.03	6946.52	4076.31	4915.75	7020.22
Hk1	Hexokinase-1 OS=Mus musculus OX=10090 GN=Hk1 PE=1 SV=3	6.38	109615	5913.73	P17710	44	58.32	HXK1_MOUSE	3882.17	3997.85	3566.63	3502.99	4017.81	5277.3	922.581	958.31	1026.7	1164.89	1340.08	1423.19	1184.88	1140.33	1098.02	1090.21	708.73	677.844	4040.79	1139.29	983.336
Tkt	Transketolase OS=Mus musculus OX=10090 GN=Tkt PE=1 SV=1	7.25	68314.9	9474.18	P40142	32	74.32	TKT_MOUSE	4235.87	4201.14	4339.42	3556.87	3915.88	3881.77	2166.87	2149.66	2369.04	2552.82	2313.55	2391.58	5338.96	5135.75	6136.87	6039.78	4953.13	4818.3	4021.82	2323.92	5403.8
Gpi	Glucose-6-phosphate isomerase OS=Mus musculus OX=10090 GN=Gpi PE=1 SV=4	8.22	62995.1	9196.17	P06745	23	50.72	G6PI_MOUSE	4360.7	4503.47	4264.15	4346.59	3273.79	3379.99	5216.23	5620.42	5256.57	5384.99	5646.66	4841.95	5794.4	5874.83	5943.98	5434.42	5370.64	5827.4	4021.45	5327.8	5707.61
Map1b	Microtubule-associated protein 1B OS=Mus musculus OX=10090 GN=Map1b PE=1 SV=2	4.57	271510	2398.43	P14873	77	47.61	MAP1B_MOUSE	6563.25	4206.42	4299.98	3667.33	2466.7	2648.87	8186.59	8222.25	7874.38	9258.36	8655.64	9193.79	5777.87	5799.03	3972.47	3971.46	5290.71	5542.99	3975.42	8565.17	5059.09
Slc12a5	Solute carrier family 12 member 5 OS=Mus musculus OX=10090 GN=Slc12a5 PE=1 SV=2	6.33	127697	2475.16	Q91V14	30	28.21	S12A5_MOUSE	4081	4275.48	2835.06	2626.6	4969.84	5018.95	846.944	817.83	860.698	861.836	975.308	1009.59	1070.04	297.153	1086.87	253.481	229.841	1722.93	3967.82	895.368	776.719
Snrnp200	U5 small nuclear ribonucleoprotein 200 kDa helicase OS=Mus musculus OX=10090 GN=Snrnp200 PE=1 SV=1	5.68	246201	1605.71	Q6P4T2	68	44.24	U520_MOUSE	4875.17	4423.38	3384.78	2912.64	4304.99	3840.76	2819.88	4257.99	2063.47	2000.6	1940.6	1667.17	3970.89	5888.01	2964.12	2369.78	2450.6	2374.55	3956.95	2458.29	3336.32
Rho	Rhodopsin OS=Mus musculus OX=10090 GN=Rho PE=1 SV=2	6.25	39640.2	5489.48	P15409	6	21.55	OPSD_MOUSE	3991.51	4776.6	2175.09	2491.26	4723.28	5571	2178.19	1742.52	2071.74	1604.18	1832.34	1497.67	3217.9	2793.32	4094.29	3376.05	2796.04	2876.74	3954.79	1821.11	3192.39
Uba1	Ubiquitin-like modifier-activating enzyme 1 OS=Mus musculus OX=10090 GN=Uba1 PE=1 SV=1	5.31	119007	5189.44	Q02053	40	53.02	UBA1_MOUSE	4089.7	3760.48	3232.87	3325.75	4675.29	3852.45	4029.67	4124.93	4989.01	5407.9	5528.53	5769.64	4287.38	4288.93	5144.74	5543.47	6697.14	6679.78	3822.75	4974.95	5440.24
Mettl3	N6-adenosine-methyltransferase subunit METTL3 OS=Mus musculus OX=10090 GN=Mettl3 PE=1 SV=2	6.07	65300.6	275.015	Q8C3P7	2	5	MTA70_MOUSE	3589.56	3881.48	3555.7	3631.16	3997.58	4138.13	3775.44	3886.95	2029.18	1818.64	4281.71	2140.16	2675.14	3902.95	2476.9	2161.23	2753.42	2119.34	3798.94	2988.68	2681.5
Hspa8	Heat shock cognate 71 kDa protein OS=Mus musculus OX=10090 GN=Hspa8 PE=1 SV=1	5.2	71099.3	17260.5	P63017	30	61.3	HSP7C_MOUSE	3357.84	3183.57	4613.87	4868.43	3335.46	3177.17	8585.82	8525.42	8575.52	8629.96	7969.6	9383.27	6976.59	7058.42	8046.3	7561.47	6088.95	5698.01	3756.06	8611.6	6904.96
Sv2b	Synaptic vesicle glycoprotein 2B OS=Mus musculus OX=10090 GN=Sv2b PE=1 SV=1	5.23	78255.9	4058.7	Q8BG39	16	34.26	SV2B_MOUSE	3925.52	4058.22	2687.66	2604.86	4432.56	4468.27	2885.76	2950.74	3141.7	3597.37	3668.13	3418.46	3288.5	3446.37	3199.78	3587.23	2574.85	2282.75	3696.18	3277.03	3063.25
Ldha	L-lactate dehydrogenase A chain OS=Mus musculus OX=10090 GN=Ldha PE=1 SV=3	7.68	36840.8	13144.2	P06151	19	68.98	LDHA_MOUSE	3570.52	3270.53	3516.65	3950.57	4091.62	3569.92	3016.02	2685.87	3592.75	3681.83	3791.8	4036.92	3116.82	4006.91	4775.61	4004.29	4777.43	3614	3661.63	3467.53	4049.17
Hk3	Hexokinase-3 OS=Mus musculus OX=10090 GN=Hk3 PE=1 SV=2	5.56	101812	849.057	Q3TRM8	4	8.13	HXK3_MOUSE	3986.96	3753.63	2003.88	2082.45	5171.59	4575.42	711.343	2263.77	5458.22	2253.28	2837.83	4949.87	5660.05	5672.19	5104.22	2886.39	4664.56	4166.44	3595.66	3079.05	4692.31
Stxbp1	Syntaxin-binding protein 1 OS=Mus musculus OX=10090 GN=Stxbp1 PE=1 SV=2	6.54	67968	13253.6	O08599	35	68.35	STXB1_MOUSE	4491.6	3929.95	3266.98	3143.37	3845.59	2866.11	2575.59	2634.8	2602.71	2669.11	3019.65	2952.77	3946.75	3777.06	3964.25	3487.09	3445.64	3331.86	3590.6	2742.44	3658.78
Aco2	Aconitate hydratase_ mitochondrial OS=Mus musculus OX=10090 GN=Aco2 PE=1 SV=1	7.84	86205	5404.09	Q99KI0	35	55.51	ACON_MOUSE	3664.37	3705.01	3700.89	3727.1	3069.2	3257.29	4766.12	4753.23	4395.62	4736.45	4814.63	5134.56	2089.9	2052.08	1973.34	1826.08	1841.91	1733.4	3520.65	4766.77	1919.45
Top2b	DNA topoisomerase 2-beta OS=Mus musculus OX=10090 GN=Top2b PE=1 SV=2	8.44	182822	1426.8	Q64511	68	51.99	TOP2B_MOUSE	2766.55	4570.07	3517.42	3402.03	3403.11	3391.73	1178.56	1102.44	2103.69	2149.53	1655.02	2554.65	1974.31	2023.07	1850.17	2328.97	3763.09	9645.89	3508.49	1790.65	3597.58
Matr3	Matrin-3 OS=Mus musculus OX=10090 GN=Matr3 PE=1 SV=1	5.85	95143.7	3909.35	Q8K310	36	49.53	MATR3_MOUSE	3940.73	3977.78	2901.47	2861.64	3640.33	3613.86	2462.99	2607.46	2009.79	2421.87	2381.55	2441.46	2800.92	2844.95	3625.22	3528.34	3088.57	3147.23	3489.3	2387.52	3172.54
Cul5	Cullin-5 OS=Mus musculus OX=10090 GN=Cul5 PE=1 SV=3	7.76	91544.7	868.721	Q9D5V5	27	39.1	CUL5_MOUSE	3775.3	3956.87	1437.02	1401.88	4453.47	5052.25	2814.65	2874.9	3022.32	3317.24	4652.5	4906.58	3386.71	3198.12	5833.17	5539.31	3960.8	4030.04	3346.13	3598.03	4324.69
Pgk1	Phosphoglycerate kinase 1 OS=Mus musculus OX=10090 GN=Pgk1 PE=1 SV=4	7.92	44949.8	20586.2	P09411	25	82.97	PGK1_MOUSE	2748.45	2921.31	4180.95	4385.09	3051.65	2745.4	4907.53	5435.15	5766.21	5361.65	6002.88	5100.78	5436.74	6734.98	5923.98	5365.47	5047.05	6457.79	3338.81	5429.03	5827.67
Eif4a2	Eukaryotic initiation factor 4A-II OS=Mus musculus OX=10090 GN=Eif4a2 PE=1 SV=2	5.17	46630.5	4627.5	P10630	18	47.67	IF4A2_MOUSE	3850.32	3556.59	2780.87	2568.46	3565.02	3658.1	788.532	2324.93	1512.88	2194.75	2292.33	2387.8	2260.46	1378.96	2575.03	1818.54	2491.86	2079.68	3329.89	1916.87	2100.75
Cand1	Cullin-associated NEDD8-dissociated protein 1 OS=Mus musculus OX=10090 GN=Cand1 PE=1 SV=2	5.42	138043	1444.26	Q6ZQ38	35	33.58	CAND1_MOUSE	1954.85	4246.3	3876.08	4316.96	2590.84	2725.34	1793.94	2340.87	2514.53	2311.78	2303.25	2656.61	2845.85	2517.22	2369.18	2163.96	2184.87	1997.59	3285.06	2320.16	2346.45
Got2	Aspartate aminotransferase_ mitochondrial OS=Mus musculus OX=10090 GN=Got2 PE=1 SV=1	9.36	47810.7	11839.4	P05202	26	70	AATM_MOUSE	3325.3	3236.01	2924.3	3281.39	3173.64	3584.27	2925.14	3003.34	3123.08	3200.42	3461.89	3184.99	2698.46	2662.04	2570.89	2484.28	2337.29	2299.07	3254.15	3149.81	2508.67
Ncl	Nucleolin OS=Mus musculus OX=10090 GN=Ncl PE=1 SV=2	4.48	76780.2	6842.66	P09405	23	39.46	NUCL_MOUSE	3458.33	3363.74	3298.87	3479.49	2885.76	2548.33	4209.01	4667.95	4830.26	4891.46	4750.93	4827.5	4955.41	5229.89	6067.69	5534.91	4859.91	4883.79	3172.42	4696.18	5255.27
Pygm	Glycogen phosphorylase_ muscle form OS=Mus musculus OX=10090 GN=Pygm PE=1 SV=3	6.71	97742.7	9764.31	Q9WUB3	48	62.71	PYGM_MOUSE	2590.63	3411.34	2774.17	2652.31	3704.62	3569.49	8139.48	8564.06	9111.13	9254.73	10426.2	10598.6	438.416	458.378	312.217	313.11	564.369	583.007	3117.09	9349.03	444.916
Jup	Junction plakoglobin OS=Mus musculus OX=10090 GN=Jup PE=1 SV=3	5.72	82542.3	13923.2	Q02257	32	56.11	PLAK_MOUSE	2133.7	2142.53	5086.78	4960.75	1877.48	1471.31	4383.06	4311.75	1898.31	2074.49	1785.22	1853.85	3408.41	3566.98	1737.74	1963.63	6709.45	6829.68	2945.42	2717.78	4035.98
Pde6a	Rod cGMP-specific 3'_5'-cyclic phosphodiesterase subunit alpha OS=Mus musculus OX=10090 GN=Pde6a PE=2 SV=3	5.23	100386	3560.64	P27664	39	49.01	PDE6A_MOUSE	2755.73	3277.42	2100.44	1879.42	3845.53	3568.41	212.005	205.163	311.907	337.901	212.011	271.993	2226.79	550.701	555.622	552.072	524.499	444.836	2904.49	258.497	809.087
Prph2	Peripherin-2 OS=Mus musculus OX=10090 GN=Prph2 PE=1 SV=1	7.96	40001	12239	P15499	10	34.1	PRPH2_MOUSE	2855.95	2897.86	2942.13	2805.91	2627.62	2772.78	506.3	453.127	668.374	725.473	748.675	689.448	870.183	774.068	811.417	834.128	570.275	542.225	2817.04	631.9	733.716
Atp2a2	Sarcoplasmic/endoplasmic reticulum calcium ATPase 2 OS=Mus musculus OX=10090 GN=Atp2a2 PE=1 SV=2	5.06	116512	1884.38	O55143	37	48.28	AT2A2_MOUSE	3120.59	2952.78	1463.3	1485.6	3838.72	3912.56	983.442	995.574	1098.53	1217.99	1407.6	1383.69	996.853	1084.22	1165.88	1272.23	2031.07	1983.11	2795.59	1181.14	1422.23
Canx	Calnexin OS=Mus musculus OX=10090 GN=Canx PE=1 SV=1	4.3	67677.2	3853.78	P35564	22	41.46	CALX_MOUSE	2812.3	2121.42	2457.76	2522.45	2902.78	3475.87	3212.7	3271.59	2956.63	2854.91	3052.04	2812.36	3394.58	3452.04	3608.96	3118.94	3107.67	3090.52	2715.43	3026.71	3295.45
Afg2a	ATPase family gene 2 protein homolog A OS=Mus musculus OX=10090 GN=Afg2a PE=1 SV=2	8.26	97940.3	1165.58	Q3UMC0	7	16.91	AFG2A_MOUSE	146.239	1285.65	3953.08	5280.52	2679.05	2805.9	4694.03	1753.08	5522.18	1906.08	3608.08	2431.57	3716.92	2694.77	4150.08	3330.26	3141	2258.04	2691.74	3319.17	3215.18
Atp2b1	Plasma membrane calcium-transporting ATPase 1 OS=Mus musculus OX=10090 GN=Atp2b1 PE=1 SV=1	5.56	135717	3110.58	G5E829	34	37.13	AT2B1_MOUSE	3514.78	3528.23	2049.78	2686.1	2394.43	1921.45	1962.58	2129.61	2328.3	2413.96	2825.96	2242.64	2902.09	3142.74	2651.69	3254.5	2247.07	2245.89	2682.46	2317.17	2740.66
Atp6v0a1	V-type proton ATPase 116 kDa subunit a 1 OS=Mus musculus OX=10090 GN=Atp6v0a1 PE=1 SV=3	6.32	97265.5	2674.97	Q9Z1G4	24	32.54	VPP1_MOUSE	3051.39	2704.35	1914.52	1848.01	3606.96	2950.12	2321.05	2239.79	2566.28	2593.03	3317.41	3039.98	1668.51	1681.18	1619.42	1556.04	1490.9	1334.39	2679.22	2679.59	1558.4
Lmnb1	Lamin-B1 OS=Mus musculus OX=10090 GN=Lmnb1 PE=1 SV=3	4.92	67013.8	20553.7	P14733	42	69.22	LMNB1_MOUSE	2547.64	2397.73	3486.17	3243.75	2106.09	2262.04	4481	4435.79	4189.15	4439.93	3915.43	4020.26	6184.05	6323.3	8457.16	8700.47	5710.67	7321.07	2673.9	4246.92	7116.12
Hsp90ab1	Heat shock protein HSP 90-beta OS=Mus musculus OX=10090 GN=Hsp90ab1 PE=1 SV=3	4.78	83623.5	6979.49	P11499	40	61.88	HS90B_MOUSE	2815.73	2849.53	2467.69	2384.99	2627.94	2818.22	2918.64	3025.2	3076.76	3459.72	3380.65	3324.25	837.519	808.948	889.158	777.14	899.851	846.574	2660.68	3197.54	843.198
Lta4h	Leukotriene A-4 hydrolase OS=Mus musculus OX=10090 GN=Lta4h PE=1 SV=4	5.99	69678.3	3725.79	P24527	29	62.85	LKHA4_MOUSE	3374.82	2928.22	3512.86	3124.08	912.573	2042.9	2128.47	4075	2121.09	3511.69	2089.61	2387.49	4031.87	3361.9	3139.77	2952.91	4863.47	3812.53	2649.24	2718.89	3693.74
Supt5h	Transcription elongation factor SPT5 OS=Mus musculus OX=10090 GN=Supt5h PE=1 SV=1	4.75	121064	680.202	O55201	22	32.16	SPT5H_MOUSE	2872.1	1954.21	433.718	1537.92	2638.51	6314.66	653.196	637.404	767.728	750.158	572.526	650.301	527.527	488.274	625.974	637.863	553.055	467.423	2625.18	671.886	550.019
Abca4	Retinal-specific phospholipid-transporting ATPase ABCA4 OS=Mus musculus OX=10090 GN=Abca4 PE=1 SV=1	5.79	262491	528.104	O35600	27	14.37	ABCA4_MOUSE	2757.44	2832.95	1965.06	2109.21	2913.92	3019.44	2596.69	1804.99	676.361	650.951	750.92	718.891	2718.22	2337.24	1268.99	1219.43	1094.35	1086.38	2599.67	1199.8	1620.77
Pfkl	ATP-dependent 6-phosphofructokinase_ liver type OS=Mus musculus OX=10090 GN=Pfkl PE=1 SV=4	6.78	86158.4	3582.79	P12382	26	40.9	PFKAL_MOUSE	3070.64	2741.54	2784.68	2614.18	2188.19	2053.95	1451.78	1439.61	1679.15	1611.18	2218	1897.29	2882.84	2796.02	2775.84	3010.95	2551.41	2507.57	2575.53	1716.17	2754.11
Tubb5	Tubulin beta-5 chain OS=Mus musculus OX=10090 GN=Tubb5 PE=1 SV=1	4.59	50127.2	23866	P99024	20	61.71	TBB5_MOUSE	1919.41	2034.38	3234.14	3216.93	2263.96	2593.07	3156.64	3182.26	4410.47	5068.44	3514.48	3260.31	3723.59	3155.66	3924.97	3273.08	2978.1	2903.89	2543.65	3765.43	3326.55
Hk2	Hexokinase-2 OS=Mus musculus OX=10090 GN=Hk2 PE=1 SV=1	5.72	104018	4348.25	O08528	40	53.11	HXK2_MOUSE	2904.15	2871.76	1870.18	1785.27	3114.89	2632.58	1853.47	1787.63	1997.86	2209.66	2641.26	2848.72	997.189	1070.09	1046.93	1070.65	1173.66	1095.46	2529.8	2223.1	1075.66
Hkdc1	Hexokinase HKDC1 OS=Mus musculus OX=10090 GN=Hkdc1 PE=2 SV=1	6.74	103571	529.806	Q91W97	8	8.09	HKDC1_MOUSE	2996.72	3190.54	3059.74	2512.3	1664.78	1629.28	828.341	888.425	660.39	934.541	846.919	725.454	1438.86	1418.64	1293.68	1152.86	1197.18	1177.59	2508.89	814.012	1279.8
Ddx5	Probable ATP-dependent RNA helicase DDX5 OS=Mus musculus OX=10090 GN=Ddx5 PE=1 SV=2	9.18	69803.6	8375.93	Q61656	29	50.65	DDX5_MOUSE	2390.77	2689.07	2069.49	2129.49	2858.09	2913.56	2309.05	2685.08	2666.7	2819.33	2226.41	2462	2945.07	3096.17	3444.6	3743.84	2959.41	3205.15	2508.41	2528.1	3232.37
Syne2	Nesprin-2 OS=Mus musculus OX=10090 GN=Syne2 PE=1 SV=2	5.06	788486	714.99	Q6ZWQ0	17	6.23	SYNE2_MOUSE	2441.34	2756.84	3188.9	2820.54	1772.15	1792.61	8880.9	13019.1	2989.85	6028.54	3490.93	3631.36	4745.46	4323.56	6188.33	3660.28	3273.83	3391.83	2462.06	6340.12	4263.88
Dpysl2	Dihydropyrimidinase-related protein 2 OS=Mus musculus OX=10090 GN=Dpysl2 PE=1 SV=2	5.95	62676.9	7618.49	O08553	26	71.5	DPYL2_MOUSE	2754.83	2943.39	2927.94	3950.79	1071.59	1076.56	1812.41	1892.55	1730.2	1955.08	1671.44	1696.68	1141.04	1153.07	1400.42	1376.31	1032.34	1053.85	2454.18	1793.06	1192.84
Hnrnpk	Heterogeneous nuclear ribonucleoprotein K OS=Mus musculus OX=10090 GN=Hnrnpk PE=1 SV=1	5.22	51261.5	21962.3	P61979	22	62.85	HNRPK_MOUSE	2142.34	1992.66	3088.63	3097.61	2140.82	2180.81	4473.25	4483.47	3567.93	4040.92	3457.29	3488.9	5086.27	5332.05	5882.87	6116.77	4351.71	4876.36	2440.48	3918.63	5274.34
Eef1a1	Elongation factor 1-alpha 1 OS=Mus musculus OX=10090 GN=Eef1a1 PE=1 SV=3	9.49	50456.1	7064.13	P10126	17	43.51	EF1A1_MOUSE	2057.94	1716.12	2883.62	2918.54	2286.43	2470.19	2147.66	2048.89	1599.02	2193.65	2194.37	1664.4	2339.9	2154.3	2265.95	1395.34	2660.66	2678.36	2388.81	1974.66	2249.09
Farsb	Phenylalanine--tRNA ligase beta subunit OS=Mus musculus OX=10090 GN=Farsb PE=1 SV=2	6.74	66381.7	776.312	Q9WUA2	16	28.69	SYFB_MOUSE	2548.05	2564.78	1272.82	966.924	3101.71	3471.2	1154.81	1115.06	1241.07	1389.77	1433.93	1470.58	1483.1	1511.68	1866.13	1703.36	1289.1	1315.88	2320.91	1300.87	1528.21
Eftud2	116 kDa U5 small nuclear ribonucleoprotein component OS=Mus musculus OX=10090 GN=Eftud2 PE=1 SV=1	4.67	110330	1864.34	O08810	33	55.1	U5S1_MOUSE	2867.02	3377.86	2524.23	2636.19	1438.5	1050.44	998.317	1112.17	878.88	949.776	898.207	1011.14	1210.06	1188.04	1614.17	1255.39	1823.52	1989.44	2315.71	974.748	1513.44
Cs	Citrate synthase_ mitochondrial OS=Mus musculus OX=10090 GN=Cs PE=1 SV=1	8.76	52021.9	4393.75	Q9CZU6	16	40.95	CISY_MOUSE	2366.12	2254.5	2120.31	2226.53	2453.26	2382.76	853.885	888.474	1064.79	1210.49	1149.71	1194.7	724.587	707.43	637.903	594.031	1083.74	1095.04	2300.58	1060.34	807.124
Hnrnpa3	Heterogeneous nuclear ribonucleoprotein A3 OS=Mus musculus OX=10090 GN=Hnrnpa3 PE=1 SV=1	9.3	39880.2	11536.7	Q8BG05	12	47.49	ROA3_MOUSE	2613.43	1773.11	3302.02	3013.89	1714.92	1339.28	2695.2	2386.46	2432.91	2464.69	2086.93	1846.27	3532.6	3537.82	3677.96	3894.19	3337.47	3321.06	2292.78	2318.74	3550.18
Slc25a4	ADP/ATP translocase 1 OS=Mus musculus OX=10090 GN=Slc25a4 PE=1 SV=4	10.19	33132.4	21967.8	P48962	21	68.12	ADT1_MOUSE	1875.31	2151.58	2196.5	3317.71	1867.19	2339.55	1413.5	1345.26	1657.62	1608.82	1757.63	1954.82	702.867	708.4	735.279	729.638	736.941	743.432	2291.31	1622.94	726.093
Ywhaz	14-3-3 protein zeta/delta OS=Mus musculus OX=10090 GN=Ywhaz PE=1 SV=1	4.53	27942.3	22941.2	P63101	15	68.16	1433Z_MOUSE	2440.5	2271.65	2029.2	2035.21	2393.52	2534.84	3265.79	2666.17	3514.48	2772.01	3348.28	3115.57	2740.72	2597.54	2509.74	2293.91	2130.14	1969.62	2284.15	3113.72	2373.61
Slc16a1	Monocarboxylate transporter 1 OS=Mus musculus OX=10090 GN=Slc16a1 PE=1 SV=1	7.37	53894.6	4075.05	P53986	10	18.05	MOT1_MOUSE	2309.73	2259.49	1628.3	1602.06	2920.25	2774.68	1391.57	1299.83	1616.38	1706.33	1759.77	1865.31	1828.37	1712.92	1719.78	1679.83	1350.77	1235.85	2249.09	1606.53	1587.92
Rbp3	Retinol-binding protein 3 OS=Mus musculus OX=10090 GN=Rbp3 PE=2 SV=3	4.81	134908	965.175	P49194	27	31.6	RET3_MOUSE	4241.52	2733.85	2746.9	2552.09	849.025	341.883	1414.49	1368.65	3799.18	1889.33	4172.9	1918.66	934.749	934.615	691.145	747.932	637.204	600.828	2244.21	2427.2	757.745
Bsg	Basigin OS=Mus musculus OX=10090 GN=Bsg PE=1 SV=2	5.48	42901	4088.94	P18572	11	41.13	BASI_MOUSE	2441.9	1808.99	1207.67	1276.24	3272.1	3410.62	866.069	804.343	962.637	1030.31	1049.06	1069.91	1181.02	1275.08	1134.37	1165.19	824.373	892.702	2236.25	963.723	1078.79
Syt1	Synaptotagmin-1 OS=Mus musculus OX=10090 GN=Syt1 PE=1 SV=1	8.82	47760.2	11085.6	P46096	27	57.01	SYT1_MOUSE	2508.05	3180.66	1811.37	1760.32	1891.4	2175.88	2561.32	2683.91	2398.23	2759.49	2876.68	2919.49	3334.85	3294.81	3046.08	3137.5	2404.11	2397.28	2221.28	2699.85	2935.77
Slc25a3	Solute carrier family 25 member 3 OS=Mus musculus OX=10090 GN=Slc25a3 PE=1 SV=1	9.6	40088.6	8979.14	Q8VEM8	16	42.3	S25A3_MOUSE	2532.46	1603.49	2257.33	2319.29	2145.67	2440.42	1892.08	1898.91	2016.81	2028.6	2128.83	2146.36	1189.89	1214.94	1132.91	1167.4	1009.33	1023.32	2216.45	2018.6	1122.96
Smc3	Structural maintenance of chromosomes protein 3 OS=Mus musculus OX=10090 GN=Smc3 PE=1 SV=2	6.81	141955	1091.46	Q9CW03	42	45.44	SMC3_MOUSE	2511.7	2564.27	1094.35	1086.37	2898.58	3116.38	1385.7	1393.9	1800.72	2020.6	3583.34	3532.73	2524.04	2390.33	1685.49	3368.46	3062.08	2760.86	2211.94	2286.17	2631.88
Atp1a1	Sodium/potassium-transporting ATPase subunit alpha-1 OS=Mus musculus OX=10090 GN=Atp1a1 PE=1 SV=1	5.14	114294	6901.45	Q8VDN2	33	42.62	AT1A1_MOUSE	2655.41	2232.28	1724.99	1649.76	2194.88	2621.16	388.358	394.559	409.227	410.152	409.722	448.737	624.56	686.564	590.988	582.186	499.433	537.271	2179.75	410.126	586.834
Supt16h	FACT complex subunit SPT16 OS=Mus musculus OX=10090 GN=Supt16h PE=1 SV=2	5.36	120395	461.047	Q920B9	17	18.43	SP16H_MOUSE	2161.98	2138.06	1950.01	1942.01	2344.08	2506.23	1889.04	1257.55	2029.06	1574.15	2854.46	1876.72	2304.28	2506.42	3635.03	1945.62	1994.92	2274.35	2173.73	1913.5	2443.44
Pgam1	Phosphoglycerate mutase 1 OS=Mus musculus OX=10090 GN=Pgam1 PE=1 SV=3	6.82	28946.1	22195.8	Q9DBJ1	14	71.26	PGAM1_MOUSE	2207.49	1871.43	2365.92	2459.13	2242.65	1839.87	2428.95	2634.81	2962.07	2767.22	2719.29	2899.43	2826.04	3249.85	3126.4	2959.96	3092.7	3039.66	2164.42	2735.29	3049.1
Ncam1	Neural cell adhesion molecule 1 OS=Mus musculus OX=10090 GN=Ncam1 PE=1 SV=3	4.54	120226	387.252	P13595	3	2.87	NCAM1_MOUSE	2350.1	2268.32	1656.82	1510.09	1938.34	3179.07	280.735	224.084	365.506	306.337	306.72	267.762	584.805	538.676	529.37	376.253	268.299	257.647	2150.46	291.857	425.842
Gnao1	Guanine nucleotide-binding protein G(o) subunit alpha OS=Mus musculus OX=10090 GN=Gnao1 PE=1 SV=3	5.2	40654.9	8940.85	P18872	17	55.08	GNAO_MOUSE	2073.7	2223.08	1748.26	1757.07	2397.23	2488.52	846.104	800.61	1051.13	1188.88	1177.08	1245.26	329.27	305.071	309.077	282.489	318.799	302.948	2114.65	1051.51	307.942
Vcp	Transitional endoplasmic reticulum ATPase OS=Mus musculus OX=10090 GN=Vcp PE=1 SV=4	4.96	90006.3	13396.5	Q01853	46	73.33	TERA_MOUSE	1950.5	2069.14	2672.82	2638.14	1797.09	1420.04	3798.83	3808.92	4216.99	4528.25	4099.86	4104.89	3531.44	3656.72	4378.97	4233.5	3893.28	3519.62	2091.29	4092.96	3868.92
Agpat3	1-acyl-sn-glycerol-3-phosphate acyltransferase gamma OS=Mus musculus OX=10090 GN=Agpat3 PE=1 SV=2	8.53	43980.2	6961.47	Q9D517	15	39.63	PLCC_MOUSE	1909.16	1979.98	2191.78	1771.47	2116.51	2330.74	337.357	354.132	376.598	365.403	458.289	418.379	1985.35	1862.73	2009.29	1675.47	1778.02	1641.51	2049.94	385.026	1825.4
Slc25a12	Electrogenic aspartate/glutamate antiporter SLC25A12_ mitochondrial OS=Mus musculus OX=10090 GN=Slc25a12 PE=1 SV=1	8.31	74968.9	3587.81	Q8BH59	27	55.69	S2512_MOUSE	2107.27	2116.96	1630.63	1548.28	2395.66	2466.71	907.729	988.946	1090.47	1213.41	1359.85	1390.49	514.237	523.629	421.804	460.872	514.91	481.014	2044.25	1158.48	486.078
Crmp1	Dihydropyrimidinase-related protein 1 OS=Mus musculus OX=10090 GN=Crmp1 PE=1 SV=1	6.71	62510	2902.9	P97427	21	62.06	DPYL1_MOUSE	1372.29	2569.99	1309.63	2470.56	1306.51	3119.46	2776.12	2747.74	2997.01	1979.94	2770.91	3025.71	1940.63	1952.03	2003.91	2136.93	3318.27	3427.9	2024.74	2716.24	2463.28
Anp32a	Acidic leucine-rich nuclear phosphoprotein 32 family member A OS=Mus musculus OX=10090 GN=Anp32a PE=1 SV=1	3.77	28708.7	19642.8	O35381	11	36.44	AN32A_MOUSE	1929.64	2130.9	2405.97	2135.08	1713.66	1465.34	1654.3	1334.84	1681.72	1408.57	1192.99	1029.72	2602.65	2783.28	2440.9	2566.68	2269.89	2279.06	1963.43	1383.69	2490.41
Syncrip	Heterogeneous nuclear ribonucleoprotein Q OS=Mus musculus OX=10090 GN=Syncrip PE=1 SV=2	8.86	69860.9	1899.1	Q7TMK9	15	30.18	HNRPQ_MOUSE	1663.83	2147.23	1842.8	3104.66	1374.02	1647.52	1587.16	1566.96	1631.58	1772.85	1973.39	1618.49	1368.23	1161.2	1844.43	1731.92	1785.62	1837.95	1963.34	1691.74	1621.56
Hnrnpl	Heterogeneous nuclear ribonucleoprotein L OS=Mus musculus OX=10090 GN=Hnrnpl PE=1 SV=2	8.05	64591.1	8027.27	Q8R081	20	55.46	HNRPL_MOUSE	2013.3	1920.86	2326.25	2323.12	1575.32	1604.4	2985.82	3061.33	2738.33	3005.48	2753.98	2809.64	3725.42	3908.75	3972.5	3873.79	3399.1	3318.25	1960.54	2892.43	3699.64
Hnrnpa2b1	Heterogeneous nuclear ribonucleoproteins A2/B1 OS=Mus musculus OX=10090 GN=Hnrnpa2b1 PE=1 SV=2	9.27	37459.8	13652.9	O88569	17	69.12	ROA2_MOUSE	1911.99	1573.1	2798.8	2595.06	1140.99	1603.26	2749.87	2457.24	2182.57	2312.19	2222.34	2054.49	2899.02	2908.88	3323.7	3071.19	3586.27	2895.88	1937.2	2329.78	3114.16
Cds2	Phosphatidate cytidylyltransferase 2 OS=Mus musculus OX=10090 GN=Cds2 PE=1 SV=1	6.66	51884.2	4051.96	Q99L43	11	35.14	CDS2_MOUSE	1950.05	1608.04	1672.95	1716.96	2229.59	2428.28	1369.29	1517.61	1542.88	1713.69	1526.38	1634	752.672	733.568	810.407	856.644	670.272	658.289	1934.31	1550.64	746.975
Taldo1	Transaldolase OS=Mus musculus OX=10090 GN=Taldo1 PE=1 SV=2	6.67	37558.1	6597.34	Q93092	19	56.08	TALDO_MOUSE	1319.09	1295.26	2914.28	3103.79	1408.6	1481.83	2171.19	2180.38	2237.49	2061.21	2306.41	2297.61	2306.54	2646.55	2273.75	2541.97	2432.27	2384.04	1920.48	2209.05	2430.85
Macroh2a1	Core histone macro-H2A.1 OS=Mus musculus OX=10090 GN=Macroh2a1 PE=1 SV=4	10.52	39460.7	10146.7	Q9QZQ8	15	56.91	H2AY_MOUSE	2331.41	2260.12	1933.72	1942.18	1548.74	1464.54	1597.62	1814.74	2067.91	2138.55	2377.82	2322.64	1531.73	1563.96	1351	1556.43	1161.67	1105.28	1913.45	2053.21	1378.35
Sf3b1	Splicing factor 3B subunit 1 OS=Mus musculus OX=10090 GN=Sf3b1 PE=1 SV=1	6.69	146558	758.829	Q99NB9	34	37.42	SF3B1_MOUSE	2527.21	2265.39	1526.73	1465.03	1767.69	1874.02	536.083	455.271	648.737	621.851	911.161	841.757	1039.24	902.129	1136.6	893.975	1174.25	1014.54	1904.35	669.144	1026.79
Rtn3	Reticulon-3 OS=Mus musculus OX=10090 GN=Rtn3 PE=1 SV=2	4.63	104506	741.155	Q9ES97	9	13.38	RTN3_MOUSE	1921.6	1732.29	1833.92	1633.94	2476.12	1800.03	3935.77	521.907	2002.9	3785.17	1977.06	1641.58	2008.1	3243.17	2079.12	1004.19	1729.98	1689.15	1899.65	2310.73	1958.95
Acly	ATP-citrate synthase OS=Mus musculus OX=10090 GN=Acly PE=1 SV=1	7.15	120641	4064.73	Q91V92	44	57.75	ACLY_MOUSE	1852.34	1825.42	1861.61	1704	2111.95	1991.17	2528.41	2637.99	2630.07	3121.62	3604.34	3910.4	1741.69	1672.19	2026.28	2104.64	1565.22	1668.09	1891.08	3072.14	1796.35
Ddx17	Probable ATP-dependent RNA helicase DDX17 OS=Mus musculus OX=10090 GN=Ddx17 PE=1 SV=1	8.66	73026.9	5116.71	Q501J6	31	51.69	DDX17_MOUSE	1791.46	1996.19	1622.83	1796.35	2007.29	2128.05	2401.16	2760.9	1051.88	1068.77	898.528	998.043	1784.44	2068.3	1904.8	2323.15	3155.45	3143.51	1890.36	1529.88	2396.61
G6pd2	Glucose-6-phosphate 1-dehydrogenase 2 OS=Mus musculus OX=10090 GN=G6pd2 PE=1 SV=3	6.43	59638.9	406.714	P97324	9	16.96	G6PD2_MOUSE	2035.48	1965.69	1496	1353.36	2263.05	2172.15	2622.54	2565.56	3029.62	3220.07	2855.17	716.041	3397.79	3308.26	3615.54	3879.63	2890.12	2838.53	1880.96	2501.5	3321.64
Ryr3	Ryanodine receptor 3 OS=Mus musculus OX=10090 GN=Ryr3 PE=1 SV=1	5.44	557260	405.876	A2AGL3	2	0.8	RYR3_MOUSE	1716.63	1712.52	2143.57		1640.52	2114.21	1138.7	1983.78	3082.37	2926.36	2879.09	2648.97	3626.32	3667.61	4161.37	4127.32	3261.14	3605.29	1865.49	2443.21	3741.51
Vim	Vimentin OS=Mus musculus OX=10090 GN=Vim PE=1 SV=3	4.86	53744.8	13532.2	P20152	28	65.24	VIME_MOUSE	2013.53	2003.92	1861.72	2092.18	1441.23	1676.95	197.162	170.37	128.261	142.181	167.503	177.822	306.86	258.798	305.079	275.001	258.314	278.51	1848.25	163.883	280.427
Pkp1	Plakophilin-1 OS=Mus musculus OX=10090 GN=Pkp1 PE=1 SV=1	9.01	82322	5931.49	P97350	24	59.07	PKP1_MOUSE	1227.65	1287.99	3438.51	3403.74	806.031	907.738	1203.7	1089.01	513.134	511.89	408.995	471.484	1608.43	1450.68	439.128	440.444	1700.48	1585.43	1845.28	699.702	1204.1
Gdi1	Rab GDP dissociation inhibitor alpha OS=Mus musculus OX=10090 GN=Gdi1 PE=1 SV=3	4.77	51092	8822.76	P50396	26	74.72	GDIA_MOUSE	1917.81	1909.08	1385.84	1381.35	2096.27	2224.66	1270.09	1381.1	1246.93	1594.79	1417.87	1567.29	837.927	882.785	822.73	861.436	735.121	765.043	1819.17	1413.01	817.507
Aldoa	Fructose-bisphosphate aldolase A OS=Mus musculus OX=10090 GN=Aldoa PE=1 SV=2	8.07	39812.2	24322.4	P05064	22	83.24	ALDOA_MOUSE	1582.9	1442.82	2623.42	2658.4	1239.28	1345.3	4094.88	4143.54	4916.71	4776.15	5024.32	4763.16	4692.9	4756.96	5338.4	5284.88	3989.11	3855.94	1815.35	4619.79	4653.03
Cse1l	Exportin-2 OS=Mus musculus OX=10090 GN=Cse1l PE=1 SV=1	5.43	111253	1845.53	Q9ERK4	28	32.23	XPO2_MOUSE	1801.7	1836.82	946.67	1123.91	2639.23	2532	648.515	609.917	697.518	643.121	789.164	698.15	1186.53	1436.68	1272.4	1245.78	891.789	827.746	1813.39	681.064	1143.49
Glul	Glutamine synthetase OS=Mus musculus OX=10090 GN=Glul PE=1 SV=6	6.69	42861.1	7969.61	P15105	12	57.37	GLNA_MOUSE	2039.27	2381.78	1758.91	2041.46	1516.57	1104.61	492.466	497.791	652.548	663.573	500.565	507.825	1403.59	1427.16	1549.52	1624.4	1147.2	1135.8	1807.1	552.462	1381.28
Timm44	Mitochondrial import inner membrane translocase subunit TIM44 OS=Mus musculus OX=10090 GN=Timm44 PE=1 SV=2	8.23	51433.6	759.51	O35857	9	29.2	TIM44_MOUSE	1921.33	1918.97	1117.49	1004.32	2244.72	2456.51	566.227	611.287	690.234	751.497	804.52	849.302	125.124	151.547	162.895	146.098	574.037	487.209	1777.22	712.178	274.485
Ckb	Creatine kinase B-type OS=Mus musculus OX=10090 GN=Ckb PE=1 SV=1	5.3	42998.5	15428.7	Q04447	20	76.9	KCRB_MOUSE	1948.29	2254.77	1801.21	1896.43	1660.54	1057.26	5547.8	5059.42	5752.68	5279.59	6805.83	4518.11	3774.17	3498.2	4756.98	4576.23	3323.2	3349.67	1769.75	5493.91	3879.74
Slc25a5	ADP/ATP translocase 2 OS=Mus musculus OX=10090 GN=Slc25a5 PE=1 SV=3	10.21	33159.5	22760.3	P51881	19	64.43	ADT2_MOUSE	1704.12	1619.63	1696.8	1640.23	1940.09	1973.68	1437.13	1446.57	1812.56	1691.45	1404.13	2092.46	933.89	882.367	937.289	877.42	976.856	936.482	1762.43	1647.38	924.051
Slc24a1	Sodium/potassium/calcium exchanger 1 OS=Mus musculus OX=10090 GN=Slc24a1 PE=2 SV=1	4.41	125123	1148.87	Q91WD8	15	16.81	NCKX1_MOUSE	1777.79	1638.37	836.418	1160.54	2629.63	2523.82							345.903	309.97	298.258	270.462	182.861	178.666	1761.1	0	264.353
Anp32e	Acidic leucine-rich nuclear phosphoprotein 32 family member E OS=Mus musculus OX=10090 GN=Anp32e PE=1 SV=2	3.55	29850.6	16095.1	P97822	9	48.85	AN32E_MOUSE	2199.56	1860.73	1689.85	1684.92	1497.55	1566.93	1800.09	1450.96	1446.2	1336.13	902.161	872.731	2516.63	2307.4	2631.22	2304.16	1870.7	1709.24	1749.92	1301.38	2223.23
Ap2a1	AP-2 complex subunit alpha-1 OS=Mus musculus OX=10090 GN=Ap2a1 PE=1 SV=1	6.66	108748	1701.47	P17426	30	35.01	AP2A1_MOUSE	2351.43	1252.33	771.444	741.901	2932.4	2286.35	6647.65	1920.25	579.413	2806.84	4025.39	3789.91	1002.32	891.502	3212.75	3272.35	726.905	4088.75	1722.64	3294.91	2199.1
Tuba4a	Tubulin alpha-4A chain OS=Mus musculus OX=10090 GN=Tuba4a PE=1 SV=1	4.75	50665.8	14134.7	P68368	20	57.59	TBA4A_MOUSE	1834.41	1753.73	1854.35	1726.57	1568.08	1476.5	4537.62	3479.13	5265.13	2623.44	4233.98	3145.66	4424.6	4297.08	3824.22	3442.03	3897.3	3679.38	1702.27	3880.83	3927.43
Epb41	Protein 4.1 OS=Mus musculus OX=10090 GN=Epb41 PE=1 SV=2	5.3	96367.6	2904.6	P48193	34	54.2	EPB41_MOUSE	1629.35	1623.34	693.306	1526.11	2333.23	2384.29	1610.44	1620.9	1987.32	1362	2271.09	1957.7	1538.07	1509.3	2095.88	1832.52	1637.22	1491.6	1698.27	1801.58	1684.1
Cnga1	Cyclic nucleotide-gated channel alpha-1 OS=Mus musculus OX=10090 GN=Cnga1 PE=2 SV=2	7.55	79859.8	1406.89	P29974	12	18.71	CNGA1_MOUSE	1607.72	1802.36	1043.29	1038.33	2232.12	2363.02					84.002	99.2423	105.177	100.483	126.628	108.645	114.451	121.711	1681.14	91.6222	112.849
Lmna	Prelamin-A/C OS=Mus musculus OX=10090 GN=Lmna PE=1 SV=2	6.58	74522.8	3980.35	P48678	34	53.08	LMNA_MOUSE	748.219	1958.16	2144.33	2118.72	1627	1394.23	3061.65	3229.96	2925.83	1813.78	3141.93	3103.27	2294.75	2194.17	1839.72	2063.85	3180.63	2758.26	1665.11	2879.4	2388.56
Dek	Protein DEK OS=Mus musculus OX=10090 GN=Dek PE=1 SV=1	6.55	43386.7	4085.37	Q7TNV0	18	50	DEK_MOUSE	1649.57	1603.56	1496.22	1606.58	1838.39	1774.05	731.195	792.113	867.372	929.113	903.884	867.662	1183.53	1222.92	1609.63	1680.51	1495.49	1519.94	1661.4	848.557	1452
Sf3b3	Splicing factor 3B subunit 3 OS=Mus musculus OX=10090 GN=Sf3b3 PE=1 SV=1	4.96	136634	2235.74	Q921M3	34	35.83	SF3B3_MOUSE	1586.1	1565.58	1356.23	1549	1909.09	1872.02	1795.65	1778.04	1638.53	1761.44	1659.15	1874.72	1713.49	2024.57	2243.43	2337.89	1662.51	1663.68	1639.67	1751.25	1940.93
Atp6v1b2	V-type proton ATPase subunit B_ brain isoform OS=Mus musculus OX=10090 GN=Atp6v1b2 PE=1 SV=1	5.46	56893.1	5956.81	P62814	25	75.73	VATB2_MOUSE	1603.02	1463.39	1470.27	1525.54	1828.34	1947.07	3298.66	3342.65	2324.59	2492.47	2304.93	2490.09	2252.51	3139.73	2409.51	2826.34	1360.52	1287.07	1639.6	2708.9	2212.61
Snap91	Clathrin coat assembly protein AP180 OS=Mus musculus OX=10090 GN=Snap91 PE=1 SV=1	4.53	92136.7	1719.63	Q61548	22	29.74	AP180_MOUSE	1756.11	1916.32	1134.49	1181.36	1929.63	1807.71	750.399	687.196	895.343	850.846	967.07	999.758	807.786	959.725	897.813	941.319	711.458	646.567	1620.94	858.436	827.445
Vdac1	Voltage-dependent anion-selective channel protein 1 OS=Mus musculus OX=10090 GN=Vdac1 PE=1 SV=3	8.7	32522.6	15459.2	Q60932	13	63.18	VDAC1_MOUSE	1532.47	1560.29	1858.67	1847.08	1430.56	1458.93	1634.68	1673.14	2015.79	2144.33	1869.09	2049.29	928.624	922.621	889.191	940.596	878.046	883.175	1614.67	1897.72	907.042
Naca	Nascent polypeptide-associated complex subunit alpha_ muscle-specific form OS=Mus musculus OX=10090 GN=Naca PE=1 SV=2	10.09	221412	2306.09	P70670	11	9.65	NACAM_MOUSE	1143.82	1272.38	1177.34	4160.91	1502.68	335.772	1324.67	1326.27	708.288	659.904	693.611	478.375	1401.01	3322.85	1371.1	1417.36	2495.92	2542.27	1598.82	865.188	2091.75
Synj1	Synaptojanin-1 OS=Mus musculus OX=10090 GN=Synj1 PE=1 SV=3	6.47	173929	417.724	Q8CHC4	31	22.3	SYNJ1_MOUSE	1308.98	1227.07	3007.96	933.008	1487.28	1580.78	939.223	874.979	882.597	851.335	978.683	1145.43	809.561	821.023	682.221	703.12	607.2	622.132	1590.85	945.375	707.543
Hacd3	Very-long-chain (3R)-3-hydroxyacyl-CoA dehydratase 3 OS=Mus musculus OX=10090 GN=Hacd3 PE=1 SV=2	9.47	43302.6	5798.89	Q8K2C9	11	33.7	HACD3_MOUSE	1532.39	1531.98	1093.63	1098.41	1931.53	2328.54	370.501	339.367	356.939	353.913	402.33	389.338	639.914	657.627	583.197	560.089	863.143	820.296	1586.08	368.731	687.378
Ilf2	Interleukin enhancer-binding factor 2 OS=Mus musculus OX=10090 GN=Ilf2 PE=1 SV=1	5.01	43290.3	3723.61	Q9CXY6	13	58.21	ILF2_MOUSE	1633.56	1564.43	1383.98	1395.11	2007.21	1496.23	759.003	813.376	978.593	1130.24	1029.42	1089.23	945.611	1007.27	1090.71	1196.86	578.5	596.492	1580.09	966.645	902.575
Ywhae	14-3-3 protein epsilon OS=Mus musculus OX=10090 GN=Ywhae PE=1 SV=1	4.44	29345	18374.5	P62259	20	79.61	1433E_MOUSE	1262.42	1354.49	1680.69	1881.16	1751.74	1548.13	2543.08	2438.65	2626.03	1741.76	2597.68	1996.33	2420.2	2447.99	2334.88	2458.99	1897.81	2143.56	1579.77	2323.92	2283.9
Npepps	Puromycin-sensitive aminopeptidase OS=Mus musculus OX=10090 GN=Npepps PE=1 SV=2	5.53	104010	1603.4	Q11011	36	50.87	PSA_MOUSE	726.797	599.042	963.836	5592.85	716.041	876.97	1067.16	1064.77	977.916	1095.56	983.894	1162.07	868.239	923.618	876.735	1004.09	1317.28	1265.26	1579.26	1058.56	1042.54
Atp2a3	Sarcoplasmic/endoplasmic reticulum calcium ATPase 3 OS=Mus musculus OX=10090 GN=Atp2a3 PE=1 SV=4	5.35	110955	595.535	Q64518	9	11.51	AT2A3_MOUSE	1995.28	1847.96	1531.25	1479.86	2104.8	506.57	487.832	507.683	463.635	491.597	545.85	565.65	2828.25	3020.08	3486.96	3713.65	2295.13	2161.72	1577.62	510.374	2917.63
Eef2	Elongation factor 2 OS=Mus musculus OX=10090 GN=Eef2 PE=1 SV=2	6.43	96283.7	2858.51	P58252	38	56.41	EF2_MOUSE	1396.61	2107.41	1381.45	1218.16	1693.59	1617.35	1724.29	1828.9	1360.53	1108.3	1391.71	1065.41	1122.31	1220.55	1543.29	1101.87	1509.59	1507.96	1569.1	1413.19	1334.26
Eif4a3	Eukaryotic initiation factor 4A-III OS=Mus musculus OX=10090 GN=Eif4a3 PE=1 SV=3	6.32	47125.2	3809.58	Q91VC3	23	58.15	IF4A3_MOUSE	1477.38	1340.12	1264.81	1189.05	2108.61	1975.6	1662.15	1653.43	1748.1	1765.34	912.632	1777.34	1765.18	2585.68	2626.17	2825.59	978.661	1048.83	1559.26	1586.5	1971.69
Ca2	Carbonic anhydrase 2 OS=Mus musculus OX=10090 GN=Ca2 PE=1 SV=4	6.57	29146.6	9564	P00920	13	76.92	CAH2_MOUSE	1717.89	1426.17	1856.74	2000.45	1032.88	1296.33	1822.63	1741.28	1882.57	2060.34	2251.09	2089.27	2186.52	2058.19	2198.7	2086.06	1775	1752.14	1555.08	1974.53	2009.43
Calr	Calreticulin OS=Mus musculus OX=10090 GN=Calr PE=1 SV=1	4.14	48165.7	4684.46	P14211	19	58.41	CALR_MOUSE	1593.78	1622.93	2185	1931.45	979.78	1003.98	1534.47	1789.1	774.181	867.524	777.02	685.669	1605.31	1553.7	1763.82	1907.15	1185.13	1116.29	1552.82	1071.33	1521.9
Hp1bp3	Heterochromatin protein 1-binding protein 3 OS=Mus musculus OX=10090 GN=Hp1bp3 PE=1 SV=1	10.38	61094.8	3136.76	Q3TEA8	17	39.35	HP1B3_MOUSE	1692.39	1808.54	1019.12	1035.3	1773.65	1983.87	1313.27	1343.13	1828.48	1833.58	2164.96	1997.96	1025.79	1016.92	1016.72	1081.95	746.21	766.046	1552.15	1746.9	942.273
Fus	RNA-binding protein FUS OS=Mus musculus OX=10090 GN=Fus PE=1 SV=1	9.57	52901.3	3871.95	P56959	12	34.56	FUS_MOUSE	1654.42	1640.82	1119.53	1044.36	1917.37	1929.34	1111.22	1143.63	1351.44	1576.65	1561.21	1503.58	2007.16	2005.78	2352.34	2553.3	2004.43	1552.88	1550.97	1374.62	2079.32
Dpysl3	Dihydropyrimidinase-related protein 3 OS=Mus musculus OX=10090 GN=Dpysl3 PE=1 SV=1	6.06	62335.6	9776.7	Q62188	26	67.89	DPYL3_MOUSE	1572.88	1520.55	1192.49	1169.63	1914.28	1905.23	3700.96	3736.58	3588.85	3973.13	3574.71	3659.92	2679.71	2612.67	3506.72	3453.95	2697.63	2482.8	1545.84	3705.69	2905.58
Mtco1	Cytochrome c oxidase subunit 1 OS=Mus musculus OX=10090 GN=Mtco1 PE=1 SV=2	6.25	56967.3	463.963	P00397	2	4.28	COX1_MOUSE	1769.5	1180.46	1799.66	1484.37	1340.18	1663.02	501.352	869.295	572.794	218.406	709.049	679.11	446.145	350.077	155.277	409.186	287.172		1539.53	591.668	329.571
P4hb	Protein disulfide-isomerase OS=Mus musculus OX=10090 GN=P4hb PE=1 SV=2	4.58	57457.7	5752.26	P09103	24	57.96	PDIA1_MOUSE	1707.59	1312.8	1956.49	1688.85	1156.06	1386.69	835.564	859.3	1006.15	1010.28	771.887	769.846	726.316	669.069	572.485	589.887	716.169	660.547	1534.75	875.504	655.745
Atp5pb	ATP synthase F(0) complex subunit B1_ mitochondrial OS=Mus musculus OX=10090 GN=Atp5pb PE=1 SV=1	9.5	29062.9	5709.8	Q9CQQ7	11	49.61	AT5F1_MOUSE	1447.66	1686.56	1587.52	1312.09	1883.79	1272.05	994.127	900.662	1162.68	969.73	1222.34	1090.35	459.333	398.664	478.392	300.576	357.23	390.599	1531.61	1056.65	397.465
Rdh12	Retinol dehydrogenase 12 OS=Mus musculus OX=10090 GN=Rdh12 PE=2 SV=1	10.11	35748.4	7668.76	Q8BYK4	14	56.33	RDH12_MOUSE	1714.47	1762.64	1257.65	1310.58	1510.43	1580.37	332.34	321.135	347.992	311.924	452.389	400.922	1148.83	1176.72	1369.1	1375.54	1346.3	1230.51	1522.69	361.117	1274.5
Chd4	Chromodomain-helicase-DNA-binding protein 4 OS=Mus musculus OX=10090 GN=Chd4 PE=1 SV=1	5.48	219234	567.79	Q6PDQ2	18	13.11	CHD4_MOUSE	1463.94	1511.79	1485.27	1178.04	1601.67	1818.62	676.379	652.121	846.972	899.118	1104.65	1148.24	819.462	859.036	919.311	880.338	918.518	703.239	1509.89	887.913	849.984
Smarcc2	SWI/SNF complex subunit SMARCC2 OS=Mus musculus OX=10090 GN=Smarcc2 PE=1 SV=2	5.29	133003	1149.82	Q6PDG5	27	28.77	SMRC2_MOUSE	1306.2	1381.53	1706.18	1664.17	1491.89	1495.69	7013.23	7085.27	1962	2307.17	1563.99	1600.04	3687.07	3183.03	1741.25	1828.28	2353.71	2199.05	1507.61	3588.62	2498.73
Myef2	Myelin expression factor 2 OS=Mus musculus OX=10090 GN=Myef2 PE=1 SV=1	9.39	63522.9	3733.51	Q8C854	25	45.85	MYEF2_MOUSE	1561.55	1552.67	1690.16	1510.26	1451.02	1277.52	2574.36	2700.41	2888.97	3255.27	2252.2	2553.21	4450.37	4529.19	1792.09	3823.54	3590.85	3620.88	1507.2	2704.07	3634.49
Gapdh	Glyceraldehyde-3-phosphate dehydrogenase OS=Mus musculus OX=10090 GN=Gapdh PE=1 SV=2	8.36	36095.2	19597.9	P16858	17	75.68	G3P_MOUSE	1561.67	1232.17	2516.94	2398.65	700.47	626.519	3792.27	2328.26	3617.43	2824.43	3724.88	3431.42	6297.62	6546	5964.32	3799.11	4219.94	6051.51	1506.07	3286.45	5479.75
Hspa5	Endoplasmic reticulum chaperone BiP OS=Mus musculus OX=10090 GN=Hspa5 PE=1 SV=3	4.88	72536.2	7944.97	P20029	26	51.45	BIP_MOUSE	1240.45	1259.61	2116.41	2053.02	1121.92	1192.96	2448.13	2579.25	2661.4	3009.92	2542.93	2726.88	2020.44	1906.73	1177.21	1086.66	1355.28	1399.86	1497.4	2661.42	1491.03
Anxa6	Annexin A6 OS=Mus musculus OX=10090 GN=Anxa6 PE=1 SV=3	5.18	76341.7	304.876	P14824	4	5.79	ANXA6_MOUSE	1221.96	1697.66	1436.62	1432.26	1552.36	1552.53	4792.4	2357.75	1788.32	2247.37	2517.22	1765.82	4940.86	4440.1	3704.37	3898.61	4307.05	4353.64	1482.23	2578.15	4274.1
Hnrnpm	Heterogeneous nuclear ribonucleoprotein M OS=Mus musculus OX=10090 GN=Hnrnpm PE=1 SV=3	8.93	77991.2	6454.5	Q9D0E1	36	64.47	HNRPM_MOUSE	1208.73	979.726	2299.65	2476.96	1010.63	853.671	2269.84	2418.77	2397.94	2622.27	2107.19	2269.37	2370.08	2307.4	2784.05	2971.47	2574.73	2416.16	1471.56	2347.56	2570.65
Mdh2	Malate dehydrogenase_ mitochondrial OS=Mus musculus OX=10090 GN=Mdh2 PE=1 SV=3	8.85	36067.7	16883	P08249	19	71.01	MDHM_MOUSE	1507.12	1423.08	1766.59	1718.78	1231.35	1142.26	2048.31	2146.71	2527.58	2601.92	2421.18	2446.81	2431.32	1998.25	2213.22	1900	1827.13	1735.01	1464.86	2365.42	2017.49
Safb	Scaffold attachment factor B1 OS=Mus musculus OX=10090 GN=Safb PE=1 SV=2	5.08	105617	1161.56	D3YXK2	21	36.39	SAFB1_MOUSE	1432.75	1549.33	880.533	932.534	1962.53	2023.96	646.284	666.399	685.832	684.435	601.254	577.633	649.555	648.889	944.138	891.672	756.514	858.991	1463.61	643.639	791.627
Cadps	Calcium-dependent secretion activator 1 OS=Mus musculus OX=10090 GN=Cadps PE=1 SV=3	5.41	154197	602.865	Q80TJ1	20	23.62	CAPS1_MOUSE	1472.72	1518.91	1266.7	1232.75	1644.66	1615.67			401.933	378.758	390.404				257.551		334.89	545.54	1458.57	390.365	379.327
Stx3	Isoform 3B of Syntaxin-3 OS=Mus musculus OX=10090 GN=Stx3	5.09	33066.9	11002	Q64704-2	12	45.3	STX3_MOUSE	1476.32	1541.92	1130.49	1024.64	1693.3	1763.85	1114.57	1075.35	1335.41	1456.01	1396.56	1469.95	1573.49	1671.27	1655.98	1918.43	1416.8	1429.06	1438.42	1307.98	1610.84
Ckmt1	Creatine kinase U-type_ mitochondrial OS=Mus musculus OX=10090 GN=Ckmt1 PE=1 SV=1	8.16	47403	8064.1	P30275	16	49.76	KCRU_MOUSE	1442.15	1297.08	1545.48	1511.9	1750.27	1081.86	4436.82	3987.43	4817.93	4825.31	4646.31	5076.57	1265.81	1351.07	1366.03	1452.05	1056.65	1005.68	1438.12	4631.73	1249.55
Ttc23l	Tetratricopeptide repeat protein 23-like OS=Mus musculus OX=10090 GN=Ttc23l PE=2 SV=1	8.09	52273.5	609.132	A6H6E9	2	6.99	TT23L_MOUSE	1367.51	1435.33	968.88	944.434	1891.29	1911.45	643.628	768.902	747.836	822.6	1245.45	1277.39	257.012	234.674	263.284	236.953	188.633	145.101	1419.81	917.633	220.943
Hspa4	Heat shock 70 kDa protein 4 OS=Mus musculus OX=10090 GN=Hspa4 PE=1 SV=1	4.97	94931.2	5413.4	Q61316	42	61	HSP74_MOUSE	1314.48	1170.49	2203.98	2381.41	649.026	741.027	6491.68	6453.02	7377.81	6944.02	8575.53	8313.27	3393.75	3227.17	4712.68	4398.23	883.224	1895.79	1410.07	7359.22	3085.14
Tpr	Nucleoprotein TPR OS=Mus musculus OX=10090 GN=Tpr PE=1 SV=1	4.79	274390	513.88	F6ZDS4	32	17.28	TPR_MOUSE	1490.15	1475.05	1171.55	1177.22	1517.22	1566.41	1441.05	1516.74	1475.27	1460.09	1177.15	1319.54	1064.01	1191.65	1351.81	1400.82	1732.5	1681.88	1399.6	1398.31	1403.78
Hspd1	60 kDa heat shock protein_ mitochondrial OS=Mus musculus OX=10090 GN=Hspd1 PE=1 SV=1	5.82	61126.7	4596.87	P63038	25	59.34	CH60_MOUSE	1500.1	1435.14	1780.83	1463.37	1400.11	787.969	1955.93	1914.37	2642.75	2877.33	2655.15	2704.55	1675.55	885.249	1584.74	848.248	1167.89	1548.48	1394.59	2458.35	1285.02
Pde6b	Rod cGMP-specific 3'_5'-cyclic phosphodiesterase subunit beta OS=Mus musculus OX=10090 GN=Pde6b PE=2 SV=3	5.02	99732.8	2499.32	P23440	32	44.86	PDE6B_MOUSE	1195.05	1346.54	1253.23	1380.64	1651.31	1345.88							301.938	244.614	257.205	263.681	238.245	205.017	1362.11	0	251.783
Srrm1	Serine/arginine repetitive matrix protein 1 OS=Mus musculus OX=10090 GN=Srrm1 PE=1 SV=2	12.37	106919	681.867	Q52KI8	9	12.47	SRRM1_MOUSE	1425.89	1399.96	1303.36	1023.41	1505.23	1493.39	683.74	699.968	857.287	930.28	822.131	820.804	747.591	677.763	953.88	946.583	745.623	728.919	1358.54	802.368	800.06
Acsl6	Long-chain-fatty-acid--CoA ligase 6 OS=Mus musculus OX=10090 GN=Acsl6 PE=1 SV=1	7.03	79043.9	2791.72	Q91WC3	35	60.26	ACSL6_MOUSE	1737.43	1823.38	931.96	1002.79	1269.62	1348.6	2275.8	2103.01	705.84	715.302	815.273	852.364	2596.35	1555.21	2468.87	2671.43	3254.2	3456.53	1352.3	1244.6	2667.1
Idh3a	Isocitrate dehydrogenase [NAD] subunit alpha_ mitochondrial OS=Mus musculus OX=10090 GN=Idh3a PE=1 SV=1	6.3	40095	4360.47	Q9D6R2	14	41.26	IDH3A_MOUSE	1331.3	1378.29	1539.16	1376.06	1184.34	1265.74	1783.73	1551.2	2253.88	2014.62	1870.92	2218.57	690.358	695.631	595.034	588.228	1224.99	1007.76	1345.81	1948.82	800.333
Immt	MICOS complex subunit Mic60 OS=Mus musculus OX=10090 GN=Immt PE=1 SV=1	6.19	84299.4	1798.95	Q8CAQ8	31	50.2	MIC60_MOUSE	1304.93	1374.68	1030.67	981.06	1598.79	1751.8	909.05	913.45	996.233	1082.58	1060.11	1021.56	349.092	1344.92	317.637	282.56	284.041	257.549	1340.32	997.164	472.632
Ap1b1	AP-1 complex subunit beta-1 OS=Mus musculus OX=10090 GN=Ap1b1 PE=1 SV=2	4.86	104790	1513.94	O35643	36	43.8	AP1B1_MOUSE	1455.7	1457.65	849.025	923.651	1711.56	1554.02	845.046	765.969	773.687	832.323	853.06	889.522	934.769	756.893	782.767	786.782	938.292	900.734	1325.27	826.601	850.04
Uggt1	UDP-glucose:glycoprotein glucosyltransferase 1 OS=Mus musculus OX=10090 GN=Uggt1 PE=1 SV=4	5.28	177118	359.896	Q6P5E4	4	2.32	UGGG1_MOUSE	1405.34	1387.13	816.261	849.584	1717.11	1733.65	257.114		263.601	290.04	287.144	275.491	329.142	329.967	252.514	376.64	368.407	367.093	1318.18	274.678	337.294
Nedd4	E3 ubiquitin-protein ligase NEDD4 OS=Mus musculus OX=10090 GN=Nedd4 PE=1 SV=3	4.94	103220	934.081	P46935	11	18.94	NEDD4_MOUSE	1477.1	1411.21	978.946	1226.93	1242.01	1567.75	300.965	174.591	237.546	1446.9	2035.25	1783.56	1642.1	1323.29	1736.01	1284.82	1743.42	1370	1317.32	996.469	1516.61
Slc17a7	Vesicular glutamate transporter 1 OS=Mus musculus OX=10090 GN=Slc17a7 PE=1 SV=2	7.02	62321.8	1500.31	Q3TXX4	10	24.46	VGLU1_MOUSE	1168.42	1162.19	1172.29	1212.98	1574.49	1595.03	1416.73	1358.14	1659.84	1603.59	1840.11	1808.75	1336.03	1095	1132.13	1060.27	872.942	1048.53	1314.23	1614.53	1090.82
Rs1	Retinoschisin OS=Mus musculus OX=10090 GN=Rs1 PE=1 SV=1	5.32	26145.3	8153.05	Q9Z1L4	10	50	XLRS1_MOUSE	1541.77	1104.4	1227.88	1098.51	1594.56	1316.71	1086.36	1046.38	1187.02	1142.39	1318.78	1216.63	1135.09	1159.35	1182.86	1150.64	982.205	1034.63	1313.97	1166.26	1107.46
Cds1	Phosphatidate cytidylyltransferase 1 OS=Mus musculus OX=10090 GN=Cds1 PE=1 SV=2	7.59	53331.8	2435.44	P98191	14	33.19	CDS1_MOUSE	1375.45	1399.84	784.725	756.835	1665.5	1883.67	392.833	375.324	407.272	439.336	413.696	444.718	708.253	746.515	730.997	650.706	655.304	638.755	1311	412.196	688.422
C2cd2l	Phospholipid transfer protein C2CD2L OS=Mus musculus OX=10090 GN=C2cd2l PE=1 SV=3	6.88	76785.5	2098.82	Q80X80	23	50.71	C2C2L_MOUSE	1364.1	1324.07	895.899	831.566	1797.31	1643.7	760.129	754.396	887.99	943.215	954.013	961.646	1060.17	1055.01	1487.02	1494.93	1048.32	1029.9	1309.44	876.898	1195.89
Myh10	Myosin-10 OS=Mus musculus OX=10090 GN=Myh10 PE=1 SV=2	5.28	229966	562.665	Q61879	19	14.42	MYH10_MOUSE	1247.15	1157.55	1174.93	1190.02	1460.52	1625.91	208.24	171.069	273.228	207.772	439.973	405.769	80.8867	149.392	23.0533	217.954	96.3202	121.592	1309.35	284.342	114.867
Ahcy	Adenosylhomocysteinase OS=Mus musculus OX=10090 GN=Ahcy PE=1 SV=3	6.11	48201.5	11781.6	P50247	22	58.8	SAHH_MOUSE	1233.06	1429.09	1080.25	1291.76	1393.56	1416.96	2862.97	2922.95	2970.09	2883.72	3228.57	2740.67	3233.82	3017.47	3049.01	3444.86	2736.47	2803.14	1307.45	2934.83	3047.46
Ganab	Neutral alpha-glucosidase AB OS=Mus musculus OX=10090 GN=Ganab PE=1 SV=1	5.64	107368	2070.14	Q8BHN3	30	43.22	GANAB_MOUSE	802.208	966.449	3204.23	1017.25	914.985	934.454	929.134	986.82	1003.04	1065.63	1052	1124.66	1423.51	1506.11	1323.16	1491.19	1374.58	1383	1306.6	1026.88	1416.92
Sfpq	Splicing factor_ proline- and glutamine-rich OS=Mus musculus OX=10090 GN=Sfpq PE=1 SV=1	9.95	75555.9	3450.58	Q8VIJ6	17	32.33	SFPQ_MOUSE	1398.29	1626.62	1261.14	1538.85	1065.63	926.441	2248.71	2085.62	2354.2	2375.84	2666.67	2314.07	3017.42	3010.93	3546.57	3730.11	2555.77	2541.5	1302.83	2340.85	3067.05
Gtf2i	General transcription factor II-I OS=Mus musculus OX=10090 GN=Gtf2i PE=1 SV=3	6.18	112779	514.186	Q9ESZ8	27	34.37	GTF2I_MOUSE	1304.09	1221.81	1184.43	1250.53	1375.52	1472.24	714.562	760.979	799.901	870.436	807.424	826.072	500.693	510.964	654.854	672.242	528.566	517.244	1301.44	796.562	564.094
Ddx39b	Spliceosome RNA helicase Ddx39b OS=Mus musculus OX=10090 GN=Ddx39b PE=1 SV=1	5.32	49491.7	10491.5	Q9Z1N5	20	61.21	DX39B_MOUSE	1313.04	1348.76	1136.12	1097.75	1274.06	1636.57	2188.87	2161.26	2280.55	2310.27	2396.89	2360.79	2548.71	2393.41	2068.58	2740.55	2146.64	2179.91	1301.05	2283.11	2346.3
Rps27a	Ubiquitin-ribosomal protein eS31 fusion protein OS=Mus musculus OX=10090 GN=Rps27a PE=1 SV=2	10.24	18293.1	8937.57	P62983	9	55.13	RS27A_MOUSE	1561.52	1166.16	1105.23	1074.33	1810.76	1053.92	1284.17	1267.15	1285.22	1571.13	743.955	1225.67	1348.59	2063.92	1227.91	1366.91	942.267	952.592	1295.32	1229.55	1317.03
Cct5	T-complex protein 1 subunit epsilon OS=Mus musculus OX=10090 GN=Cct5 PE=1 SV=1	5.65	60080.5	3239.86	P80316	26	57.67	TCPE_MOUSE	3428.58	2671.81	465.982	389.032	429.907	296.814	5059.15	3516.26	5100.89	1141.18	4930.95	1068.33	4269.66	3635.07	5242.14	4552.17	4726.71	4463.09	1280.35	3469.46	4481.47
Tuba1c	Tubulin alpha-1C chain OS=Mus musculus OX=10090 GN=Tuba1c PE=1 SV=1	4.79	50593.8	15340.2	P68373	20	55.68	TBA1C_MOUSE	1498.96	1419.74	1335.22	1216.24	1309.41	881.148	1116.15	1268.32	1843.55	1279.12	1423.86	1769.32	2070.3	3159.26	2169.8	2018.4	1630.31	1955.62	1276.78	1450.05	2167.28
Xpo1	Exportin-1 OS=Mus musculus OX=10090 GN=Xpo1 PE=1 SV=1	5.68	124233	1131.61	Q6P5F9	34	41.27	XPO1_MOUSE	1391.88	1111.35	925.929	854.715	1480.09	1875.81	1024.5	1072.21	1215.16	1112.36	1304.5	1194.84	1040.54	1013.85	1026.21	806.575	1002.57	971.545	1273.3	1153.93	976.881
Sv2a	Synaptic vesicle glycoprotein 2A OS=Mus musculus OX=10090 GN=Sv2a PE=1 SV=1	5.24	83445.8	1334.01	Q9JIS5	11	20.35	SV2A_MOUSE	1351.96	1256.8	706.122	668.23	1781.32	1824.73	521.422	475.768	585.579	577	774.205	707.657	182.715	156.297	173.01	173.578	142.651	156.046	1264.86	606.938	164.05
Hnrnpa1	Heterogeneous nuclear ribonucleoprotein A1 OS=Mus musculus OX=10090 GN=Hnrnpa1 PE=1 SV=2	9.63	34310.3	11583.5	P49312	14	61.88	ROA1_MOUSE	1181.82	1080.83	1732.18	1862.16	809.42	900.209	1777.62	1519.31	1663.52	1507.91	1602.3	1198.87	2011.39	2434.33	2687.93	2194.93	1841.95	1594.71	1261.1	1544.92	2127.54
Got1	Aspartate aminotransferase_ cytoplasmic OS=Mus musculus OX=10090 GN=Got1 PE=1 SV=3	6.79	46532.8	16908.7	P05201	24	80.63	AATC_MOUSE	1098.92	1130.13	1355.43	1211.83	1332.53	1399.72	3334.73	3700.87	3582.76	4109.15	4588.14	3189.57	3429.42	3283.63	3730.71	3643.69	3475.99	3356.37	1254.76	3750.87	3486.63
Mdh1	Malate dehydrogenase_ cytoplasmic OS=Mus musculus OX=10090 GN=Mdh1 PE=1 SV=3	6.18	36682.3	12071.1	P14152	20	53.29	MDHC_MOUSE	1147.22	974.258	1876.05	2152.68	717.419	618.067	3935.45	4134.77	3821.41	3913.61	3756.63	3911.36	4487.06	4281.51	4334.48	4470.75	4224.82	3959.45	1247.62	3912.21	4293.01
Gls	Glutaminase kidney isoform_ mitochondrial OS=Mus musculus OX=10090 GN=Gls PE=1 SV=1	7.9	74819.3	4002.39	D3Z7P3	25	55.49	GLSK_MOUSE	1042.59	1171.39	1637.39	1489.62	1009.62	1108.57	2038.18	2188.02	2473.62	2638.19	2764.62	2641.94	809.151	890.726	843.747	676.691	737.199	724.461	1243.2	2457.43	780.329
Pdia3	Protein disulfide-isomerase A3 OS=Mus musculus OX=10090 GN=Pdia3 PE=1 SV=2	5.83	57134.7	3708.77	P27773	29	65.94	PDIA3_MOUSE	1467.61	1446.93	1531.83	1822.78	632.293	538.398	2511.6	1572.43	2073.24	2044.21	1929.55	2048.24	906.183	896.37	1546.38	1458.42	1443.99	778.747	1239.97	2029.88	1171.68
Nup35	Nucleoporin NUP35 OS=Mus musculus OX=10090 GN=Nup35 PE=1 SV=2	9.68	34842.8	415.801	Q8R4R6	2	8.92	NUP35_MOUSE			1238.65				55.5785	60.773	57.1057	1383.85	1721.47		80.6491	68.1634	87.8466	1614.04			1238.65	655.756	462.674
Mecp2	Methyl-CpG-binding protein 2 OS=Mus musculus OX=10090 GN=Mecp2 PE=1 SV=1	10.69	52478.6	7243.86	Q9Z2D6	23	59.3	MECP2_MOUSE	1318.98	1300.14	1030.86	1068.9	1320.02	1387.92	2149.81	2232.88	2662.11	3052.29	2523.15	2849.6	1069.57	1035.91	1602.08	1676.37	1268.68	1215.21	1237.8	2578.31	1311.31
Ddx21	Nucleolar RNA helicase 2 OS=Mus musculus OX=10090 GN=Ddx21 PE=1 SV=3	9.72	94178.6	625.502	Q9JIK5	17	27.73	DDX21_MOUSE	1708.39	1747.27	1369.96	1490.26	613.805	492.178	2563.88	1990.91	2492.17	2405.67	2134.26	2171.66	2276.67	1599.16	2869.49	2257.07	2363.74	1631.71	1236.98	2293.09	2166.31
Dnm1	Dynamin-1 OS=Mus musculus OX=10090 GN=Dnm1 PE=1 SV=2	7.66	98202.2	1659.91	P39053	40	59.98	DYN1_MOUSE	1218.36	1152.06	1093.52	1129.53	1387.21	1423.96	1144.26	1368.17	1529.21	1615.76	1495.06	1795.23	679.026	860.493	739.445	1006.74	585.762	714.007	1234.11	1491.28	764.246
Atp1b2	Sodium/potassium-transporting ATPase subunit beta-2 OS=Mus musculus OX=10090 GN=Atp1b2 PE=1 SV=2	8.35	33743.4	6686.89	P14231	12	51.03	AT1B2_MOUSE	1877.93	1476.66	1446.76	1522.97	529.35	520.877	1427.6	1475.76	1393.24	1666.27	1539.18	1718.66	1391.84	1338.4	1336.83	1492.66	1037.22	976.444	1229.09	1536.78	1262.23
Tnpo1	Transportin-1 OS=Mus musculus OX=10090 GN=Tnpo1 PE=1 SV=2	4.65	103840	1110.18	Q8BFY9	16	23.94	TNPO1_MOUSE	713.911	675.482	2195.7	2084.99	780.201	904.596	473.304	394.543	1241.81	1266.64	1298.94	1180.29	765.235	580.515	751.949	638.588	1719.61	1323.49	1225.81	975.922	963.232
Hmgb2	High mobility group protein B2 OS=Mus musculus OX=10090 GN=Hmgb2 PE=1 SV=3	7.2	24333	8915.12	P30681	12	50.48	HMGB2_MOUSE	1300.66	1242.73	1021.43	897.552	1432.85	1411.69	686.48	746.059	564.109	575.276	504.124	541.001	1821.91	1992.37	2159.14	2383.81	1535.88	1584.43	1217.82	602.841	1912.92
Ap3d1	AP-3 complex subunit delta-1 OS=Mus musculus OX=10090 GN=Ap3d1 PE=1 SV=1	7.04	136279	574.16	O54774	10	13.51	AP3D1_MOUSE	1202.78	1217.21	833.978	748.084	1724.35	1567.86			242.66	140.022	231.497	192.349		157.539	116.514	113.245	141.894	189.283	1215.71	201.632	143.695
Psip1	PC4 and SFRS1-interacting protein OS=Mus musculus OX=10090 GN=Psip1 PE=1 SV=1	9.86	59811	6117.28	Q99JF8	22	53.79	PSIP1_MOUSE	1026.16	1094.44	1383.82	1917.22	878.86	988.608	2157.07	2347.25	2612.71	3058.83	2628.15	2642.79	996.889	977.899	1599.77	1774.08	1431.67	1321.89	1214.85	2574.46	1350.37
Ssb	Lupus La protein homolog OS=Mus musculus OX=10090 GN=Ssb PE=1 SV=1	10.47	47927.6	5226.68	P32067	21	55.18	LA_MOUSE	1484.49	1472.42	777.041	813.268	1288.56	1412.17	457.876	447.443	540.907	545.89	577.496	575.294	793.781	785.24	1100.73	1192.57	805.389	822.497	1207.99	524.151	916.702
Eef1g	Elongation factor 1-gamma OS=Mus musculus OX=10090 GN=Eef1g PE=1 SV=3	6.34	50403	2254.56	Q9D8N0	18	48.97	EF1G_MOUSE	1308.15	1132.45	1047.67	996.42	1556.96	1176.8	739.547	784.66	785.509	869.495	729.421	781.365	395.032	404.113	636.51	575.537	972.974	947.723	1203.07	781.666	655.315
Stip1	Stress-induced-phosphoprotein 1 OS=Mus musculus OX=10090 GN=Stip1 PE=1 SV=1	6.42	63209.5	2620.87	Q60864	26	51.93	STIP1_MOUSE	1130.67	1155.28	1325.33	1278.88	1123.09	1204.91	1123.76	1230.57	1346.48	1540.09	1140.18	1348.28	1182.16	1136.93	1315.07	1474.03	918.843	833.981	1203.03	1288.23	1143.5
Prkcb	Protein kinase C beta type OS=Mus musculus OX=10090 GN=Prkcb PE=1 SV=4	6.6	77891.5	947.023	P68404	9	19.52	KPCB_MOUSE	1321.7	1305.81	810.765	750.452	1450.76	1474.23													1185.62	0	0
Ran	GTP-binding nuclear protein Ran OS=Mus musculus OX=10090 GN=Ran PE=1 SV=3	7.33	24594.2	8562.28	P62827	9	45.37	RAN_MOUSE	1324.1	1201.06	1115.1	1126.84	1136.88	1153.66	1287.42	1287.41	1400.16	1401.78	1505.98	1072.6	1471.25	1448.98	1504.99	996.894	1104.22	1139.59	1176.27	1325.89	1277.65
Cadm2	Cell adhesion molecule 2 OS=Mus musculus OX=10090 GN=Cadm2 PE=1 SV=2	5.08	48015.1	3083	Q8BLQ9	5	22.3	CADM2_MOUSE	1248.89	1309.96	631.661	649.829	1739.75	1474.47	621.837	694.385	1014.84	906.134	1063.15	1124.24	1513.14	1481.42	1718.38	1901.19	972.394	963.236	1175.76	904.097	1424.96
Trim28	Transcription intermediary factor 1-beta OS=Mus musculus OX=10090 GN=Trim28 PE=1 SV=3	5.43	90615	2282.46	Q62318	22	48.44	TIF1B_MOUSE	1350.41	1333.43	917.909	873.311	1522.9	1042.23	1927.58	1951.65	1893.4	1940.86	1794.82	1790.49	1272.04	1254.42	1647.92	1832.8	1245.74	1235.18	1173.36	1883.13	1414.68
Actn4	Alpha-actinin-4 OS=Mus musculus OX=10090 GN=Actn4 PE=1 SV=1	5.1	105434	2161.53	P57780	41	59.21	ACTN4_MOUSE	1142.71	1191.79	1337.23	1428.72	993.187	945.107	547.488	578.295	795.63	674.999	611.692	605.551	592.132	550.327	655.767	633.176	1017.06	1179.69	1173.12	635.609	771.358
Hmgn5	High mobility group nucleosome-binding domain-containing protein 5 OS=Mus musculus OX=10090 GN=Hmgn5 PE=1 SV=2	4.1	45514.8	2338.35	Q9JL35	25	73.89	HMGN5_MOUSE	1190.63	1125.2	456.085	444.71	1843.82	1963.73	96.1314	98.4583		52.9619			71.0793	46.465	42.3405	46.9933	78.2142	86.8529	1170.7	82.5172	61.9909
Copa	Coatomer subunit alpha OS=Mus musculus OX=10090 GN=Copa PE=1 SV=2	7.44	140086	478.271	Q8CIE6	11	12.34	COPA_MOUSE	1578.29	1601.37	561.463	547.406	1287.18	1372.72	298.928	271.651	314.889	264.862	392.519	475.574	113.774	145.092	208.685	177.028	365.973	303.454	1158.07	336.404	219.001
Actn1	Alpha-actinin-1 OS=Mus musculus OX=10090 GN=Actn1 PE=1 SV=1	5.07	103696	1528.49	Q7TPR4	24	39.46	ACTN1_MOUSE	1067.46	1039.34	1115.49	1218.59	1273.46	1214.81	2768.45	3032.57	3227.16	1943.47	3293.28	3407.22	2570.97	2999.04	2888.7	1243.67	2819.04	3042.54	1154.86	2945.36	2593.99
Smarca2	Probable global transcription activator SNF2L2 OS=Mus musculus OX=10090 GN=Smarca2 PE=1 SV=1	6.8	180824	441.583	Q6DIC0	8	5.64	SMCA2_MOUSE	1201.47	1131.58	774.826	792.221	1477.68	1542.15	133.296		158.633	192.607	231.553	221.488	158.081	151.537	203.099	99.548	195.263	122.225	1153.32	187.516	154.959
Syp	Synaptophysin OS=Mus musculus OX=10090 GN=Syp PE=1 SV=2	4.63	34309.8	4661.18	Q62277	7	24.2	SYPH_MOUSE	1309.51	1271.7	1415.98	656.729	1362.08	903.122	1645.02	738.003	1766.26	1841.87	1715.86	2019.6	1951.32	2059.8	1707.94	1831.93	1530.21	864.605	1153.19	1621.1	1657.64
Srp54	Signal recognition particle subunit SRP54 OS=Mus musculus OX=10090 GN=Srp54 PE=1 SV=2	9.19	56006.1	578.425	P14576	8	15.67	SRP54_MOUSE	911.674	965.976	1248.66	1315.52	1189.59	1278.33	1109.96	950.831	1116.3	1028.76	1067.98	1223.38	909.481	947.313	858.761	1388.16	1503.06	2692.96	1151.62	1082.87	1383.29
Slmap	Sarcolemmal membrane-associated protein OS=Mus musculus OX=10090 GN=Slmap PE=1 SV=2	5.07	97789	435.664	Q3URD3	6	7.69	SLMAP_MOUSE	1372.07	1299.62	805.585	552.29	1080.68	1791.58				106.162									1150.31	106.162	0
Map2	Microtubule-associated protein 2 OS=Mus musculus OX=10090 GN=Map2 PE=1 SV=2	4.63	199531	323.356	P20357	10	7.93	MTAP2_MOUSE	1192.88	1361.48	890.794	910.433	1252.13	1276.02	906.305	1157.23	1581.79	1552.68	1256.47	1502.45	1163.69	1092.07	1597.67	1572.76	1049.92	1028.17	1147.29	1326.15	1250.71
Rom1	Rod outer segment membrane protein 1 OS=Mus musculus OX=10090 GN=Rom1 PE=1 SV=1	5.21	37778.4	3515.55	P32958	9	33.05	ROM1_MOUSE	1026.05	1242.69	911.391	942.962	1309.84	1449.62	249.652	250.199	275.045	303.599	292.221	308.235	458.488	233.566	489.284	487.138	200.999	186.605	1147.09	279.825	342.68
Syngr1	Synaptogyrin-1 OS=Mus musculus OX=10090 GN=Syngr1 PE=1 SV=2	4.29	25880.9	2521.86	O55100	2	10.26	SNG1_MOUSE	1477.4	1322.23	885.084	437.148	1560.79		383.352	409.637	420.825	502.378	477.898	609.28	737.29	772.572	595.008	627.537	480.457	485.641	1136.53	467.228	616.418
Snrnp70	U1 small nuclear ribonucleoprotein 70 kDa OS=Mus musculus OX=10090 GN=Snrnp70 PE=1 SV=2	10.46	52049.2	2632.14	Q62376	13	37.95	RU17_MOUSE	1208.35	1346.57	1241.46	753.098	1399.82	851.952	381.214	398.262	405.155	438.623	395.835	419.238	403.689	364.172	469.033	500.831	389.354	384.892	1133.54	406.388	418.662
Abat	4-aminobutyrate aminotransferase_ mitochondrial OS=Mus musculus OX=10090 GN=Abat PE=1 SV=1	8.02	57136.3	2582.34	P61922	12	41	GABT_MOUSE	792.847	793.727	1803.78	1782.94	802.732	817.332	782.341	94.2919	379.936	246.849	62.5665	86.1453	1833.25	1351.14	74.967	53.7707	295.511	317.654	1132.23	275.355	654.383
Rlbp1	Retinaldehyde-binding protein 1 OS=Mus musculus OX=10090 GN=Rlbp1 PE=1 SV=3	4.8	36693.6	10526.4	Q9Z275	15	49.21	RLBP1_MOUSE	1144.72	1061.68	1379.06	1582.53	830.085	791.523	129.363	164.743	122.8	138.777	121.973	97.0488	268.967	264.038	228.997	223.388	198.685	189.829	1131.6	129.117	228.984
Dhx15	ATP-dependent RNA helicase DHX15 OS=Mus musculus OX=10090 GN=Dhx15 PE=1 SV=2	7.15	91805.5	1863.94	O35286	31	50.31	DHX15_MOUSE	1783.53	1159.9	841.602	1085.56	962.55	955.309	939.768	980.722	1442.35	1775.87	1088.37	1959.93	2169.46	1189.28	1425.4	1500.89	1039	2671.84	1131.41	1364.5	1665.98
Ncbp1	Nuclear cap-binding protein subunit 1 OS=Mus musculus OX=10090 GN=Ncbp1 PE=1 SV=2	6.2	93010.4	1014.02	Q3UYV9	20	34.05	NCBP1_MOUSE	1030.64	1161.67	614.624	485.591	1667.89	1808.47	1089.29	1135.03	585.646	590.839	657.766	706.662	483.684	519.181	598.565	530.884	484.583	435.015	1128.15	794.206	508.652
Ap2a2	AP-2 complex subunit alpha-2 OS=Mus musculus OX=10090 GN=Ap2a2 PE=1 SV=2	6.53	104929	2014.1	P17427	36	45.52	AP2A2_MOUSE	1244.2	1111.84	881.702	864.569	1467.79	1185.75	1241.06	1218.08	745.173	795.509	893.904	941.729	924.172	983.688	891.277	893.256	759.696	785.83	1125.98	972.577	872.987
Pds5b	Sister chromatid cohesion protein PDS5 homolog B OS=Mus musculus OX=10090 GN=Pds5b PE=1 SV=1	8.63	165674	388.75	Q4VA53	13	9.68	PDS5B_MOUSE	1066.94	1201.55	704.39	722.618	1405.68	1652.82	208.704		264.581	248.629	295.139	170.701		199.508	253.397	262.419	128.919	185.53	1125.67	237.551	205.954
Pfkp	ATP-dependent 6-phosphofructokinase_ platelet type OS=Mus musculus OX=10090 GN=Pfkp PE=1 SV=1	6.75	86481.7	3054.61	Q9WUA3	32	53.57	PFKAP_MOUSE	994.754	1030.17	1055.19	1133.09	1210.44	1329.22	514.639	536.783	550.615	571.182	662.395	710.873	1064.71	1025.06	1272.41	1328.37	1248.27	1332.4	1125.48	591.081	1211.87
Gucy2e	Retinal guanylyl cyclase 1 OS=Mus musculus OX=10090 GN=Gucy2e PE=1 SV=2	7.58	121665	699.098	P52785	9	10.47	GUC2E_MOUSE	1366.24	1395.35	817.615	843.807	1331.68	834.579		163.144	177.174	161.218	169.64	191.246	143.894	100.731	106.621	135.507	102.267	79.4517	1098.21	172.485	111.412
Smc1a	Structural maintenance of chromosomes protein 1A OS=Mus musculus OX=10090 GN=Smc1a PE=1 SV=4	7.53	143862	704.893	Q9CU62	31	31.79	SMC1A_MOUSE	1565.22	1459.25	766.272	787.082	978.112	1008.12	2003.02	1947.77	948.457	792.383	1098.45	957.867	1587.18	1449.71	1518.42	1405.06	2154.74	1909.72	1094.01	1291.33	1670.8
Pcbp3	Poly(rC)-binding protein 3 OS=Mus musculus OX=10090 GN=Pcbp3 PE=1 SV=3	7.32	39579.4	7682.53	P57722	11	46.09	PCBP3_MOUSE	1071.54	1241.2	1072.83	1008.27	1084.49	1081.79	850.324	928.044	882.321	1025.59	825.604	795.921	652.717	677.266	756.864	826.266	502.372	515.558	1093.35	884.634	655.174
Tm9sf2	Transmembrane 9 superfamily member 2 OS=Mus musculus OX=10090 GN=Tm9sf2 PE=1 SV=1	7.16	76413.7	1547.19	P58021	8	21.3	TM9S2_MOUSE	1073.13	993.063	891.097	894.769	1309.26	1262.64	233.63	154.615	151.317	216.593	194.087	201.827	161.37	209.455	144.28	166.819	327.494	212.637	1070.66	192.011	203.676
Rtn1	Reticulon-1 OS=Mus musculus OX=10090 GN=Rtn1 PE=1 SV=1	4.29	83914.7	1106.93	Q8K0T0	10	19.1	RTN1_MOUSE	1078.19	1038.16	807.25	794.272	1411.09	1278.07	377.063	461.615	232.173	259.34	275.997	278.99	256.732	283.906	178.855	159.128	631.591	675.942	1067.84	314.196	364.359
Ap2b1	AP-2 complex subunit beta OS=Mus musculus OX=10090 GN=Ap2b1 PE=1 SV=1	5.06	105495	1150.78	Q9DBG3	27	31.8	AP2B1_MOUSE	1265.07	1241.86	789.194	858.561	1262.74	956.886	389.505	359.233	340.553	370.828	396.901	382.174	198.892	217.541	206.494	221.774	195.366	194.218	1062.38	373.199	205.714
Slc6a11	Sodium- and chloride-dependent GABA transporter 3 OS=Mus musculus OX=10090 GN=Slc6a11 PE=1 SV=2	6.65	71386.8	1898.84	P31650	7	13.56	S6A11_MOUSE	1027.75	1248.47	738.249	773.735	1249.16	1336.14							56.1758	48.0321	52.6228	52.5079	32.6037		1062.25	0	48.3884
Htatsf1	17S U2 SnRNP complex component HTATSF1 OS=Mus musculus OX=10090 GN=Htatsf1 PE=1 SV=1	4.08	86696.2	860.935	Q8BGC0	21	44.91	HTSF1_MOUSE	1165.4	1213.37	613.471	624.419	1373	1366.41	475.054	481.517	492.254	488.826	401.2	404.83	2506.55	2658.19	649.46	652.148	705.739	697.562	1059.35	457.28	1311.61
Mpp2	MAGUK p55 subfamily member 2 OS=Mus musculus OX=10090 GN=Mpp2 PE=1 SV=1	6.03	61840.3	774.616	Q9WV34	6	14.49	MPP2_MOUSE	1309.35	1365.16	1528.59	1366.76	367.412	390.851	2477.11	2315.34	1213.38	2097.08	2396.12	2397.63	1841.53	1322.81	1446.47	1027.01	2984.86	3051.55	1054.69	2149.44	1945.71
Nup155	Nuclear pore complex protein Nup155 OS=Mus musculus OX=10090 GN=Nup155 PE=1 SV=1	5.74	156658	199.433	Q99P88	2	1.65	NU155_MOUSE	1400.17	1425.51	706.175	605.751	1181.48	1001.41	249.594		264.953	348.11	325.375	344.426	261.521		338.018				1053.42	306.492	299.769
Ogdh	2-oxoglutarate dehydrogenase complex component E1 OS=Mus musculus OX=10090 GN=Ogdh PE=1 SV=3	6.4	117647	859.436	Q60597	25	31.18	ODO1_MOUSE	1090.1	1160.41	695.102	783.257	1294.99	1268.79	735.462	665.064	740.771	648.186	724.611	673.676	341.655	382.096	324.132	323.881	176.004	412.238	1048.78	697.962	326.668
Camk2d	Calcium/calmodulin-dependent protein kinase type II subunit delta OS=Mus musculus OX=10090 GN=Camk2d PE=1 SV=1	6.88	56996.8	3624.02	Q6PHZ2	18	43.69	KCC2D_MOUSE	882.909	1372.5	962.991	955.318	1324.9	774.207	823.615	813.209	826.371	856.899	1094.25	1011.78	519.642	533.433	633.966	640.81	582.474	560.584	1045.47	904.355	578.485
Gnas	Guanine nucleotide-binding protein G(s) subunit alpha isoforms XLas OS=Mus musculus OX=10090 GN=Gnas PE=1 SV=1	4.52	122589	1768.01	Q6R0H7	7	15.45	GNAS1_MOUSE	1048.7	1009.68	788.501	731.372	1305.74	1367.55	397.144	273.367	305.22	297.596	326.99	341.4	404.571	394.41	404.089	391.318	380.593	344.412	1041.93	323.619	386.565
Dlat	Dihydrolipoyllysine-residue acetyltransferase component of pyruvate dehydrogenase complex_ mitochondrial OS=Mus musculus OX=10090 GN=Dlat PE=1 SV=2	8.71	68512.1	1653.09	Q8BMF4	14	26.95	ODP2_MOUSE	1175.92	1197.79	1060.73	1003.03	1000.34	792.135	883.005	1030.87	857.363	748.75	797.211	719.594	306.17	426.738	353.884	379.1	338.291	344.269	1038.33	839.465	358.075
Rcvrn	Recoverin OS=Mus musculus OX=10090 GN=Rcvrn PE=1 SV=2	4.87	23463.6	19745.8	P34057	15	76.73	RECO_MOUSE	1048.61	922.527	1250.54	1242.7	885.709	863.631	1560.21	1456.31	1724.02	1517.68	1658.39	1512.17	2296.11	2044.9	1799.2	1620.88	1824.22	1701.78	1035.62	1571.46	1881.18
Rab30	Ras-related protein Rab-30 OS=Mus musculus OX=10090 GN=Rab30 PE=1 SV=1	4.71	23400.4	2368.64	Q923S9	3	37.93	RAB30_MOUSE			1032.86										54.4247	50.6682	63.1263		243.97	464.235	1032.86	0	175.285
Hnrnpd	Heterogeneous nuclear ribonucleoprotein D0 OS=Mus musculus OX=10090 GN=Hnrnpd PE=1 SV=2	7.92	38525.3	11937.8	Q60668	10	42.54	HNRPD_MOUSE	1230.18	820.661	1416.47	1365.51	658.118	656.315	2071.59	2168.56	2131.93	1790.97	2019.31	1949.93	2195.17	2570.45	2627.86	2175.5	2187.66	2028.63	1024.54	2022.05	2297.55
Copb1	Coatomer subunit beta OS=Mus musculus OX=10090 GN=Copb1 PE=1 SV=1	5.63	108207	919.406	Q9JIF7	22	30.54	COPB_MOUSE	868.218	769.629	1113.16	1061.9	1099.56	1203.37	418.079	363.285	360.257	334.596	317.338	377.913	180.613	284.811	179.385	136.662	302.389	292	1019.31	361.911	229.31
Srsf4	Serine/arginine-rich splicing factor 4 OS=Mus musculus OX=10090 GN=Srsf4 PE=2 SV=1	11.91	56093.5	4924.07	Q8VE97	10	25.15	SRSF4_MOUSE	1017.48	945.729	855.306	947.133	1239.31	1102.77	667.547	554.867	701.907	767.337	825.911	683.728	648.621	667.018	755.473	827.337	606.786	553.938	1017.95	700.216	676.529
Gfap	Glial fibrillary acidic protein OS=Mus musculus OX=10090 GN=Gfap PE=1 SV=4	5.1	49957.2	2517.97	P03995	14	49.3	GFAP_MOUSE	1085.6	224.837	1304	1361.35	1040.06	1086.29	1317.43	557.371	1157.62	866.437	1029.94	1101.57	1834.41	1545.54	922.064	895.33	1359.16	1261.04	1017.02	1005.06	1302.92
Gnb1	Guanine nucleotide-binding protein G(I)/G(S)/G(T) subunit beta-1 OS=Mus musculus OX=10090 GN=Gnb1 PE=1 SV=3	5.56	38175.4	33359.8	P62874	13	68.53	GBB1_MOUSE	911.5	905.406	1316.8	1433.48	799.328	732.164	659.736	693.115	683.757	769.157	629.161	725.288	6035.79	3835.32	5053.44	2466.06	5656.51	4196.81	1016.45	693.369	4540.65
Ywhaq	14-3-3 protein theta OS=Mus musculus OX=10090 GN=Ywhaq PE=1 SV=1	4.49	28063.5	15339.2	P68254	15	71.43	1433T_MOUSE	1132.14	928.14	948.24	1192	974.541	916.538	1581.3	1346.28	1806.76	1514.91	1714.57	1177.85	1229.67	1137.86	1215.74	1207.63	991.643	1048.86	1015.27	1523.61	1138.57
Add1	Alpha-adducin OS=Mus musculus OX=10090 GN=Add1 PE=1 SV=2	5.54	81045.8	1132.96	Q9QYC0	18	38.91	ADDA_MOUSE	271.23	254.276	2535.51	2481.51	235.999	245.709	780.612	761.38	630.941	720.06	662.923	708.04	2444.7	788.979	836.634	832.414	611.536	3201.77	1004.04	710.659	1452.67
Slc25a22	Mitochondrial glutamate carrier 1 OS=Mus musculus OX=10090 GN=Slc25a22 PE=1 SV=1	9.37	35126.7	5578.93	Q9D6M3	13	49.23	GHC1_MOUSE	1128.22	1055.98	535.548	555.883	1455.62	1263.64	188.093	184.279	221.209	250.885	246.766	274.161	104.348	122.415	101.218	83.7426	82.8918	105.776	999.149	227.566	100.065
Hspa9	Stress-70 protein_ mitochondrial OS=Mus musculus OX=10090 GN=Hspa9 PE=1 SV=3	5.72	73746.5	3264.13	P38647	28	50.81	GRP75_MOUSE	1078.46	1064.66	1039.75	943.828	907.37	956.29	1232.7	1252.38	1646.46	1726.93	1408.88	1429.1	547.551	531.837	445.582	496.502	356.554	353.088	998.393	1449.41	455.185
Hnrnpul2	Heterogeneous nuclear ribonucleoprotein U-like protein 2 OS=Mus musculus OX=10090 GN=Hnrnpul2 PE=1 SV=2	4.63	85567.7	3338.91	Q00PI9	31	51.28	HNRL2_MOUSE	1115.27	1090.79	666.845	733.36	1158.82	1222.5	2114.95	2199.22	2123.33	2375.9	2188.64	2349.75	1374.87	1217.18	1741.06	1856.34	1443.09	1396.38	997.931	2225.3	1504.82
Eif3b	Eukaryotic translation initiation factor 3 subunit B OS=Mus musculus OX=10090 GN=Eif3b PE=1 SV=1	4.72	91769.5	418.316	Q8JZQ9	11	18.06	EIF3B_MOUSE	990.932	1196.11	1371.42	1627.01	439.585	337.436	314.481	309.864	287.992	307.141	305.601	309.688	583.41	683.603	300.932	278.279	212.871	179.638	993.749	305.795	373.122
Cct4	T-complex protein 1 subunit delta OS=Mus musculus OX=10090 GN=Cct4 PE=1 SV=3	8.01	58579.7	2660.67	P80315	18	45.27	TCPD_MOUSE	1225.8	1007.72	775.94	764.826	1146.86	1005.44	380.5	312.138	541.534	483.271	528.913	551.112	541.861	557.587	629.52	603.451	628.797	644.958	987.765	466.245	601.029
H1-1	Histone H1.1 OS=Mus musculus OX=10090 GN=H1-1 PE=1 SV=2	11.7	21785.1	6581.2	P43275	5	23.94	H11_MOUSE	1082.35	1080.27	658.646	671.211	1188.25	1233.86	1347.4	1444.03	1312.27	1482.58	1355.59	1476.75	1012.38	616.307	1109.46	1254.93	1128.84	951.62	985.764	1403.1	1012.26
Cox4i1	Cytochrome c oxidase subunit 4 isoform 1_ mitochondrial OS=Mus musculus OX=10090 GN=Cox4i1 PE=1 SV=2	9.71	19587.5	9192.7	P19783	9	65.68	COX41_MOUSE	1179.95	1024.06	714.818	756.084	1084.68	1147.12	994.598	1020.15	1133.09	1052.57	1184.81	1114.59	352.354	355.001	330.468	333.854	219.066	232.279	984.452	1083.3	303.837
Opn1sw	Short-wave-sensitive opsin 1 OS=Mus musculus OX=10090 GN=Opn1sw PE=1 SV=1	8.29	39720.1	3273.01	P51491	8	30.06	OPSB_MOUSE	1050.27	978.567	646.268	598.91	1225.9	1359.92	1326.59	1207.02	1695.95	1428.16	1980.14	1743.68	52.9209	64.001	35.605	29.9256			976.638	1563.59	45.6131
Sf3a1	Splicing factor 3A subunit 1 OS=Mus musculus OX=10090 GN=Sf3a1 PE=1 SV=1	4.97	88602	1853	Q8K4Z5	24	42.98	SF3A1_MOUSE	1004.51	1044.26	546.768	1120.45	1381	692.808	934.789	930.268	904.73	1015.39	842.87	867.603	967.778	990.409	1252.76	1279	868.212	1145.77	964.967	915.942	1083.99
Hnrnpc	Heterogeneous nuclear ribonucleoproteins C1/C2 OS=Mus musculus OX=10090 GN=Hnrnpc PE=1 SV=1	4.72	34441.9	4880.02	Q9Z204	14	53.99	HNRPC_MOUSE	1043.92	950.294	797.738	764.61	1090.95	1123.96	663.356	627.307	510.405	470.254	439.03	378.263	1002.16	1033.31	1017.72	1132.35	843.392	902.715	961.912	514.769	988.608
Cadm1	Cell adhesion molecule 1 OS=Mus musculus OX=10090 GN=Cadm1 PE=1 SV=2	4.72	50244.8	1304.43	Q8R5M8	3	10.96	CADM1_MOUSE	1040.31	955.23	635.29	714.14	1464.11	936.912		56.4289	60.1126	86.5757	88.1337		582.423	661.852	559.103	639.308	501.489	441.282	957.665	72.8127	564.243
Pgm1	Phosphoglucomutase-1 OS=Mus musculus OX=10090 GN=Pgm1 PE=1 SV=4	6.15	61703.4	3107.03	Q9D0F9	22	62.99	PGM1_MOUSE	907.225	852.508	829.383	855.555	1098.36	1170.03	466	467.731	559.304	579.067	575.218	628.602	652.23	603.289	640.986	671.582	637.764	538.103	952.178	545.987	623.992
Pygl	Glycogen phosphorylase_ liver form OS=Mus musculus OX=10090 GN=Pygl PE=1 SV=4	6.68	97919.5	968.273	Q9ET01	10	16.12	PYGL_MOUSE	1452.44	848.057	1548.51	836.415	362.015	658.068	199.715	168.543	156.882	110.479	188.426	167.962	1021.77	662.645	656.025	239.419	951.574	811.438	950.919	165.335	723.812
Ankrd11	Ankyrin repeat domain-containing protein 11 OS=Mus musculus OX=10090 GN=Ankrd11 PE=1 SV=1	6.57	298239	667.01	E9Q4F7	4	2.19	ANR11_MOUSE		581.29	1427.9	1065.45	831.822	801.188	5496.16	5100.31	2478.38	1659.55	2502.63	1725.38	2480.16	1741.76	1367.4	1223.87	948.555	1093.6	941.53	3160.4	1475.89
Fam169a	Soluble lamin-associated protein of 75 kDa OS=Mus musculus OX=10090 GN=Fam169a PE=1 SV=3	4.4	73524.9	5868.33	Q5XG69	20	52.48	F169A_MOUSE	949.663	942.993	855.24	865.766	989.554	1039.72	2787.77	2848.48	2863.13	3265.68	2636.73	2729.81	4404.33	5097.98	5371.81	5460.34	4788.17	4616.55	940.49	2855.27	4956.53
Nono	Non-POU domain-containing octamer-binding protein OS=Mus musculus OX=10090 GN=Nono PE=1 SV=3	9.51	54655.1	2861.66	Q99K48	17	43.97	NONO_MOUSE	901.547	868.897	977.773	929.47	994.134	960.773	1945.51	2229.61	1719.22	2027.88	1738.72	1843.03	2129.59	2338.38	2374.85	2760.27	2002.62	1943.41	938.766	1917.33	2258.19
Ago2	Protein argonaute-2 OS=Mus musculus OX=10090 GN=Ago2 PE=1 SV=3	9.51	98559	945.983	Q8CJG0	20	33.26	AGO2_MOUSE	1090.54	922.048	986.671	752.697	886.923	993.263	176.33	200.034	268.659	251.684	362.605	356.132	305.821	302.178	282.652	302.719	327.421	308.178	938.69	269.241	304.828
Slc2a1	Solute carrier family 2_ facilitated glucose transporter member 1 OS=Mus musculus OX=10090 GN=Slc2a1 PE=1 SV=4	9.08	54326.9	2039	P17809	5	19.31	GTR1_MOUSE	560.796	756.855	929.464	1218.22	1255.36	895.616	284.916	304.955	400.91	333.996	359.425	436.936	923.885	882.76	905.23	881.022	759.503	650.131	936.053	353.523	833.755
Atp12a	Potassium-transporting ATPase alpha chain 2 OS=Mus musculus OX=10090 GN=Atp12a PE=1 SV=3	5.93	115468	799.727	Q9Z1W8	7	6.67	AT12A_MOUSE	460.364	436.237	2146.45	2032.86	249.779	263.488	1736.33	1965.33	2749.8	1536.37	2429.87	1274.22	3523.66	3236.65	2215.23	2343.18	5462.78	5665.96	931.53	1948.65	3741.24
Syt5	Synaptotagmin-5 OS=Mus musculus OX=10090 GN=Syt5 PE=1 SV=1	10.09	43415	2522.6	Q9R0N5	4	24.61	SYT5_MOUSE	859.244	1035.6	615.042	822.904	793.861	1450.86	421.42	419.145	423.687	433.049	418.521	413.667	675.545	572.358	523.127	456.493	379.115	335.562	929.586	421.582	490.367
Rpn2	Dolichyl-diphosphooligosaccharide--protein glycosyltransferase subunit 2 OS=Mus musculus OX=10090 GN=Rpn2 PE=1 SV=1	5.46	69177.1	2054.71	Q9DBG6	15	35.5	RPN2_MOUSE	814.836	771.15	1268.28	1269.14	783.012	654.887	709.119	510.413	579.675	592.333	517.009	601.799	444.781	380.309	241.27	205.535	351.269	338.152	926.883	585.058	326.886
Rpl7a	Large ribosomal subunit protein eL8 OS=Mus musculus OX=10090 GN=Rpl7a PE=1 SV=2	11.26	30147.7	1189.07	P12970	11	40.98	RL7A_MOUSE	900.794	1085.22	623.86	673.438	1038.68	1162.58	470.205	451.923	519.984	548.98	571.081	569.246	412.676	409.381	403.654	362.378	298.128	220.78	914.095	521.903	351.166
Ndufv1	NADH dehydrogenase [ubiquinone] flavoprotein 1_ mitochondrial OS=Mus musculus OX=10090 GN=Ndufv1 PE=1 SV=1	8.16	51518.6	2862.37	Q91YT0	20	66.59	NDUV1_MOUSE	1501.9	1426.43	685.176	679.445	556.298	620.025	596.544	520.621	667.018	680.454	503.92	605.131	211.032	1825.47	207.547	197.748	231	208.28	911.546	595.614	480.18
Ndufs1	NADH-ubiquinone oxidoreductase 75 kDa subunit_ mitochondrial OS=Mus musculus OX=10090 GN=Ndufs1 PE=1 SV=2	5.38	80803.5	2796.29	Q91VD9	29	53.51	NDUS1_MOUSE	992.488	1000.74	718.025	764.357	1088.57	886.783	1611.8	1631.13	1762.81	1830.41	1646.57	1690.8	458.166	534.79	499.32	488.034	473.015	429.233	908.494	1695.59	480.426
Plxna3	Plexin-A3 OS=Mus musculus OX=10090 GN=Plxna3 PE=1 SV=2	6.7	211494	688.899	P70208	2	2.46	PLXA3_MOUSE	976.799	959.974	529.958		1162.67				728.846	777.463	821.661		1483.83	865.276	1026.6	983.909	1634.92	1148.52	907.35	775.99	1190.51
U2surp	U2 snRNP-associated SURP motif-containing protein OS=Mus musculus OX=10090 GN=U2surp PE=1 SV=3	8.77	118717	412.951	Q6NV83	11	11.27	SR140_MOUSE	909.032	791.095	1254.8	623.399	890.464	954.454	134.473				156.498	174.986	163.298	199.668	155.624	161.288	154.695	193.311	903.873	155.319	171.314
Map4	Microtubule-associated protein 4 OS=Mus musculus OX=10090 GN=Map4 PE=1 SV=3	4.71	118000	410.175	P27546	14	19.11	MAP4_MOUSE	872.124	879.392	904.963	1002.72	877.546	885.125	3652.58	3704.12	1118.92	1266.96	1135.64	1024.1	2032.31	2575.45	920.656	686.791	559.488	510.75	903.645	1983.72	1214.24
Atp1a2	Sodium/potassium-transporting ATPase subunit alpha-2 OS=Mus musculus OX=10090 GN=Atp1a2 PE=1 SV=1	5.24	113529	6912.71	Q6PIE5	25	35.49	AT1A2_MOUSE	1005.93	988.46	674.749	662.633	925.4	1160.15	1749.26	1779.92	2188.11	2187.15	1847.93	2021.79	1837.73	1863.2	2009.35	2079.91	1866.92	1959.36	902.886	1962.36	1936.08
Tgm3	Protein-glutamine gamma-glutamyltransferase E OS=Mus musculus OX=10090 GN=Tgm3 PE=1 SV=2	6.4	77765.7	748.518	Q08189	3	7.65	TGM3_MOUSE	913.695	1029.57	1199.41	1079.46		288.918	1223.34	1340.12	668.829	726.649	971.659	1090.82	1059.43	1070.57	605.969	380.502	1967.89	1670.33	902.21	1003.57	1125.78
Acin1	Apoptotic chromatin condensation inducer in the nucleus OS=Mus musculus OX=10090 GN=Acin1 PE=1 SV=3	5.61	151118	1486.62	Q9JIX8	32	36.25	ACINU_MOUSE	1141.37	770.288	755.598	711.76	983.768	1046.18	1332.62	1454.7	1691.49	1699.9	1508.67	1576.68	1456.72	1772.87	2028.74	2233.9	1598.84	1529.39	901.494	1544.01	1770.08
Eif3g	Eukaryotic translation initiation factor 3 subunit G OS=Mus musculus OX=10090 GN=Eif3g PE=1 SV=2	5.57	35923.2	385.242	Q9Z1D1	2	6.88	EIF3G_MOUSE			876.804	908.263			115.246	147.251	415.109	377.987	417.921	769.776			260.237	98.6189	337.093	563.615	892.534	373.882	314.891
Cct6a	T-complex protein 1 subunit zeta OS=Mus musculus OX=10090 GN=Cct6a PE=1 SV=3	6.69	58460.6	3716.74	P80317	19	42	TCPZ_MOUSE	791.995	887.33	772.141	732.833	1041.53	1094.79	1179.1	1089.57	1110.55	1153.4	984.595	1108.38	1278.11	1248.03	1183.56	1049.94	1062.52	1085.22	886.77	1104.27	1151.23
Rbm25	RNA-binding protein 25 OS=Mus musculus OX=10090 GN=Rbm25 PE=1 SV=2	5.98	99894.2	611.379	B2RY56	16	23.39	RBM25_MOUSE	807.012	850.321	557.217	535.874	1277.45	1288.98	436.115	456.28	389.994	462.495	398.14	357.151	287.612	251.489	490.064	475.156	377.244	355.781	886.144	416.696	372.891
Ddb1	DNA damage-binding protein 1 OS=Mus musculus OX=10090 GN=Ddb1 PE=1 SV=2	4.98	128108	1083.31	Q3U1J4	34	40.53	DDB1_MOUSE	884.188	820.498	872.592	885.313	998.773	827.835	1446.6	1437.29	1493.7	1515.85	1449.94	1391.86	1375.04	1538.99	1242.66	1368.55	1361.24	1252.41	881.533	1455.87	1356.48
Atp6v1a	V-type proton ATPase catalytic subunit A OS=Mus musculus OX=10090 GN=Atp6v1a PE=1 SV=2	5.27	68668.4	7487.93	P50516	35	74.39	VATA_MOUSE	925.943	744.067	1072.49	1073.76	708.964	729.936	2352.84	2577.45	2497.14	2924.39	2678.86	2920.11	2721.96	2495.95	2171.68	2493.84	2249.18	2085.66	875.861	2658.47	2369.71
Psmd3	26S proteasome non-ATPase regulatory subunit 3 OS=Mus musculus OX=10090 GN=Psmd3 PE=1 SV=3	8.76	60832.4	1455.26	P14685	18	37.36	PSMD3_MOUSE	626.566	564.857	492.161	2051.56	717.3	768.248	349.682	264.84	244.529	337.336	377.479	374.7	244.524	195.379	252.441	288.514	355.292	292.2	870.115	324.761	271.392
Khsrp	Far upstream element-binding protein 2 OS=Mus musculus OX=10090 GN=Khsrp PE=1 SV=2	6.99	77231.8	4360.78	Q3U0V1	26	49.47	FUBP2_MOUSE	908.667	1041.98	935.029	906.137	798.803	620.714	2206.32	2164.9	1654.9	1755.68	1646.97	1675.96	2613.41	2613.41	2623.97	2742.93	1831.75	1888.32	868.555	1850.79	2385.63
Atp6v1e1	V-type proton ATPase subunit E 1 OS=Mus musculus OX=10090 GN=Atp6v1e1 PE=1 SV=2	8.95	26214.5	3306.98	P50518	10	52.65	VATE1_MOUSE	774.363	1140.25	636.533	972.916	971.903	699.587	557.341	477.441	639.934	563.699	688.774	577.23	486.239	494.823	517.553	535.728	432.112	361.213	865.924	584.07	471.278
Pfas	Phosphoribosylformylglycinamidine synthase OS=Mus musculus OX=10090 GN=Pfas PE=1 SV=1	5.32	146340	810.775	Q5SUR0	24	31.71	PUR4_MOUSE	776.908	824.602	1267.94	1261.08	596.192	454.509	864.266	846.338	898.159	935.62	865.584	828.37	1374.07	1643.84	1927.11	2077.46	1742.3	1677.13	863.539	873.056	1740.32
Sec22b	Vesicle-trafficking protein SEC22b OS=Mus musculus OX=10090 GN=Sec22b PE=1 SV=3	8.75	24911.7	8572.09	O08547	9	60	SC22B_MOUSE	949.257	930.338	753.765	694.499	1045.96	781.788	522.408	483.73	580.606	661.268	646.391	649.62	543.191	622.289	672.343	702.063	407.249	384.722	859.268	590.671	555.31
Khdrbs1	KH domain-containing_ RNA-binding_ signal transduction-associated protein 1 OS=Mus musculus OX=10090 GN=Khdrbs1 PE=1 SV=2	9	48541.8	993.669	Q60749	7	26.64	KHDR1_MOUSE	885.91	858.457	853.444	840.912	836.471	879.067	770.567	793.818	835.07	857.991	922.936	1042.05	651.594	630.237	927.06	1010.58	639.316	629.147	859.043	870.406	747.989
Pcbp2	Poly(rC)-binding protein 2 OS=Mus musculus OX=10090 GN=Pcbp2 PE=1 SV=1	6.38	38621	9530.24	Q61990	14	61.6	PCBP2_MOUSE	863.876	942.573	851.556	828.813	819.572	835.122	1574.85	1628.5	1503.89	1754.48	1368.21	1409.3	1588.44	1696.49	1922.38	1978.34	1515.68	1485.48	856.919	1539.87	1697.8
Kpnb1	Importin subunit beta-1 OS=Mus musculus OX=10090 GN=Kpnb1 PE=1 SV=2	4.49	98438.9	930.834	P70168	20	36.07	IMB1_MOUSE	1004.79	942.808	683.398	637.459	952.867	915.37	552.75	503.018	616.304	521.464	581.884	512.738	562.761	536.745	545.216	470.457	464.121	591.042	856.115	548.026	528.391
Atp6v1b1	V-type proton ATPase subunit B_ kidney isoform OS=Mus musculus OX=10090 GN=Atp6v1b1 PE=1 SV=1	5.02	57189.9	2787.74	Q91YH6	11	34.89	VATB1_MOUSE	715.842	616.761	415.055	406.385	1456.62	1517.5	2070.93	2297.62	1159.44	1295.91	1186.51	1309.29	1955.99	1882.73	1249.38	1291.51	981.919	963.482	854.693	1553.28	1387.5
Usp7	Ubiquitin carboxyl-terminal hydrolase 7 OS=Mus musculus OX=10090 GN=Usp7 PE=1 SV=1	5.15	129559	544.424	Q6A4J8	22	27.2	UBP7_MOUSE	1802.52	1717.92	399.634	421.462	321.665	463.968	1656.14	1443.65	1482.26	1780.74	1216.97	1099.28	2121.11	3085.37	1538.75	1435.94	829.602	722.103	854.528	1446.51	1622.15
Fkbp4	Peptidyl-prolyl cis-trans isomerase FKBP4 OS=Mus musculus OX=10090 GN=Fkbp4 PE=1 SV=5	5.42	51971.7	2289.63	P30416	21	56.99	FKBP4_MOUSE	823.6	881.03	806.562	787.064	912.343	914.467	711.444	1086.68	1382.72	1166.7	1216.75	1180.48	1035.06	1035.4	965.945	859.162	866.792	871.186	854.178	1124.13	938.924
Lmnb2	Lamin-B2 OS=Mus musculus OX=10090 GN=Lmnb2 PE=1 SV=2	5.25	67432.2	7320.8	P21619	33	64.6	LMNB2_MOUSE	397.534	601.146	1529.56	1491.19	539.556	508.497	1194.76	1476.38	1288.1	1362.44	1166.29	1218.46	1109.62	1237.48	1439.3	1515.69	911.832	1563.92	844.58	1284.4	1296.31
Xpo5	Exportin-5 OS=Mus musculus OX=10090 GN=Xpo5 PE=1 SV=1	5.48	139140	524.02	Q924C1	9	10.13	XPO5_MOUSE	866.279	828.244	433.383	574.646	1162.43	1199.48	249.763			133.727	160.165	173.912	121.177	156.744	143.054	150.484	111.599	166.247	844.077	179.392	141.551
Opa1	Dynamin-like GTPase OPA1_ mitochondrial OS=Mus musculus OX=10090 GN=Opa1 PE=1 SV=1	7.26	111853	667.593	P58281	13	18.54	OPA1_MOUSE	863.331	834.752	688.874	684.822	976.171	1005.02	149.927	182.6	211.983	183.947	170.906	204.508	120.701	201.938	115.214	68.4639	105.173	109.115	842.162	183.978	120.101
Epb41l3	Band 4.1-like protein 3 OS=Mus musculus OX=10090 GN=Epb41l3 PE=1 SV=1	5.04	103794	1185.3	Q9WV92	16	31.11	E41L3_MOUSE	951.933	924.941	807.562	838.912	766.728	760.96	157.686	171.965	196.795	206.443	223.434	228.175	415.431	392.736	427.909	442.7	403.491	1001.84	841.839	197.416	514.019
Stag2	Cohesin subunit SA-2 OS=Mus musculus OX=10090 GN=Stag2 PE=1 SV=3	5.11	142479	414.201	O35638	11	13.32	STAG2_MOUSE	860.293	887.628	549.237	521.242	1077.3	1154.87	222.558	271.198	219.269	248.439	301.042	296.425	314.093	318.305	363.495	428.743	392.732	390.357	841.761	259.822	367.954
Smarcd1	SWI/SNF-related matrix-associated actin-dependent regulator of chromatin subfamily D member 1 OS=Mus musculus OX=10090 GN=Smarcd1 PE=1 SV=3	9.71	58529.8	297.577	Q61466	2	4.85	SMRD1_MOUSE	585.801	938.508	750.128	738.193	958.723	1077.02	1020.63	1145.43	1074.16	1242.92	1084.7	1177.65	371.678	122.602	384.212	418.674	170.591	110.88	841.395	1124.25	263.106
Gnat2	Guanine nucleotide-binding protein G(t) subunit alpha-2 OS=Mus musculus OX=10090 GN=Gnat2 PE=2 SV=2	5.04	40688.1	13462	P50149	15	59.04	GNAT2_MOUSE	798.185	851.457	831.923	727.448	853.703	978.736	3471.67	3309.72	3391.65	3574.42	4040.08	3445.46	153.861	143.629	79.7057	150.869	146.39	132.092	840.242	3538.84	134.424
Hprt1	Hypoxanthine-guanine phosphoribosyltransferase OS=Mus musculus OX=10090 GN=Hprt1 PE=1 SV=3	6.26	24798.5	7535.97	P00493	13	84.4	HPRT_MOUSE	1006.61	944.46	756.619	681.71	906.281	716.297	1076.61	1030.41	1173.85	1118.32	1188.2	1206.77	784.146	802.685	901.492	862.038	725.939	697.895	835.329	1132.36	795.699
Rpsa	Small ribosomal subunit protein uS2 OS=Mus musculus OX=10090 GN=Rpsa PE=1 SV=4	4.6	32952.2	4180.58	P14206	13	56.61	RSSA_MOUSE	922.54	984.31	551.175	556.634	976.682	1009.29	867.118	967.139	1013.45	1300.33	873.193	1007.02	487.616	512.275	373.07	504.792	376.662	369.845	833.438	1004.71	437.377
Thrap3	Thyroid hormone receptor-associated protein 3 OS=Mus musculus OX=10090 GN=Thrap3 PE=1 SV=1	10.83	108235	533.736	Q569Z6	23	27.02	TR150_MOUSE	752.953	752.852	916.467	889.695	921.798	728.381	514.399	597.93	715.984	626.449	826.929	650.594	611.263	537.405	724.289	775.44	904.697	768.403	827.024	655.381	720.249
Slc6a6	Sodium- and chloride-dependent taurine transporter OS=Mus musculus OX=10090 GN=Slc6a6 PE=1 SV=2	6.96	70939.7	1167.45	O35316	7	12.24	SC6A6_MOUSE	861.823	848.173	450.755	411.286	1265.76	1120.93	221.41	210.889	253.229	148.472	248.635	250.566	397.187	257.181	329.866	201.497	322.683	170.717	826.454	222.2	279.855
Eif2s2	Eukaryotic translation initiation factor 2 subunit 2 OS=Mus musculus OX=10090 GN=Eif2s2 PE=1 SV=1	5.46	38434.3	2352.85	Q99L45	17	50.76	IF2B_MOUSE	357.761	379.532	985.993	993.485	1056.7	1152.22	1267.82	1468.93	1117.47	1195.98	1140.49	1542.91	1347.79	1161.12	193.341	1333.47	338.071	343.064	820.949	1288.93	786.142
Slc25a11	Mitochondrial 2-oxoglutarate/malate carrier protein OS=Mus musculus OX=10090 GN=Slc25a11 PE=1 SV=3	10.44	34326.1	6357.55	Q9CR62	12	48.09	M2OM_MOUSE	830.946	810.889	742.965	692.34	933.941	868.507	688.398	776.467	839.758	954.346	944.007	1081.96	428.738	447.365	552.74	567.67	1537.17	1372.95	813.265	880.822	817.772
Cct7	T-complex protein 1 subunit eta OS=Mus musculus OX=10090 GN=Cct7 PE=1 SV=1	7.79	60165.5	4385.01	P80313	22	54.23	TCPH_MOUSE	824.373	748.88	781.553	902.605	853.958	765.512	1706.18	1458.63	1401.18	1501.07	1332.65	1256.88	1492.51	879.254	1331.18	1285.97	1315.39	1123.74	812.814	1442.77	1238.01
Ddx1	ATP-dependent RNA helicase DDX1 OS=Mus musculus OX=10090 GN=Ddx1 PE=1 SV=1	6.84	83526.8	3251.81	Q91VR5	31	55.14	DDX1_MOUSE	829.12	820.809	950.17	912.614	678.817	675.899	1784.42	1931.01	1693.74	1927.89	1688.52	1771.55	1230.16	1372.59	1529.77	1584.05	1078.96	1086.97	811.238	1799.52	1313.75
Rpl4	Large ribosomal subunit protein uL4 OS=Mus musculus OX=10090 GN=Rpl4 PE=1 SV=3	11.64	47438.9	653.721	Q9D8E6	6	22.2	RL4_MOUSE	1629.18	1144.37	105.047	80.023	154.193	1740.53	1308.99	1226.73	1342.64	279.964	1431.53	336.199	2460.01	1494.43	1518.88	139.369	108.566	962.304	808.89	987.676	1113.93
Hspa1l	Heat shock 70 kDa protein 1-like OS=Mus musculus OX=10090 GN=Hspa1l PE=1 SV=4	5.85	71036.6	5610.54	P16627	18	45.24	HS71L_MOUSE	1224.27	746.403	750.62	729.084	631.258	739.753	1751.53	1072.66	1137.53	1275.12	1035.47	1965.99	643.348	630.619	620.194	745.396	536.87	524.336	803.564	1373.05	616.794
Smarca5	SWI/SNF-related matrix-associated actin-dependent regulator of chromatin subfamily A member 5 OS=Mus musculus OX=10090 GN=Smarca5 PE=1 SV=1	8.18	122369	601.731	Q91ZW3	24	27.88	SMCA5_MOUSE	835.117	791.899	610.934	569.044	946.817	1024.72	237.06	243.769	351.448	389.793	468.656	488.946	439.121	463.554	535.334	526.942	367.014	387.791	796.423	363.279	453.293
Rpn1	Dolichyl-diphosphooligosaccharide--protein glycosyltransferase subunit 1 OS=Mus musculus OX=10090 GN=Rpn1 PE=1 SV=1	6.03	68699.5	774.023	Q91YQ5	22	45.23	RPN1_MOUSE	752.249	694.131	995.611	1091.28	676.425	560.23	1997.1	2137.85	1374.52	1546.5	1343.28	1280.72	1320.59	1192.44	1004.99	999.162	1385.31	1425.09	794.988	1613.33	1221.26
Npm1	Nucleophosmin OS=Mus musculus OX=10090 GN=Npm1 PE=1 SV=1	4.43	32731.2	9373.34	Q61937	13	64.04	NPM_MOUSE	709.659	581.886	1015.79	1005.06	702.854	727.728	884.116	814.343	662.177	684.854	407.716	394.928	1275.83	1244.01	1227.53	1103.06	1095.3	1258.11	790.496	641.356	1200.64
Vamp2	Vesicle-associated membrane protein 2 OS=Mus musculus OX=10090 GN=Vamp2 PE=1 SV=2	8.64	12747.8	16793.4	P63044	3	47.41	VAMP2_MOUSE	948.654	881.621	587.406	599.179	897.388	824.205	854.801	1060.31	1388.33	1228.04	1454.03	774.237	1362.45	846.117	1393.4	1320.71	1072.98	1159.29	789.742	1126.62	1192.49
Usp9x	Ubiquitin carboxyl-terminal hydrolase 9X OS=Mus musculus OX=10090 GN=Usp9x PE=1 SV=2	5.5	294247	164.907	P70398	4	2.03	USP9X_MOUSE	1002.86	667.087	690.289	656.331	799.449	918.104					448.583	690.02							789.021	569.302	0
Ckap5	Cytoskeleton-associated protein 5 OS=Mus musculus OX=10090 GN=Ckap5 PE=1 SV=1	7.91	227289	164.295	A2AGT5	3	1.77	CKAP5_MOUSE	998.596	919.25	423.417	412.798	798.407	1149.62				178.945		199.62						130.169	783.681	189.282	130.169
Lyar	Cell growth-regulating nucleolar protein OS=Mus musculus OX=10090 GN=Lyar PE=1 SV=2	10.19	44191.9	2665.2	Q08288	15	44.85	LYAR_MOUSE	823.067	825.79	373.242	753.324	953.64	966.29	138.987	144.237	179.905	123.399	177.278	175.788	250.272	247.362	394.435	361.9	636.25	729.558	782.559	156.599	436.629
Gpm6a	Neuronal membrane glycoprotein M6-a OS=Mus musculus OX=10090 GN=Gpm6a PE=1 SV=1	5.01	31890.9	1925.65	P35802	8	22.66	GPM6A_MOUSE	792.988	749.708	650.295	634.125	864.082	980.151								20.5987					778.558	0	20.5987
Upf1	Regulator of nonsense transcripts 1 OS=Mus musculus OX=10090 GN=Upf1 PE=1 SV=2	6.19	125279	260.307	Q9EPU0	2	1.87	RENT1_MOUSE	854.985	903.149		344.116	886.062	898.658	175.32	166.317		279.496	224.398	247.675			148.747				777.394	218.641	148.747
Tpi1	Triosephosphate isomerase OS=Mus musculus OX=10090 GN=Tpi1 PE=1 SV=5	7.1	27054.8	22440.8	P17751	13	86.35	TPIS_MOUSE	658.02	695.428	1028.53	1087.02	560.247	563.33	2598.63	1820.62	2637.23	2622.6	2079.83	2727.66	3225.01	2917.89	2621.35	2163.34	2488.98	2327.81	765.429	2414.43	2624.06
Pgd	6-phosphogluconate dehydrogenase_ decarboxylating OS=Mus musculus OX=10090 GN=Pgd PE=1 SV=3	6.89	53760.6	3050.3	Q9DCD0	20	50.1	6PGD_MOUSE	644.595	692.616	679.22	712.021	868.034	990.331	961.974	906.874	934.055	892.079	1032.98	952.785	792.679	941.792	946.483	904.601	753.085	792.727	764.469	946.792	855.228
Abcb7	Iron-sulfur clusters transporter ABCB7_ mitochondrial OS=Mus musculus OX=10090 GN=Abcb7 PE=1 SV=3	9.73	82923.2	486.258	Q61102	3	4.79	ABCB7_MOUSE	769.342	434.673			974.018	874.981													763.253	0	0
Top1	DNA topoisomerase 1 OS=Mus musculus OX=10090 GN=Top1 PE=1 SV=2	9.96	91332.1	734.343	Q04750	21	36.11	TOP1_MOUSE	806.532	806.284	557.346	563.815	943.39	898.175	291.057	292.598	351.925	698.827	494.079	540.607	504.763	487.873	607.256	823.298	566.071	517.902	762.59	444.849	584.527
Ipo5	Importin-5 OS=Mus musculus OX=10090 GN=Ipo5 PE=1 SV=3	4.63	125074	473.215	Q8BKC5	24	32.82	IPO5_MOUSE	895.939	809.407	459.792	484.893	942.63	969.424	1048.32	1044.69	1093.21	993.953	1105.06	899.868	555.414	529.151	645.02	606.208	407.829	469.107	760.348	1030.85	535.455
Yars1	Tyrosine--tRNA ligase_ cytoplasmic OS=Mus musculus OX=10090 GN=Yars1 PE=1 SV=3	6.62	59447.6	757.403	Q91WQ3	18	39.2	SYYC_MOUSE	836.859	866.424	483.058	458.468	994.332	904.415	541.516	561.764	551.926	603.697	806.416	859.212	919.998	924.064	1338.98	1494.62	1073.08	1409.28	757.259	654.089	1193.34
Slc38a3	Sodium-coupled neutral amino acid transporter 3 OS=Mus musculus OX=10090 GN=Slc38a3 PE=1 SV=1	6.71	56104.9	827.447	Q9DCP2	8	16.83	S38A3_MOUSE	802.171	699.575	473.142	509.989	1067.89	978.154	308.449	312.235	304.748	367.184	355.495	395.066	205.24	170.626	150.819	164.903	139.199	127.738	755.153	340.529	159.754
Picalm	Phosphatidylinositol-binding clathrin assembly protein OS=Mus musculus OX=10090 GN=Picalm PE=1 SV=1	7.98	71714.6	942.942	Q7M6Y3	5	16.82	PICAL_MOUSE	937.698	943.025	447.958	458.483	933.133	785.317	297.024	172.416	226.074	180.898	281.785	206.622	230.625	339.481	266.128	217.232	202.369	184.081	750.936	227.47	239.986
Apex1	DNA repair nuclease/redox regulator APEX1 OS=Mus musculus OX=10090 GN=Apex1 PE=1 SV=2	7.91	35889.6	10449.8	P28352	16	72.87	APEX1_MOUSE	748.06	711.778	592.422	582.546	914.704	953.377	1087.53	1180.77	895.501	522.239	853.929	888.917	1302.87	1208.33	1911.45	1305.66	1549.28	1562.55	750.481	904.815	1473.35
Rab2a	Ras-related protein Rab-2A OS=Mus musculus OX=10090 GN=Rab2a PE=1 SV=1	6.11	23718.6	12934.5	P53994	13	70.28	RAB2A_MOUSE	836.532	799.09	496.427	517.892	996.563	853.929	214.354	237.384	229.016	257.788	251.626	248.71	122.882	124.202	126.229	130.383	129.242	118.457	750.072	239.813	125.233
St13	Hsc70-interacting protein OS=Mus musculus OX=10090 GN=St13 PE=1 SV=1	5.01	41827.1	2683.61	Q99L47	9	27.49	F10A1_MOUSE	767.623	675.703	883.453	861.688	689.599	617.019	897.01	962.68	1033	1175.42	979.425	1034.94	385.107	396.905	410.22	418.129	289.943	193.439	749.181	1013.74	348.957
Blmh	Bleomycin hydrolase OS=Mus musculus OX=10090 GN=Blmh PE=1 SV=1	6.06	53138.5	2728.53	Q8R016	17	43.3	BLMH_MOUSE	1359.92	273.144	1456.67	999.47	218.589	181.18	1724.15	453.468	403.375	610.849	412.81	524.053	1812.7	2082.92	373.159	1785.16	2117.88	1348.09	748.162	688.117	1586.65
Iars2	Isoleucine--tRNA ligase_ mitochondrial OS=Mus musculus OX=10090 GN=Iars2 PE=1 SV=1	6.4	113945	642.177	Q8BIJ6	8	10.77	SYIM_MOUSE	1061	1087.5	860.028	560.197	550.104	369.856	278.843	230.102	303.369	278.604	361.957	261.856	131.519	148.414	135.053	87.5491	176.76	153.262	748.114	285.789	138.76
Uba2	SUMO-activating enzyme subunit 2 OS=Mus musculus OX=10090 GN=Uba2 PE=1 SV=1	4.9	71253.3	2727.38	Q9Z1F9	23	60.19	SAE2_MOUSE	714.612	720.837	767.632	641.202	797.883	833.777	740.792	759.28	739.612	807.818	779.238	814.267	613.267	655.434	758.593	854.788	701.404	682.049	745.99	773.501	710.923
Rpl18	Large ribosomal subunit protein eL18 OS=Mus musculus OX=10090 GN=Rpl18 PE=1 SV=3	12.28	21701.6	4909.75	P35980	5	33.51	RL18_MOUSE	804.112	795.331	647.472	658.485	757.408	809.11	318.993	1265.85	841.497	924.52	339.006	1035.9	1449.64	1317.35	186.285	848.832	1153.13	1101.48	745.32	787.627	1009.45
Ipo7	Importin-7 OS=Mus musculus OX=10090 GN=Ipo7 PE=1 SV=2	4.51	120798	474.914	Q9EPL8	19	22.93	IPO7_MOUSE	917.133	689.096	512.966	437.059	963.52	936.034	603.086	585.065	641.524	613.81	685.515	667.555	684.568	706.696	679.803	588.5	688.731	683.768	742.635	632.759	672.011
Rps8	Small ribosomal subunit protein eS8 OS=Mus musculus OX=10090 GN=Rps8 PE=1 SV=2	10.96	24490.3	5863.4	P62242	8	52.88	RS8_MOUSE	801.784	812.196	552.028	553.046	895.101	822.635	306.396	262.765	316.799	332.701	370.66	374.589	105.862	116.606	135.097	171.015	174.923	162.182	739.465	327.318	144.281
Cct3	T-complex protein 1 subunit gamma OS=Mus musculus OX=10090 GN=Cct3 PE=1 SV=1	6.29	61200.4	2437.15	P80318	28	60.18	TCPG_MOUSE	723.39	701.019	905.527	914.514	636.636	551.373	593.525	623.264	629.014	697.801	698.829	662.652	732.79	761.095	786.543	796.432	705.233	701.047	738.743	650.848	747.19
Hmgb1	High mobility group protein B1 OS=Mus musculus OX=10090 GN=Hmgb1 PE=1 SV=2	5.45	25064.9	9408.48	P63158	10	56.28	HMGB1_MOUSE	727.472	775.119	719.429	756.862	726.112	713.792	816.936	1063.22	992.717	990.623	833.367	859.085	1039.88	1286.81	1137.69	1257.98	1157.31	1175.36	736.464	925.992	1175.84
Aldoc	Fructose-bisphosphate aldolase C OS=Mus musculus OX=10090 GN=Aldoc PE=1 SV=4	6.77	39794.1	13149	P05063	18	67.49	ALDOC_MOUSE	766.255	790.14	1049.39	974.28	452.473	365.962	909.026	890.051	1215.1	1205.85	1325.87	1074.73	1293.28	1332.54	1374.08	1452.7	1201.61	1282.77	733.083	1103.44	1322.83
Hyou1	Hypoxia up-regulated protein 1 OS=Mus musculus OX=10090 GN=Hyou1 PE=1 SV=1	4.94	111409	939.086	Q9JKR6	16	20.92	HYOU1_MOUSE	720.707	739.467	746.098	704.339	748.019	737.668	888.978	856.166	941.204	1003.99	969.319	1024.37	1504.18	1356.56	1571.5	1577.73	1369.61	1281.4	732.716	947.337	1443.5
Sf3b2	Splicing factor 3B subunit 2 OS=Mus musculus OX=10090 GN=Sf3b2 PE=2 SV=1	5.35	98312.7	1033.58	Q3UJB0	15	22.32	SF3B2_MOUSE	835.412	780.637	482.578	460.02	934.305	903.119	632.139	638.593	676.305	677.273	689.015	669.966	608.258	583.032	863.153	889.671	821.35	724.074	732.679	663.882	748.256
Uqcrfs1	Cytochrome b-c1 complex subunit Rieske_ mitochondrial OS=Mus musculus OX=10090 GN=Uqcrfs1 PE=1 SV=1	8.92	29652.8	4288.36	Q9CR68	10	40.88	UCRI_MOUSE	744.465	763.458	818.976	802.971	716.543	536.74	306.452	314.305	338.797	376.453	364.662	353.711	171.549	169.762	152.971	114.4	49.4956		730.526	342.397	131.636
Ndufs2	NADH dehydrogenase [ubiquinone] iron-sulfur protein 2_ mitochondrial OS=Mus musculus OX=10090 GN=Ndufs2 PE=1 SV=1	6.58	53025	1170.56	Q91WD5	10	29.81	NDUS2_MOUSE	690.36	634.462	646.072	674.665	849.433	888.096	588.952	607.115	589.505	617.026	720.445	704.855	232.013	211.226	192.858	183.65	204.151	208.04	730.515	637.983	205.323
Sf3a3	Splicing factor 3A subunit 3 OS=Mus musculus OX=10090 GN=Sf3a3 PE=1 SV=2	5.07	59184.1	2398.31	Q9D554	17	47.11	SF3A3_MOUSE	858.394	858.825	525.187	619.811	742.487	771.501	534.605	520.35	626.375	701.061	566.726	567.591	742.397	710.498	703.35	749.278	599.892	598.072	729.367	586.118	683.915
Cngb1	Cyclic nucleotide-gated channel beta-1 OS=Mus musculus OX=10090 GN=Cngb1 PE=2 SV=1	4.32	149800	381.394	E1AZ71	8	7.02	CNGB1_MOUSE	769.51	672.102	357.323	312.419	1116.2	1138.29											104.745	186.546	727.642	0	145.645
Gapdhs	Glyceraldehyde-3-phosphate dehydrogenase_ testis-specific OS=Mus musculus OX=10090 GN=Gapdhs PE=1 SV=1	7.8	48398.4	924.872	Q64467	2	5	G3PT_MOUSE			205.375	1239.24															722.307	0	0
Kcnb1	Potassium voltage-gated channel subfamily B member 1 OS=Mus musculus OX=10090 GN=Kcnb1 PE=1 SV=2	8.13	96447.1	762.447	Q03717	5	7.47	KCNB1_MOUSE	682.27	622.556	214.876	240.218	1112.28	1445.67					85.6618	95.7716					77.818		719.645	90.7167	77.818
Rars1	Arginine--tRNA ligase_ cytoplasmic OS=Mus musculus OX=10090 GN=Rars1 PE=1 SV=2	7.39	76472.1	822.903	Q9D0I9	16	28.03	SYRC_MOUSE	737.49	677.5	393.511	448.703	975.8	1053.14	181.373	168.84	131.107	147.191	146.525	211.03	84.48	86.4074	105.737	98.2862	192.199	203.007	714.357	164.344	128.353
Nup93	Nuclear pore complex protein Nup93 OS=Mus musculus OX=10090 GN=Nup93 PE=1 SV=1	5.38	93794.5	375.351	Q8BJ71	16	22.34	NUP93_MOUSE	761.786	748.895	367.956	325.936	1027.95	1053.37	244.415	259.904	287.238	279.292	204.602	283.197	185.839	221.426	247.468	237.42	227.691	195.635	714.316	259.775	219.247
Srp68	Signal recognition particle subunit SRP68 OS=Mus musculus OX=10090 GN=Srp68 PE=1 SV=2	8.74	71087.6	208.983	Q8BMA6	3	5.28	SRP68_MOUSE	757.894	734.425	369.927	744.105	815.369	846.123	717.746	836.526	486.305	372.738	361.214	403.867	245	271.867	211.533	250.994	142.763	137.37	711.307	529.733	209.921
Ldhb	L-lactate dehydrogenase B chain OS=Mus musculus OX=10090 GN=Ldhb PE=1 SV=2	5.65	36857.5	7843.97	P16125	15	45.81	LDHB_MOUSE	730.636	707.662	609.915	686.042	721.27	788.202	1198.71	960.523	1321.84	1155.99	1373.38	1059.2	1166.7	1093.89	1332.41	1142.62	993.946	1042.2	707.288	1178.27	1128.63
H1-4	Histone H1.4 OS=Mus musculus OX=10090 GN=H1-4 PE=1 SV=2	11.85	21977.3	9494.32	P43274	6	36.99	H14_MOUSE	764.253	760.153	541.825	519.729	774.169	867.738	131.432	162.074	137.045	177.314	213.021	250.37	352.356	411.768	515.884	556.701	464.222	466.881	704.644	178.543	461.302
Dpysl4	Dihydropyrimidinase-related protein 4 OS=Mus musculus OX=10090 GN=Dpysl4 PE=1 SV=1	6.56	62531.9	1966.33	O35098	19	55.42	DPYL4_MOUSE	696.249	697.625	566.243	558.281	849.985	856.728	593.467	628.786	561.031	572.856	516.651	549.186	225.113	187.926	179.053	168.898	342.917	277.812	704.185	570.33	230.287
Afg3l2	Mitochondrial inner membrane m-AAA protease component AFG3L2 OS=Mus musculus OX=10090 GN=Afg3l2 PE=1 SV=1	8.84	90032.1	582.976	Q8JZQ2	6	9.73	AFG32_MOUSE	738.19	804.778	325.112	348.872	932.345	1050.86					83.8916	74.9401	431.207	462.631	461.283	454.67	416.346	366.484	700.027	79.4159	432.104
Znf512	Zinc finger protein 512 OS=Mus musculus OX=10090 GN=Znf512 PE=2 SV=2	10.06	64991.9	802.008	Q69Z99	12	29.36	ZN512_MOUSE	618.275	505.827	1233.2	1164.68	319.429	344.133	299.851	205.703	246.433	225.346	262.433	244.345	573.164	624.928	402.984	440.178	279.444	277.551	697.59	247.352	433.042
Mt-Cyb	Cytochrome b OS=Mus musculus OX=10090 GN=Mt-Cyb PE=1 SV=1	7.99	43380.8	499.974	P00158	2	4.99	CYB_MOUSE	765.865	788.377	302.019	405.643	964.695	943.595	259.099	246.309	247.291	246.952	317.134	339.873	114.61	128.921	97.6413	99.3464	87.6804		695.032	276.11	105.64
Prep	Prolyl endopeptidase OS=Mus musculus OX=10090 GN=Prep PE=1 SV=1	5.35	81721.2	954.821	Q9QUR6	21	48.03	PPCE_MOUSE	489.558	425.186	259.155	281.383	1264.5	1400.51	455.11	447.21	353.061	344.994	379.084	353.826	405.767	427.047	442.21	446.167	472.629	462.889	686.714	388.881	442.785
Cul3	Cullin-3 OS=Mus musculus OX=10090 GN=Cul3 PE=1 SV=1	8.55	89575.8	1060.37	Q9JLV5	23	44.66	CUL3_MOUSE	624.516	614.807	666.407	667.036	787.241	751.313	371.713	377.666	393.354	385.44	447.947	449.457	453.777	430.809	479.658	450.861	419.22	341.492	685.22	404.263	429.303
Zfr	Zinc finger RNA-binding protein OS=Mus musculus OX=10090 GN=Zfr PE=1 SV=2	9.34	118000	398.424	O88532	4	3.82	ZFR_MOUSE	739.451	755.125	482.819	460.066	818.416	849.828			171.304		203.771	204.509		105.806	139		129.295	84.636	684.284	193.195	114.684
Elavl1	ELAV-like protein 1 OS=Mus musculus OX=10090 GN=Elavl1 PE=1 SV=2	9.42	36340.1	4801.93	P70372	12	46.63	ELAV1_MOUSE	616.144	614.441	911.305	908.109	499.865	552.982	1013.58	1059.52	1162.3	1219.9	1116.77	1199.75	1133.55	1000.62	1299.58	1283.07	914.568	835.493	683.808	1128.64	1077.81
Napg	Gamma-soluble NSF attachment protein OS=Mus musculus OX=10090 GN=Napg PE=1 SV=1	5.15	35074.6	667.403	Q9CWZ7	9	33.97	SNAG_MOUSE	605.487	568.342	525.803	530.584	905.865	932.723	1167.68	533.129	1783.46	1543.45	1733.85	1651.22	603.259	570.265	508.506	914.001	1294.52	1238.66	678.134	1402.13	854.868
Ndufs3	NADH dehydrogenase [ubiquinone] iron-sulfur protein 3_ mitochondrial OS=Mus musculus OX=10090 GN=Ndufs3 PE=1 SV=2	6.81	30320.4	2686.73	Q9DCT2	6	31.56	NDUS3_MOUSE	708.782	661.088	507.155	453.236	840.915	875.751	558.508	474.313	679.823	741.146	607.296	701.589	125.194	112.076	96.9417	102.545	74.8613	70.6446	674.488	627.113	97.0437
H4c1	Histone H4 OS=Mus musculus OX=10090 GN=H4c1 PE=1 SV=2	11.89	11367.4	11465.5	P62806	9	68.93	H4_MOUSE	542.282	830.351	647.031	657.273	456.773	900.235	299.807	360.701	438.823	511.307	469.019	856.911	796.883	1074.8	1073.9	1079.44	722.322	732.543	672.324	489.428	913.313
Tars1	Threonine--tRNA ligase 1_ cytoplasmic OS=Mus musculus OX=10090 GN=Tars1 PE=1 SV=2	7.05	84268.5	746.106	Q9D0R2	19	31.3	SYTC_MOUSE	715.524	688.481	346.467	1372.13	429.488	457.483	115.332	115.649	698.037	816.843	798.525	830.464	896.424	1081.75	503.787	529.236	1177.64	1116.49	668.262	562.475	884.221
Snrpa	U1 small nuclear ribonucleoprotein A OS=Mus musculus OX=10090 GN=Snrpa PE=1 SV=3	10.44	31835.5	2956.41	Q62189	8	35.19	SNRPA_MOUSE	766.491	694.09	570.969	595.026	676.657	687.869	191.257	207.332	306.285	333.067	320.497	303.478	287.536	291.492	310.826	329.404	268.203	317.09	665.184	276.986	300.759
Vapa	Vesicle-associated membrane protein-associated protein A OS=Mus musculus OX=10090 GN=Vapa PE=1 SV=2	8.6	28083.4	2320.09	Q9WV55	6	41.77	VAPA_MOUSE	798.722	759.296	889.694	937.234	303.422	301.222	259.783	284.502	263.962	251.354	220.178	272.028	307.312	320.381	332.607	177.773	202.831	182.287	664.932	258.635	253.865
Mybbp1a	Myb-binding protein 1A OS=Mus musculus OX=10090 GN=Mybbp1a PE=1 SV=2	9.42	152950	609.95	Q7TPV4	9	10.27	MBB1A_MOUSE	595.312	655.31	607.713	591.412	745.308	748.666			193.856	178.161	258.096	276.643	387.966	484.42	272.595	399.75	753.438	724.414	657.287	226.689	503.764
Ppp2ca	Serine/threonine-protein phosphatase 2A catalytic subunit alpha isoform OS=Mus musculus OX=10090 GN=Ppp2ca PE=1 SV=1	5.18	36178.5	3911.38	P63330	13	59.87	PP2AA_MOUSE	719.435	658.474	488.541	446.048	802.687	787.648	461.963	465.358	455.356	518.264	495.952	527.841	340.044	369.197	321.93	353.528	350.529	345.985	650.472	487.456	346.869
Wars1	Tryptophan--tRNA ligase_ cytoplasmic OS=Mus musculus OX=10090 GN=Wars1 PE=1 SV=2	6.48	54928.3	389.6	P32921	6	16.42	SYWC_MOUSE	522.197	879.441	118.417	103.067	1168.83	1106.65	175.622	164.87	161.424	149.153	259.623	259.397	177.493	155.697	179.502	161.51	213.914	206.1	649.767	195.015	182.369
Aqp1	Aquaporin-1 OS=Mus musculus OX=10090 GN=Aqp1 PE=1 SV=3	7.23	29021.6	1973.73	Q02013	4	17.84	AQP1_MOUSE	639.228	670.256	305.895	292.974	989.686	998.988				26.0127			279.362	256.003	270.549	267.812	213.353	186.413	649.504	26.0127	245.582
Cpt1a	Carnitine O-palmitoyltransferase 1_ liver isoform OS=Mus musculus OX=10090 GN=Cpt1a PE=1 SV=4	8.71	88993	794.425	P97742	12	17.98	CPT1A_MOUSE	657.184	742.341	567.395	577.36	648.94	700.745	212.116	267.499	308.191	281.476	341.192	373.646	131.046	121.203	113.197	99.5939	73.2934	63.4485	648.994	297.353	100.297
Dnajc5	DnaJ homolog subfamily C member 5 OS=Mus musculus OX=10090 GN=Dnajc5 PE=1 SV=1	4.75	22899.1	6539.37	P60904	4	45.96	DNJC5_MOUSE	967.55	857.631	595.032	529.052	601.382	338.688	359.596	334.248	394.597	350.975	478.099	336.974	661.369	684.515	633.897	584.725	490.881	491.778	648.223	375.748	591.194
Cat	Catalase OS=Mus musculus OX=10090 GN=Cat PE=1 SV=4	7.81	60080.6	1097.18	P24270	3	11.57	CATA_MOUSE	512.845	159.478	1085.12	834.376			118.092	89.041		73.9943			254.675	526.221	202.094	64.8848	287.751	237.842	647.954	93.7091	262.245
Hnrnpab	Heterogeneous nuclear ribonucleoprotein A/B OS=Mus musculus OX=10090 GN=Hnrnpab PE=1 SV=1	8.16	30945.4	18315.6	Q99020	8	41.75	ROAA_MOUSE	757.107	377.373	1125.43	1105.95	236.799	261.013	1414.92	1097.34	1344.22	1147.48	1328.23	1144.91	2487.27	2431.24	1959.07	2136.15	1942.56	1956.95	643.946	1246.18	2152.21
Dld	Dihydrolipoyl dehydrogenase_ mitochondrial OS=Mus musculus OX=10090 GN=Dld PE=1 SV=2	7.82	54785.7	1302.58	O08749	15	42.63	DLDH_MOUSE	640.164	633.186	592.664	606.393	693.571	681.748	788.622	781.575	704.497	737.708	719.22	692.354	454.212	437.192	365.321	414.552	332.702	388.717	641.288	737.329	398.783
Prkca	Protein kinase C alpha type OS=Mus musculus OX=10090 GN=Prkca PE=1 SV=3	6.76	77992.6	977.787	P20444	12	24.55	KPCA_MOUSE	679.229	704.013	660.332	656.566	609.715	537.716									110.081	91.5134	118.794	53.9839	641.262	0	93.5929
Stt3b	Dolichyl-diphosphooligosaccharide--protein glycosyltransferase subunit STT3B OS=Mus musculus OX=10090 GN=Stt3b PE=1 SV=2	9.19	93816.2	614.536	Q3TDQ1	10	12.64	STT3B_MOUSE	697.502	710.097	450.941	427.295	885.928	665.748	142.19	184.43	238.068	130.891	184.426	148.019			64.7443	106.902	149.08	134.134	639.585	171.338	113.715
Rpl7	Large ribosomal subunit protein uL30 OS=Mus musculus OX=10090 GN=Rpl7 PE=1 SV=2	11.53	31476.7	2147.58	P14148	10	35.19	RL7_MOUSE	641.665	666.755	435.411	418.85	791.455	861.033	89.6837	87.4519	214.871	380.924	214.845	376.421	322.571	232.944	517.509	532.294	345.44	358.361	635.861	227.366	384.853
Hspa4l	Heat shock 70 kDa protein 4L OS=Mus musculus OX=10090 GN=Hspa4l PE=1 SV=2	5.42	95237.7	4835.69	P48722	43	71.48	HS74L_MOUSE	630.575	620.573	707.033	694.593	557.888	583.344	2140.38	2324.92	2695.94	2838.9	2415.34	2689.04	1688.03	1919.72	2126.7	2107.26	2547.66	2962.17	632.334	2517.42	2225.26
Esd	S-formylglutathione hydrolase OS=Mus musculus OX=10090 GN=Esd PE=1 SV=1	6.78	31889.9	5610.88	Q9R0P3	14	79.79	ESTD_MOUSE	794.1	758.215	685.244	639.719	710.578	194.995	390.14	1103.3	2127.06	1756.14	1509.66	2145.19	1857.08	1883.06	1476.5	2282.09	1035.19	1547.35	630.475	1505.25	1680.21
Caprin1	Caprin-1 OS=Mus musculus OX=10090 GN=Caprin1 PE=1 SV=2	4.97	78340.1	210.06	Q60865	2	3.25	CAPR1_MOUSE			339.416	350.889	898.555	911.96	261.809	216.837	280.789	257.573	281.771	221.126	77.682	159.224	124.567	139.471	177.935	186.098	625.205	253.317	144.163
Plxna1	Plexin-A1 OS=Mus musculus OX=10090 GN=Plxna1 PE=1 SV=1	6.49	214293	694.789	P70206	4	4.28	PLXA1_MOUSE	730.695	664.539	632.52	526.733	606.937	586.74	3963.33	3882.62	2249.47	3206.58	1764.07	1715.35	4416.32	4293.11	1715.62	1545.34	2167.52	1910.64	624.694	2796.91	2674.76
Arglu1	Arginine and glutamate-rich protein 1 OS=Mus musculus OX=10090 GN=Arglu1 PE=1 SV=2	11.09	32887	710.117	Q3UL36	2	14.39	ARGL1_MOUSE	533.977	559.383	665.716	609.948	649.898	710.427	222.877	201.417	232.574	221.725	242.608	157.239	147.687	125.132	224.3	112.943	367.618	370.163	621.558	213.073	224.64
Ppp2r1a	Serine/threonine-protein phosphatase 2A 65 kDa regulatory subunit A alpha isoform OS=Mus musculus OX=10090 GN=Ppp2r1a PE=1 SV=3	4.82	66121.1	2613.57	Q76MZ3	25	52.46	2AAA_MOUSE	452.566	576.762	711.797	682.261	628.386	668.465	1201.24	1096.22	1353.61	1078.3	1321.6	984.265	1348.9	1237.18	1285.51	1354.55	1379.57	1272.18	620.04	1172.54	1312.98
Tulp1	Tubby-related protein 1 OS=Mus musculus OX=10090 GN=Tulp1 PE=1 SV=1	9.71	60564.1	1858.46	Q9Z273	22	51.2	TULP1_MOUSE	978.908	797.21	397.201	376.993	564.623	602.643	886.151	1043.7	1015.48	1098.99	1057.07	1003.49	810.072	900.312	954.924	1076.02	1780.28	1676.5	619.596	1017.48	1199.69
Sez6l	Seizure 6-like protein OS=Mus musculus OX=10090 GN=Sez6l PE=1 SV=1	4.41	106366	393.953	Q6P1D5	2	3.43	SE6L1_MOUSE	623.96	649.372		492.459	632.966	690.784	718.298	772.472	807.78	896.036		789.983	1031.92	1086.81	651.267	1225.54	957.923		617.908	796.914	990.69
Actr10	Actin-related protein 10 OS=Mus musculus OX=10090 GN=Actr10 PE=1 SV=2	7.48	46778.3	605.7	Q9QZB7	5	13.67	ARP10_MOUSE	188.639	875.087	787.881	733.297	558.162	553.247	481.204	855.356	1159	586.154	61.0692	76.5337	646.049	288.375	1188.77	520.192	414.511	238.633	616.052	536.553	549.421
Pcbp1	Poly(rC)-binding protein 1 OS=Mus musculus OX=10090 GN=Pcbp1 PE=1 SV=1	6.75	38011.1	8327.8	P60335	15	73.6	PCBP1_MOUSE	612.454	609.017	628.645	599.185	618.515	617.984	1632.88	1651.68	1676.11	1827.22	1476.33	1608.02	1348.75	1354.35	1513.93	1648.09	1235.29	1213.97	614.3	1645.37	1385.73
Prdx1	Peroxiredoxin-1 OS=Mus musculus OX=10090 GN=Prdx1 PE=1 SV=1	8.24	22404.6	13139	P35700	12	64.32	PRDX1_MOUSE	585.307	586.193	756.071	751.379	483.192	499.339	608.785	667.211	944.189	969.854	886.572	777.292	908.217	962.824	850.672	847.67	958.443	948.938	610.247	808.984	912.794
Tsn	Translin OS=Mus musculus OX=10090 GN=Tsn PE=1 SV=1	6.03	26315	3249.62	Q62348	8	37.28	TSN_MOUSE	597.237	582.491	481.205	451.35	727.325	814.403	405.274	405.893	393.334	430.286	418.114	417.689	437.468	424.596	419.184	400.552	379.93	331.174	609.002	411.765	398.818
Slc4a10	Sodium-driven chloride bicarbonate exchanger OS=Mus musculus OX=10090 GN=Slc4a10 PE=1 SV=2	6.08	127015	360.162	Q5DTL9	8	8.14	S4A10_MOUSE	739.064	626.718	365.903	346.275	789.645	773.754	53.4507	50.8395	53.9109	84.0276	95.2356	51.4292							606.893	64.8156	0
Sfxn5	Sideroflexin-5 OS=Mus musculus OX=10090 GN=Sfxn5 PE=1 SV=2	9.89	37499.7	2007.08	Q925N0	9	23.98	SFXN5_MOUSE	616.706	619.869	511.406	556.548	618.426	716.46	527.633	472.49	565.788	343.601	417.728	171.945	730.393	682.242	636.339	401.706	627.225	545.103	606.569	416.531	603.835
Slc1a2	Excitatory amino acid transporter 2 OS=Mus musculus OX=10090 GN=Slc1a2 PE=1 SV=1	6.28	62543.6	1908.09	P43006	8	15.73	EAA2_MOUSE	599.668	615.617	440.513	441.953	780.071	750.349	1249.81	921.14	1073.19	1367.97	1124.59	1136.05	228.46	228.417	223.513	211.273	131.009	181.354	604.695	1145.46	200.671
Ddx46	Probable ATP-dependent RNA helicase DDX46 OS=Mus musculus OX=10090 GN=Ddx46 PE=1 SV=2	9.82	117962	579.305	Q569Z5	22	28.2	DDX46_MOUSE	695.494	682.842	326.9	297.157	776.327	836.433	3302.12	3453.09	3275.68	4009.03	3396.18	3886.79	467.244	2395.3	2109.05	3068.02	3311.56	3322.45	602.525	3553.81	2445.6
Cct2	T-complex protein 1 subunit beta OS=Mus musculus OX=10090 GN=Cct2 PE=1 SV=4	5.98	57819.5	6946.74	P80314	29	74.39	TCPB_MOUSE	535.238	496.775	765.05	800.218	505.551	503.286	1701.68	1093.86	1455.68	1469.35	1484.08	1283.67	1497.06	1531.72	1614.84	1535.01	1260.67	1228.53	601.02	1414.72	1444.64
Mpdu1	Mannose-P-dolichol utilization defect 1 protein OS=Mus musculus OX=10090 GN=Mpdu1 PE=1 SV=1	8.95	26782.7	2120.24	Q9R0Q9	4	21.05	MPU1_MOUSE	545.45	617.184	338.886	327.561	690.918	1054.03	197.815	305.733	305.01	318.595	332.812	326.951	283.627	274.828	310.032	303.675	224.857	212.322	595.672	297.819	268.224
Rap1gds1	Rap1 GTPase-GDP dissociation stimulator 1 OS=Mus musculus OX=10090 GN=Rap1gds1 PE=2 SV=1	5.05	66818	344.532	E9Q912	6	11.86	GDS1_MOUSE	617.143	634.084	500.356	502.135	638.011	674.051	410.763	174.116	187.011	219.324	221.729	153.153	257.753	207.736	178.277	173.981	175.701	199.065	594.297	227.682	198.752
Tmem201	Transmembrane protein 201 OS=Mus musculus OX=10090 GN=Tmem201 PE=1 SV=1	9.39	73526.2	306.98	A2A8U2	4	8.28	TM201_MOUSE	602.955	563.003	310.849	273.508	878.634	933.092	226.37	197.315	276.305	250.845	304.907	344.325	222.537	232.553	281.684	262.489	230.042	213.792	593.673	266.678	240.516
Iars1	Isoleucine--tRNA ligase_ cytoplasmic OS=Mus musculus OX=10090 GN=Iars1 PE=1 SV=2	6.14	145640	287.472	Q8BU30	4	3.33	SYIC_MOUSE	609.912	605.817	395.874	417.747	794.793	727.553				156.449	160.988	239.569					130.465	125.179	591.949	185.669	127.822
Ewsr1	RNA-binding protein EWS OS=Mus musculus OX=10090 GN=Ewsr1 PE=1 SV=2	9.54	68747.5	1546.76	Q61545	10	21.07	EWS_MOUSE	577.666	580.545	717.981	689.86	507.456	467.826	843.33	987.495	1013.28	1134.11	1180.71	1223.23	1045.42	1046.24	1385.81	1256.32	1313.1	1252.5	590.222	1063.69	1216.57
Esrrb	Steroid hormone receptor ERR2 OS=Mus musculus OX=10090 GN=Esrrb PE=1 SV=2	7.92	49126.5	1308.23	Q61539	12	35.33	ERR2_MOUSE	543.316	705.323	317.261	791.54	598.149	571.507	1693.78		48.5135		44.2957		697.82	221.808	262.609	253.575	273.562	260.247	587.849	595.529	328.27
Mtco2	Cytochrome c oxidase subunit 2 OS=Mus musculus OX=10090 GN=Mtco2 PE=1 SV=1	4.41	26147.6	3164.19	P00405	6	30.84	COX2_MOUSE	511.083	535.172	585.032	560.081	661.628	672.987	766.274	342.722	726.096	654.576	751.559	289.511	440.321	399.279	363.555	386.914	365.283	382.895	587.664	588.456	389.708
Alg10b	Dol-P-Glc:Glc(2)Man(9)GlcNAc(2)-PP-Dol alpha-1_2-glucosyltransferase OS=Mus musculus OX=10090 GN=Alg10b PE=1 SV=1	9.83	56149.3	1174.04	Q3UGP8	8	15.4	AG10B_MOUSE	591.218	603.519	425.052	395.664	729.024	732.782	164.088	162.629	260.576	158.155	145.697	158.274	208.539	215.511	247.591	273.988	214.443	210.018	579.543	174.903	228.348
Ubtf	Nucleolar transcription factor 1 OS=Mus musculus OX=10090 GN=Ubtf PE=1 SV=1	5.45	89851.3	494.153	P25976	8	14.12	UBF1_MOUSE	713.116	659.803	371.15	417.774	678.195	633.015	172.868	177.664	160.774	147.027	229.215	206.568	247.309	331.361	419.205	369.425	327.973	343.136	578.842	182.352	339.735
Ssrp1	FACT complex subunit SSRP1 OS=Mus musculus OX=10090 GN=Ssrp1 PE=1 SV=2	6.34	81202.7	705.874	Q08943	15	28.11	SSRP1_MOUSE	617.194	564.508	274.058	504.811	750.632	757.577	527.739	492.823	289.486	363.017	340.636	334.252	895.363	837.501	592.702	581.478	1232.55	1206	578.13	391.325	890.932
Mtdh	Protein LYRIC OS=Mus musculus OX=10090 GN=Mtdh PE=1 SV=1	10.06	63960.1	504.986	Q80WJ7	2	3.97	LYRIC_MOUSE	744.85	739.77	295.157	315.029	813.216	529.073	117.669	115.203	123.006	144.883	178.75	172.162				72.8526			572.849	141.946	72.8526
Tubb4a	Tubulin beta-4A chain OS=Mus musculus OX=10090 GN=Tubb4a PE=1 SV=3	4.59	50042.1	16613.1	Q9D6F9	18	61.04	TBB4A_MOUSE	501.921	476.057	649.195	643.662	534.31	598.344							56.5328	47.6386	53.9599	59.9978	57.0039	53.4938	567.248	0	54.7711
Rpl5	Large ribosomal subunit protein uL18 OS=Mus musculus OX=10090 GN=Rpl5 PE=1 SV=3	10.25	34628.8	2660.58	P47962	12	39.06	RL5_MOUSE	593.277	580.179	400.087	387.341	694.951	738.661	160.391	165.006	196.661	204.444	227.073	234.534		62.2776	97.932	99.6298	176.535	154.59	565.749	198.018	118.193
Acsl1	Long-chain-fatty-acid--CoA ligase 1 OS=Mus musculus OX=10090 GN=Acsl1 PE=1 SV=2	6.83	78978.1	628.055	P41216	19	34.48	ACSL1_MOUSE	616.446	571.186	313.292	323.004	761.927	803.551	317.276	353.462	319.257	343.668	384.783	379.667	430.14	362.911	519.537	400.497	365.751	319.884	564.901	349.686	399.786
Rplp0	Large ribosomal subunit protein uL10 OS=Mus musculus OX=10090 GN=Rplp0 PE=1 SV=3	5.87	34387.6	3856.04	P14869	14	61.2	RLA0_MOUSE	519.02	569.027	501.419	491.871	670.581	634.538	734.816	792.048	726.511	835.145	732.723	801.269	270.964	294.629	329.964	335.225	337.238	328.261	564.409	770.419	316.047
Prpf19	Pre-mRNA-processing factor 19 OS=Mus musculus OX=10090 GN=Prpf19 PE=1 SV=1	6.18	55695.2	2767.01	Q99KP6	13	46.63	PRP19_MOUSE	499.825	480.779	624.285	648.741	566.082	542.842	825.337	806.488	919.275	973.306	874.894	814.073	1288.62	1287.11	1562.14	1628.11	1194.68	1204.04	560.426	868.895	1360.78
Atp5po	ATP synthase subunit O_ mitochondrial OS=Mus musculus OX=10090 GN=Atp5po PE=1 SV=1	10.66	23420.6	3564.04	Q9DB20	9	53.99	ATPO_MOUSE	405.582	568.611	768.641	694.106	425.035	493.93	832.896	932.932	765.354	857.409	760.598	778.409	593.539	606.641	644.455	744.791	515.159	1029.95	559.318	821.266	689.088
Cisd1	CDGSH iron-sulfur domain-containing protein 1 OS=Mus musculus OX=10090 GN=Cisd1 PE=1 SV=1	9.51	12268.1	9621.34	Q91WS0	4	44.44	CISD1_MOUSE	617.718	559.239	433.915	457.679	599.094	687.53	261.354	280.685	298.185	293.579	280.643	339.786	75.7313	53.4919	64.5421	49.8314	43.8418	71.4849	559.196	292.372	59.8206
Sart3	Squamous cell carcinoma antigen recognized by T-cells 3 OS=Mus musculus OX=10090 GN=Sart3 PE=1 SV=1	5	110474	850.466	Q9JLI8	17	29.31	SART3_MOUSE	537.43	499.726	468.804	400.688	609.755	790.561	341.528	290.957	376.312	321.502	258.707	306.668	395.43	403.329	421.037	430.429	373.856	363.101	551.161	315.946	397.864
Atp6v1h	V-type proton ATPase subunit H OS=Mus musculus OX=10090 GN=Atp6v1h PE=1 SV=1	6.2	56311.3	2472.35	Q8BVE3	16	49.48	VATH_MOUSE	460.06	563.099	591.681	597.959	523.901	569.955	1060.28	1257.13	1264.77	1295.71	1399.32	1338.91	963.933	814.893	794.7	820.529	829.035	690.505	551.109	1269.35	818.933
Ahcyl2	Putative adenosylhomocysteinase 3 OS=Mus musculus OX=10090 GN=Ahcyl2 PE=1 SV=1	7.1	67926	1632.2	Q68FL4	14	30.51	SAHH3_MOUSE	536.523	551.995	477.019	553.86	546.2	631.575	518.924	543.494	444.912	472.96	492.938	494.43							549.529	494.61	0
Rab7a	Ras-related protein Rab-7a OS=Mus musculus OX=10090 GN=Rab7a PE=1 SV=2	6.57	23774.9	2314.42	P51150	15	83.57	RAB7A_MOUSE	688.336	641.312	176.659	189.793	800.947	794.818	140.598	162.183	118.046	120.46	140.971	133.235	107.589	121.689	106.22	117.783	120.217	118.782	548.644	135.915	115.38
Anxa2	Annexin A2 OS=Mus musculus OX=10090 GN=Anxa2 PE=1 SV=2	7.7	38961.4	11098.3	P07356	18	72.27	ANXA2_MOUSE	359.116	383.75	1060.86	1009.75	227.72	240.37	1157.62	1137.65	387.794	434.732	493.09	434.274	539.943	463.976	211.823	212.512	1716.76	1735.24	546.928	674.193	813.376
Dync1li1	Cytoplasmic dynein 1 light intermediate chain 1 OS=Mus musculus OX=10090 GN=Dync1li1 PE=1 SV=1	6	56899.4	1072.61	Q8R1Q8	21	49.14	DC1L1_MOUSE	567.056	529.45	793.736	759.669	346.339	284.898	470.724	464.704	513.03	526.733	499.549	515.677	395.337	360.29	368.693	365.669	355.716	342.07	546.858	498.403	364.629
Rsl1d1	Ribosomal L1 domain-containing protein 1 OS=Mus musculus OX=10090 GN=Rsl1d1 PE=1 SV=1	10.73	50649.5	799.344	Q8BVY0	11	41.81	RL1D1_MOUSE	1636.3	951.148	130.496	144.095	201.724	201.631	1218.41	1294.41	1319.13	1090.48	1262.68	1326.18	1628.81	1504.99	1363.46	1428.87	1281.04	317.888	544.232	1251.88	1254.18
Sec61a1	Protein transport protein Sec61 subunit alpha isoform 1 OS=Mus musculus OX=10090 GN=Sec61a1 PE=1 SV=2	8.05	52721.1	448.45	P61620	5	8.19	S61A1_MOUSE	399.651	561.994	282.811	387.598	729.658	898.965			206.065	191.93	224.62		118.262	111.267		105.483	236.341	130.519	543.446	207.538	140.374
Eef1a2	Elongation factor 1-alpha 2 OS=Mus musculus OX=10090 GN=Eef1a2 PE=1 SV=1	9.49	50796.4	4017.04	P62631	10	28.08	EF1A2_MOUSE	330.854	297.842	1065.61	1029.63	270.081	263.041							168.796	164.122	161.714	92.9689	200.918	173.014	542.842	0	160.255
Cdc37	Hsp90 co-chaperone Cdc37 OS=Mus musculus OX=10090 GN=Cdc37 PE=1 SV=1	5.07	45106.8	1622.32	Q61081	9	31.93	CDC37_MOUSE	580.867	706.324	433.693	627.9	447.973	448.54	617.152	547.188	509.898	499.262	496.676	461.519	379.111	371.439	329.491	345.248	374.125	400.164	540.883	521.949	366.596
Ctnnb1	Catenin beta-1 OS=Mus musculus OX=10090 GN=Ctnnb1 PE=1 SV=1	5.47	86098.1	3645.41	Q02248	14	24.97	CTNB1_MOUSE	639.082	324.89	716.872	765.69	367.089	429.189	613.161	607.237	308.483	349.574	283.318	259.138	539.082	595.122	557.828	602.14	556.966	545.512	540.469	403.485	566.108
Pygb	Glycogen phosphorylase_ brain form OS=Mus musculus OX=10090 GN=Pygb PE=1 SV=3	6.31	97414.4	860.38	Q8CI94	22	36.77	PYGB_MOUSE	515.806	607.597	459.662	471.863	592.003	595.881	362.343	376.02	403.818	384.169	415.139	402.597	182.625	210.401	222.92	207.064	636.429	586.491	540.469	390.681	340.988
Macroh2a2	Core histone macro-H2A.2 OS=Mus musculus OX=10090 GN=Macroh2a2 PE=1 SV=3	10.38	40320.4	1767.93	Q8CCK0	13	47.58	H2AW_MOUSE	476.867	426.496	511.687	523.007	673.73	629.748	201.749	227.998	301.004	330.189	293.026	305.706	227.228	229.902	194.389	221.974	199.086	173.94	540.256	276.612	207.753
Hnrnph1	Heterogeneous nuclear ribonucleoprotein H OS=Mus musculus OX=10090 GN=Hnrnph1 PE=1 SV=3	5.88	49484.7	11150	O35737	17	56.12	HNRH1_MOUSE	588.378	549.647	684.033	549.971	448.873	415.775	1878.47	1929.46	1623.1	1809.94	1525.14	1488	2031.18	2593.2	2655.48	2488.73	1678.75	1749.58	539.446	1709.02	2199.48
Luc7l3	Luc7-like protein 3 OS=Mus musculus OX=10090 GN=Luc7l3 PE=1 SV=1	10.44	51849.4	1869.09	Q5SUF2	10	34.95	LC7L3_MOUSE	639.212	614.426	423.53	392.262	654.635	484.338	448.945	382.39	519.736	491.864	466.754	444.433	986.538	998.847	540.615	464.953	422.974	376.731	534.734	459.021	631.776
Smarca4	Transcription activator BRG1 OS=Mus musculus OX=10090 GN=Smarca4 PE=1 SV=1	8	181941	256.934	Q3TKT4	5	3.16	SMCA4_MOUSE	683.162	660.344	392.396	294.932	829.674	347.391	115.274		137.185	178.445	181.477	185.229	189.14	190.808	227.327	177.907	206.516	163.368	534.65	159.522	192.511
Tm9sf3	Transmembrane 9 superfamily member 3 OS=Mus musculus OX=10090 GN=Tm9sf3 PE=1 SV=1	6.88	68286.3	549.768	Q9ET30	6	9.2	TM9S3_MOUSE	508.849	630.75	368.703	368.855	590.522	739.499		99.7048	102.194	130.854	121.597	129.364		57.1711			144.943	135.902	534.53	116.743	112.672
Nceh1	Neutral cholesterol ester hydrolase 1 OS=Mus musculus OX=10090 GN=Nceh1 PE=1 SV=1	6.65	45967.8	1155.13	Q8BLF1	12	33.82	NCEH1_MOUSE	556.618	522.461	275.275	286.107	798.876	763.312	72.618	66.5041	58.0096	63.8193	75.8116	57.29	300.243	327.194	256.38	284.036	244.775	254.758	533.775	65.6754	277.898
Ndufa9	NADH dehydrogenase [ubiquinone] 1 alpha subcomplex subunit 9_ mitochondrial OS=Mus musculus OX=10090 GN=Ndufa9 PE=1 SV=2	10.24	42639.3	2764.41	Q9DC69	15	50.4	NDUA9_MOUSE	543.624	521.511	423.869	442.647	606.473	648.169	178.492	156.942	251.438	264.275	309.502	307.23	102.351	94.431	84.6692	70.3073	79.6695	80.705	531.049	244.646	85.3555
Ptbp2	Polypyrimidine tract-binding protein 2 OS=Mus musculus OX=10090 GN=Ptbp2 PE=1 SV=2	9.07	57602.9	2779.48	Q91Z31	18	54.05	PTBP2_MOUSE	487.126	517.891	628.087	598.276	460.573	477.469	2797.67	2616.27	1124.94	1183.96	1196.16	1116.7	1685.98	1883.89	1115.11	1208.66	1032.7	855.14	528.237	1672.62	1296.91
Vdac3	Voltage-dependent anion-selective channel protein 3 OS=Mus musculus OX=10090 GN=Vdac3 PE=1 SV=1	9.06	31094.9	3271.46	Q60931	10	45.94	VDAC3_MOUSE	565.226	568.502	451.254	441.804	554.861	585.668	403.447	403.61	458.046	548.272	487.153	552.267	106.417	157.24	136.079	133.226	324.777	324.253	527.886	475.466	196.999
Purb	Transcriptional regulator protein Pur-beta OS=Mus musculus OX=10090 GN=Purb PE=1 SV=3	5.14	34015.5	8002.4	O35295	12	68.21	PURB_MOUSE	494.74	489.314	545.481	533.393	502.753	600.779	816.518	906.943	1040.05	1228.23	887.336	1008.1	518.821	518.875	593.925	647.555	511.867	513.722	527.743	981.198	550.794
Pgm2l1	Glucose 1_6-bisphosphate synthase OS=Mus musculus OX=10090 GN=Pgm2l1 PE=1 SV=1	6.09	71192	733.5	Q8CAA7	13	21.42	PGM2L_MOUSE	511.047	522.93	455.713	446.143	611.563	615.08	165.2	164.829	97.132	111.818	120.101	174.71	183.282	165.191	201.916	206.073	242.612	265.453	527.079	138.965	210.755
Myh11	Myosin-11 OS=Mus musculus OX=10090 GN=Myh11 PE=1 SV=1	5.2	227884	380.54	O08638	9	6.24	MYH11_MOUSE	492.567	470.311	260.477	764.349	554.333	618.975													526.835	0	0
Ctbp2	Isoform 2 of C-terminal-binding protein 2 OS=Mus musculus OX=10090 GN=Ctbp2	7.37	107868	2554.84	P56546-2	26	45.04	CTBP2_MOUSE	525.069	584.628	506.931	400.716	561.786	579.215	2623.13	2684.55	2771.29	3263.51	2938.93	3030.03	2568.44	2345.65	2718.88	3057.39	2297.47	1920.31	526.391	2885.24	2484.69
Mtnd5	NADH-ubiquinone oxidoreductase chain 5 OS=Mus musculus OX=10090 GN=Mtnd5 PE=1 SV=3	9.36	68817.2	512.837	P03921	3	6.43	NU5M_MOUSE	433.67	559.817	453.968	440.328	589.51	679.436	231.327	149.304	152.64	177.811	209.444	214.718		94.2684	60.0626	49.6694		81.9599	526.122	189.207	71.4901
Stag1	Cohesin subunit SA-1 OS=Mus musculus OX=10090 GN=Stag1 PE=1 SV=3	5.28	145410	414.017	Q9D3E6	4	3.34	STAG1_MOUSE	571.67	582.627	311.205	296.519	676.931	711.56							125.536	122.398	108.138	149.272	169.571	142.708	525.085	0	136.27
Eif3a	Eukaryotic translation initiation factor 3 subunit A OS=Mus musculus OX=10090 GN=Eif3a PE=1 SV=5	6.37	162336	388.061	P23116	6	5.8	EIF3A_MOUSE	583.483	558.866	525.409	528.412	453.871	500.437	213.128	236.253	225.416		272.633	193.227		165.461	153.799	146.477	283.078	233.894	525.08	228.131	196.542
Cct8	T-complex protein 1 subunit theta OS=Mus musculus OX=10090 GN=Cct8 PE=1 SV=3	5.3	60125.9	4893.3	P42932	32	65.51	TCPQ_MOUSE	482.912	497.569	597.228	635.868	393.867	532.129	1187.18	1168.17	1264.1	1378.09	1271.63	1279.14	1298.59	1152.09	1045.63	1129.16	931.703	874.251	523.262	1258.05	1071.9
Hdgfl3	Hepatoma-derived growth factor-related protein 3 OS=Mus musculus OX=10090 GN=Hdgfl3 PE=1 SV=2	8.93	22487.6	8003.64	Q9JMG7	5	46.53	HDGR3_MOUSE	553.406	528.341	681.685	663.637	381.479	325.406	720.231	718.61	662.081	756.392	574.879	646.706	622.025	484.602	565.595	538.243	585.33	532.668	522.326	679.817	554.744
Tcerg1	Transcription elongation regulator 1 OS=Mus musculus OX=10090 GN=Tcerg1 PE=1 SV=2	9.14	124016	406.756	Q8CGF7	14	14.82	TCRG1_MOUSE	695.085	578.353	318.816	341.86	596.608	588.523	384.384	390.982	402.187	483.704	437.042	470.234	565.283	531.952	659.272	728.076	529.434	425.365	519.874	428.089	573.23
Psmd1	26S proteasome non-ATPase regulatory subunit 1 OS=Mus musculus OX=10090 GN=Psmd1 PE=1 SV=1	5.09	106757	433.519	Q3TXS7	17	23.08	PSMD1_MOUSE	545.251	508.377	424.338	396.199	648.006	589.42	461.038	484.42	541.428	456.561	561.263	551.58	384.304	344.117	372.957	352.139	390.005	357.386	518.599	509.382	366.818
Eif3c	Eukaryotic translation initiation factor 3 subunit C OS=Mus musculus OX=10090 GN=Eif3c PE=1 SV=1	5.45	106216	366.489	Q8R1B4	6	8.34	EIF3C_MOUSE	522.652	474.2	362.512	385.96	688.316	666.733	207.533	201.818	243.69	296.155	245.47	409.413		110.677	130.821	124.724	187.147	165.815	516.729	267.347	143.837
Atp1b3	Sodium/potassium-transporting ATPase subunit beta-3 OS=Mus musculus OX=10090 GN=Atp1b3 PE=1 SV=1	8.65	32117.9	1990.88	P97370	3	14.75	AT1B3_MOUSE	511.298	520.76	83.3726	351.602	848.062	756.431	34.4619			26.5757			70.0255	71.7661	66.9105	63.0507	50.4152	49.5261	511.921	30.5188	61.949
Uqcrc2	Cytochrome b-c1 complex subunit 2_ mitochondrial OS=Mus musculus OX=10090 GN=Uqcrc2 PE=1 SV=1	9.71	48292	2807.33	Q9DB77	17	47.68	QCR2_MOUSE	372.25	420.777	681.505	789.333	426.906	380.074	848.091	933.288	736.975	826.279	729.76	812.1	543.772	552.972	521.366	546.782	444.543	383.12	511.807	814.416	498.759
Ppia	Peptidyl-prolyl cis-trans isomerase A OS=Mus musculus OX=10090 GN=Ppia PE=1 SV=2	8	18142.5	10198.6	P17742	10	78.05	PPIA_MOUSE	486.475	527.995	437.529	434.979	545.608	636.803	787.649	807.666	1133.51	1075.92	1100.63	1191.72	926.748	719.95	1045	1127.18	743.25	758.46	511.565	1016.18	886.766
Prpf40a	Pre-mRNA-processing factor 40 homolog A OS=Mus musculus OX=10090 GN=Prpf40a PE=1 SV=1	7.55	108766	529.622	Q9R1C7	4	4.41	PR40A_MOUSE	521.431	500.222	372.387	292.945	548.201	824.876	316.446	324.67	208.684	376.016	290.201	335.415	263.622	555.343	286.508	328.509	254.351	299.66	510.011	308.572	331.332
Gstp1	Glutathione S-transferase P 1 OS=Mus musculus OX=10090 GN=Gstp1 PE=1 SV=2	7.96	23780.3	20010.6	P19157	10	69.05	GSTP1_MOUSE	479.88	461.262	724.866	647.596	412.568	331.898	1132.16	1175.2	1368.49	1492.05	1390.36	1437.68	1670.71	1712.82	1676.6	1739.53	1529.11	1507.62	509.678	1332.66	1639.4
Ruvbl2	RuvB-like 2 OS=Mus musculus OX=10090 GN=Ruvbl2 PE=1 SV=3	5.34	51283.7	2937.85	Q9WTM5	21	52.92	RUVB2_MOUSE	450.436	384.021	825.652	761.482	318.265	311.398	472.207	425.09	440.633	461.881	405.942	407.55	458.12	432.226	505.242	494.151	350.916	320.798	508.543	435.551	426.909
Csnk2a1	Casein kinase II subunit alpha OS=Mus musculus OX=10090 GN=Csnk2a1 PE=1 SV=2	7.61	45247.7	2277.61	Q60737	16	57.03	CSK21_MOUSE	540.208	508.48	643.242	579.069	402.32	368.106	827.37	806.195	770.085	831.589	765.509	740.513	856.915	868.594	870.734	906.682	661.579	705.397	506.904	790.21	811.65
Scgn	Secretagogin OS=Mus musculus OX=10090 GN=Scgn PE=2 SV=1	4.88	32373.9	7637.66	Q91WD9	12	59.06	SEGN_MOUSE	485.265	352.17	645.745	636.512	447.75	468.426	199.145	205.404	126.266	137.091	164.966	115.028	86.3515	63.0779	63.8764	59.0047	78.7132	67.2368	505.978	157.983	69.7101
Tcp1	T-complex protein 1 subunit alpha OS=Mus musculus OX=10090 GN=Tcp1 PE=1 SV=3	5.77	60905	3936.25	P11983	27	65.65	TCPA_MOUSE	489.433	436.915	500.238	487.937	546.458	558.611	807.863	780.062	852.929	887.55	749.55	872.913	835.459	813.37	807.746	825.413	847.494	881.261	503.265	825.144	835.124
Prph	Peripherin OS=Mus musculus OX=10090 GN=Prph PE=1 SV=2	5.26	54381.7	2569.43	P15331	9	29.68	PERI_MOUSE	257.278	416.087	333.9	755.246	181.37	1064.65	101.839	1229.58	1071.02	881.737	1120.03	1057.6	1669.51	1459.04	222.55	679.324	1122.9	437.519	501.422	910.299	931.807
Acad9	Complex I assembly factor ACAD9_ mitochondrial OS=Mus musculus OX=10090 GN=Acad9 PE=1 SV=2	7.24	69235.5	596.961	Q8JZN5	7	13.6	ACAD9_MOUSE	544.92	490.821	382.088	370.203	617.675	600.085	200.718	383.884	344.903		220.005	218.961						59.4768	500.965	273.695	59.4768
Lancl2	LanC-like protein 2 OS=Mus musculus OX=10090 GN=Lancl2 PE=1 SV=1	6.97	51518.7	1524.72	Q9JJK2	16	42	LANC2_MOUSE	527.552	510.412	340.729	360.455	782.98	467.292	354.128	330.859	325.39	358.828	417.471	400.516	338.173	315.35	327.339	333.324	264.174	227.69	498.237	364.532	301.008
Tmem109	Voltage-gated monoatomic cation channel TMEM109 OS=Mus musculus OX=10090 GN=Tmem109 PE=1 SV=2	10.59	26363.2	2220.9	Q3UBX0	4	11.52	TM109_MOUSE	546.721	455.751	306.119	294.965	643.796	727.554	208.328	255.507	208.266	237.598	474.895	248.315	159.425	197.454	182.854	191.989	235.432	177.319	495.818	272.152	190.746
Rps3a	Small ribosomal subunit protein eS1 OS=Mus musculus OX=10090 GN=Rps3a PE=1 SV=3	10.43	30113	3609.26	P97351	16	56.82	RS3A_MOUSE	421.919	432.39	380.678	817.783	433.531	479.652	162.333	176.997	264.892	303.494	311.522	336.913	93.0517	124.752	133.392	146.806	190.614	146.635	494.325	259.358	139.209
Hspa1b	Heat shock 70 kDa protein 1B OS=Mus musculus OX=10090 GN=Hspa1b PE=1 SV=3	5.39	70461.5	11356.5	P17879	28	64.49	HS71B_MOUSE	454.741	490.235	502.183	521.207	477.793	518.697							1413.34	1521.08	1628.74	1492.26	1359.02	1397.78	494.143	0	1468.7
Ywhab	14-3-3 protein beta/alpha OS=Mus musculus OX=10090 GN=Ywhab PE=1 SV=3	4.57	28200.5	12283.1	Q9CQV8	12	61.79	1433B_MOUSE	482.736	431.826	605.828	565.102	429.62	447.931	847.9	868.98	1025.51	929.622	972.081	864.215	770.715	798.155	760.021	875.54	584.524	719.51	493.84	918.051	751.411
Hspa1a	Heat shock 70 kDa protein 1A OS=Mus musculus OX=10090 GN=Hspa1a PE=1 SV=2	5.39	70364.4	11491.1	Q61696	28	64.43	HS71A_MOUSE	454.114	489.559	501.491	520.488	477.135	517.982	1529.4	1513.1	1530.01	1818.32	1559.99	1673.83	2888.33	3108.52	3328.53	3049.61	2777.32	2856.53	493.462	1604.11	3001.47
Hdgfl2	Hepatoma-derived growth factor-related protein 2 OS=Mus musculus OX=10090 GN=Hdgfl2 PE=1 SV=1	9.22	74461.8	1568.99	Q3UMU9	13	26.76	HDGR2_MOUSE	449.296	422.379	501.238	530.367	530.212	520.002	773.776	729.153	245.378	282.036	235.642	249.74	480.534	521.655	357.888	360.912	587.142	542.401	492.249	419.287	475.089
Gnb3	Guanine nucleotide-binding protein G(I)/G(S)/G(T) subunit beta-3 OS=Mus musculus OX=10090 GN=Gnb3 PE=1 SV=2	5.3	38209.7	6827.44	Q61011	11	61.47	GBB3_MOUSE	322.545	183.568	1087.38	1035.42	166.229	154.262	2015.37	1844.67	1945.21	1342.18	1991.69	1175.42	286.323	184.181	117.518	91.8251	465.328	411.421	491.566	1719.09	259.433
Atp6v0d1	V-type proton ATPase subunit d 1 OS=Mus musculus OX=10090 GN=Atp6v0d1 PE=1 SV=2	4.71	40757.4	3958.9	P51863	14	52.99	VA0D1_MOUSE	570.787	400.338	402.838	403.834	575.628	592.502	1173.88	1108.81	1198.18	1364.76	1267.67	1327.11	880.287	856.838	737.663	530.977	635.892	603.646	490.988	1240.07	707.55
Aldh2	Aldehyde dehydrogenase_ mitochondrial OS=Mus musculus OX=10090 GN=Aldh2 PE=1 SV=1	7.5	57050.9	407.197	P47738	5	10.98	ALDH2_MOUSE	591.734	655.288	315.582	325.656	807.915	245.607							67.5098	67.1961	78.5913	69.0013	69.1288	63.0437	490.297	0	69.0785
Pdia4	Protein disulfide-isomerase A4 OS=Mus musculus OX=10090 GN=Pdia4 PE=1 SV=3	4.99	72324.7	597.965	P08003	17	36.99	PDIA4_MOUSE	464.117	473.422	537.204	519.479	460.688	481.195	320.709	306.748	326.006	310.725	284.475	291.72	312.721	254.366	351.676	316.86	355.283	241.586	489.351	306.73	305.415
Slc1a3	Excitatory amino acid transporter 1 OS=Mus musculus OX=10090 GN=Slc1a3 PE=1 SV=2	8.67	59793.7	2288.78	P56564	3	7	EAA1_MOUSE	657.777	507.569	407.158	423.209	681.605	258.382								72.2453	40.2258	56.5648			489.283	0	56.3453
Mars1	Methionine--tRNA ligase_ cytoplasmic OS=Mus musculus OX=10090 GN=Mars1 PE=1 SV=1	6.78	102799	344.807	Q68FL6	12	15.41	SYMC_MOUSE	555.678	561.501	320.543	328.505	556.414	608.347	127.323		122.525	145.832	243.631	125.468	89.9573	127.691	132.682				488.498	152.956	116.777
Gdi2	Rab GDP dissociation inhibitor beta OS=Mus musculus OX=10090 GN=Gdi2 PE=1 SV=1	5.87	51050.5	3821.91	Q61598	26	77.08	GDIB_MOUSE	505.572	488.139	384.695	391.797	577.154	580.637	420.599	469.353	352.472	401.215	434.951	415.183	361.737	448.347	368.473	378.059	470.074	375.705	487.999	415.629	400.399
Tmx1	Thioredoxin-related transmembrane protein 1 OS=Mus musculus OX=10090 GN=Tmx1 PE=1 SV=1	5.02	31795.1	2496.68	Q8VBT0	7	28.78	TMX1_MOUSE	368.056	414.247	492.127	324.411	718.487	610.003	272.081	252.889	301.815	319.701	296.937	310.521	361.789	354.195	394.34	436.52	253.988	254.029	487.888	292.324	342.477
Xpo7	Exportin-7 OS=Mus musculus OX=10090 GN=Xpo7 PE=1 SV=3	5.96	125236	268.569	Q9EPK7	7	7.45	XPO7_MOUSE	539.068	494.139	338.876	261.127	609.358	676.539	236.547	189.663	190.624	237.243	251.299	361.864	190.462	208.016	175.013	162.785	255.731	258.9	486.518	244.54	208.484
Prdx6	Peroxiredoxin-6 OS=Mus musculus OX=10090 GN=Prdx6 PE=1 SV=3	5.63	24984.7	5931.8	O08709	9	60.71	PRDX6_MOUSE	434.16	470.548	528.342	397.713	507.383	573.705	127.244	142.122	174.856	178.19	154.482	167.718	221.848	211.882	138.492	145.5	150.974	101.538	485.309	157.435	161.706
Hint1	Adenosine 5'-monophosphoramidase HINT1 OS=Mus musculus OX=10090 GN=Hint1 PE=1 SV=3	6.45	13891	4050.05	P70349	4	40.48	HINT1_MOUSE	521.423	501.836	424.864	421.71	51.9775	968.14	539.111	572.257	603.512	745.811	678.525	702.505	781.353	716.811	100.5	917.804	685.477	952.177	481.658	640.287	692.354
Rnmt	mRNA cap guanine-N7 methyltransferase OS=Mus musculus OX=10090 GN=Rnmt PE=1 SV=1	6.1	53918.7	1122.6	Q9D0L8	13	42.37	MCES_MOUSE	539.745	540.436	234.885	229.844	655.445	672.308	440.772	429	439.533	470.463	447.185	440.879	285.743	308.918	369.509	345.215	236.045	216.031	478.777	444.639	293.577
Dctn1	Dynactin subunit 1 OS=Mus musculus OX=10090 GN=Dctn1 PE=1 SV=3	5.57	142360	336.997	O08788	14	13.97	DCTN1_MOUSE	430.777	496.98	519.499	552.622	407.202	447.57	522.917	561.261	540.586	516.116	524.543	589.174	257.986	302.564	342.559	350.39	334.625	350.216	475.775	542.433	323.057
Ndufb5	NADH dehydrogenase [ubiquinone] 1 beta subcomplex subunit 5_ mitochondrial OS=Mus musculus OX=10090 GN=Ndufb5 PE=1 SV=1	9.81	21767.3	1928.58	Q9CQH3	5	34.92	NDUB5_MOUSE	455.489	464.176	255.156	246.445	750.102	683.048	904.341	1022.19	1095.11	1292.08	1014.8	1347.89	1268.75	1012.78	1444.31	962.128	749.538	783.575	475.736	1112.74	1036.85
Mtch2	Mitochondrial carrier homolog 2 OS=Mus musculus OX=10090 GN=Mtch2 PE=1 SV=1	8.2	34126.5	926.378	Q791V5	7	31.35	MTCH2_MOUSE	482.112	516.547	366.621	374.511	575.522	535.335	92.2329	100.478	119.376	101.712	95.9186	117.16	36.2637	35.6867	31.0926	37.9279	40.1842	40.1176	475.108	104.48	36.8788
Atp1b1	Sodium/potassium-transporting ATPase subunit beta-1 OS=Mus musculus OX=10090 GN=Atp1b1 PE=1 SV=1	8.82	35593.8	1681.52	P14094	7	26.32	AT1B1_MOUSE	451.668	465.852	527.794	332.465	516.468	555.085	101.833	74.6556	75.229	91.8949	72.2709	67.6142			53.658	83.9888	32.2766	66.6105	474.889	80.5829	59.1335
Rps2	Small ribosomal subunit protein uS5 OS=Mus musculus OX=10090 GN=Rps2 PE=1 SV=3	10.89	31516.5	2074.66	P25444	11	48.81	RS2_MOUSE	819.733	645.294	650.496	586.951	64.7716	63.4301	629.409	620.068	662.773	154.049	665.396	191.428	107.377	73.6858	81.3793	78.3768	113.815	115.184	471.779	487.187	94.9696
Clasp1	CLIP-associating protein 1 OS=Mus musculus OX=10090 GN=Clasp1 PE=1 SV=2	9.42	170254	302.036	Q80TV8	3	2.61	CLAP1_MOUSE	531.84	563.814	322.407	483.767	609.233	311.506	173.469				243.782				126.977			150.568	470.428	208.626	138.773
Reep6	Receptor expression-enhancing protein 6 OS=Mus musculus OX=10090 GN=Reep6 PE=1 SV=1	7.18	22375	3131.19	Q9JM62	6	36.82	REEP6_MOUSE	534.779	555.472	219.629	186.657	670.089	651.393	30.7862	27.9341	22.4794	25.3726			242.132	231.472	230.781	233.682	183.118	191.488	469.67	26.6431	218.779
Cdipt	CDP-diacylglycerol--inositol 3-phosphatidyltransferase OS=Mus musculus OX=10090 GN=Cdipt PE=1 SV=1	8.27	23941.1	4803.77	Q8VDP6	5	27.23	CDIPT_MOUSE	502.427	446.393	334.117	325.964	643.474	561.825	182.458	168.555	194.248	207.757	212.772	204.496	151.002	151.3	149.073	148.534	126.477	118.591	469.033	195.048	140.829
Mtnd1	NADH-ubiquinone oxidoreductase chain 1 OS=Mus musculus OX=10090 GN=Mtnd1 PE=1 SV=3	6.54	36116.4	2364.64	P03888	4	14.15	NU1M_MOUSE	512.176	461.37	370.723	349.785	600.449	511.619	118.457	129.105	111.663	157.156	164.961	176.896	67.1829	42.7653	46.2691	42.8767	40.1206	44.9094	467.687	143.04	47.354
Atp6v1c1	V-type proton ATPase subunit C 1 OS=Mus musculus OX=10090 GN=Atp6v1c1 PE=1 SV=4	7.33	44058.7	2177.39	Q9Z1G3	17	51.05	VATC1_MOUSE	447.349	441.85	329.263	307.653	604.475	673.642	431.042	448.287	447.506	467.9	539.682	581.082	497.339	389.125	338.291	373.551	399.316	328.211	467.372	485.917	387.639
Aars1	Alanine--tRNA ligase_ cytoplasmic OS=Mus musculus OX=10090 GN=Aars1 PE=1 SV=1	5.32	107764	276.369	Q8BGQ7	5	6.51	SYAC_MOUSE	504.764	526.591	455.311	467.322	292.829	552.151	207.162	202.638	205.077	225.461	231.15	177.46	268.248	265.214	316.381	313.041	263.545	233.62	466.495	208.158	276.675
Elovl4	Very long chain fatty acid elongase 4 OS=Mus musculus OX=10090 GN=Elovl4 PE=1 SV=2	9.56	36677.6	1646.01	Q9EQC4	3	10.26	ELOV4_MOUSE	519.115	500.66	274.875	260.185	604.549	638.615	53.4501	48.9722		59.5094		51.3223	152.885	157.999	153.097	98.0164	123.39	129.358	466.333	53.3135	135.791
Copb2	Coatomer subunit beta' OS=Mus musculus OX=10090 GN=Copb2 PE=1 SV=2	5.01	103305	512.419	O55029	10	15.47	COPB2_MOUSE	367.482	459.597	575.169	596.575	422.844	372.961	415.175	468.642	389.655	462.704	416.735	463.343	137.734	174.69	167.669	167.82	381.61	376.203	465.771	436.042	234.288
Mtnd4	NADH-ubiquinone oxidoreductase chain 4 OS=Mus musculus OX=10090 GN=Mtnd4 PE=1 SV=1	9.71	52053.2	744.37	P03911	3	6.75	NU4M_MOUSE	541.343	564.822	263.043	340.762	662.595	419.107	228.489	233.008	225.434	230.1	254.594	302.754		73.3105	48.9098	59.2554			465.279	245.73	60.4919
Actn3	Alpha-actinin-3 OS=Mus musculus OX=10090 GN=Actn3 PE=1 SV=1	5.16	103670	911.217	O88990	10	22.33	ACTN3_MOUSE	458.953	542.747	360.847	386.155	401.965	634.156	393.57	357.233	543.201	564.124	606.723	615.746	2511.21	2156.67	597.263	665.791	903.209	611.516	464.137	513.433	1240.94
Nckap1	Nck-associated protein 1 OS=Mus musculus OX=10090 GN=Nckap1 PE=1 SV=2	6.2	130096	452.981	P28660	5	5.41	NCKP1_MOUSE	532.891	457.175	342.963	340.915	584.37	515.556			126.888	112.483	145.59	172.207					118.532	176.503	462.312	139.292	147.517
Nomo1	BOS complex subunit NOMO1 OS=Mus musculus OX=10090 GN=Nomo1 PE=1 SV=1	5.7	134447	182.375	Q6GQT9	2	1.81	NOMO1_MOUSE	428.914	482.427	458.779				390.845	372.199	480.947	444.191	463.833	406.957	172.139	146.837	220.19	154.757	131.176	147.992	456.707	426.495	162.182
Uqcrc1	Cytochrome b-c1 complex subunit 1_ mitochondrial OS=Mus musculus OX=10090 GN=Uqcrc1 PE=1 SV=2	5.8	53479.1	1792.86	Q9CZ13	13	39.58	QCR1_MOUSE	417.448	473.914	469.861	504.237	420.334	448.759	1098.36	1103.33	1159.59	1388.91	1211.5	1288.87	395.912	504.899	358.356	375.023	324.086	308.738	455.759	1208.43	377.835
Rtcb	RNA-splicing ligase RtcB homolog OS=Mus musculus OX=10090 GN=Rtcb PE=1 SV=1	6.84	55762.7	3288.81	Q99LF4	20	51.68	RTCB_MOUSE	369.428	393.006	473.328	512.986	464.439	518.574	1188.81	1353.09	1052.53	1050.79	1033.6	945.449	849.001	819.21	1044.56	993.693	913.831	824.346	455.294	1104.04	907.44
Rab3a	Ras-related protein Rab-3A OS=Mus musculus OX=10090 GN=Rab3a PE=1 SV=1	4.66	25198	15181.7	P63011	9	50.45	RAB3A_MOUSE	468.961	413.611	432.844	458.642	450.148	501.323	1022.03	1119.19	1179.83	1007.05	1165.56	1382.88	846.12	727.229	809.96	756.226	715.455	746.422	454.255	1146.09	766.902
Nptn	Neuroplastin OS=Mus musculus OX=10090 GN=Nptn PE=1 SV=3	7.67	44715.3	1067.81	P97300	8	23.93	NPTN_MOUSE	241.997	273.161	735.562	762.476	325.928	355.865	397.207	367.916	539.558	672.107	1204.33	1279.18	663.053	636.813	584.825	629.24	533.591	487.865	449.165	743.384	589.231
Nop56	Nucleolar protein 56 OS=Mus musculus OX=10090 GN=Nop56 PE=1 SV=2	9.69	64920.6	1092.29	Q9D6Z1	19	43.97	NOP56_MOUSE	504.068	548.505	299.585	295.915	611.102	429.41	194.541	209.48	240.695	207.982	301.578	338.862	434.523	458.701	479.364	420.42	496.579	496.322	448.098	248.857	464.318
Dnajc8	DnaJ homolog subfamily C member 8 OS=Mus musculus OX=10090 GN=Dnajc8 PE=1 SV=2	9.71	29812.6	1780.85	Q6NZB0	11	65.22	DNJC8_MOUSE	558.962	483.571	299.526	289.117	503.565	549.354	374.245	354.299	333.782	335.442	308.535	302.758	427.558	468.793	436.084	481.395	239.753	189.851	447.349	334.843	373.906
Rer1	Protein RER1 OS=Mus musculus OX=10090 GN=Rer1 PE=1 SV=1	9.89	23102.1	4502.39	Q9CQU3	6	38.78	RER1_MOUSE	444.533	464.166	248.991	250.832	655.735	592.703	139.611	131.985	144.648	119.735	115.109	135.813		32.3488	34.5883	32.8591	26.4185	31.5663	442.827	131.15	31.5562
Pde6c	Cone cGMP-specific 3'_5'-cyclic phosphodiesterase subunit alpha' OS=Mus musculus OX=10090 GN=Pde6c PE=2 SV=1	5.2	99698	3661.55	Q91ZQ1	39	46.69	PDE6C_MOUSE	406.311	421.36	502.383	493.174	398.392	429.522	2402.26	2522.86	2565.89	2796.85	2760.7	3011.3	402.413	411.947	416.367	415.758	654.908	666.206	441.857	2676.65	494.6
Gtf3c4	General transcription factor 3C polypeptide 4 OS=Mus musculus OX=10090 GN=Gtf3c4 PE=1 SV=2	6.3	92924.7	414.468	Q8BMQ2	6	8.32	TF3C4_MOUSE	597.771	587.98	168.991	172.363	300.707	813.907	134.086	233.397	363.903	171.625	422.891	160.27	174.409	61.6178	213.019	208.071	156.426	209.279	440.286	247.695	170.47
Ctnna1	Catenin alpha-1 OS=Mus musculus OX=10090 GN=Ctnna1 PE=1 SV=1	5.85	100791	413.566	P26231	8	11.59	CTNA1_MOUSE	479.677	448.968	280.567	305.015	546.427	578.68				125.144	155.198	140.99	100.786	70.422	99.5542	149.74		152.459	439.889	140.444	114.592
Psmd6	26S proteasome non-ATPase regulatory subunit 6 OS=Mus musculus OX=10090 GN=Psmd6 PE=1 SV=1	5.22	45821.6	1326.98	Q99JI4	12	35.99	PSMD6_MOUSE	575.77	533.869	364.345	353.445	426.527	382.392	133.738	115.824	149.358	160.681	165.813	138.165	122.611	115.337	114.247	112.167	119.248	164.203	439.391	143.93	124.636
Api5	Apoptosis inhibitor 5 OS=Mus musculus OX=10090 GN=Api5 PE=1 SV=2	5.6	57127.4	3178.52	O35841	16	43.06	API5_MOUSE	456.369	388.524	453.554	440.174	459.936	420.16	659.823	672.468	642.785	686.305	659.446	693.399	1010.18	1095.03	1217.53	1282.21	890.713	924.288	436.453	669.037	1069.99
Ppp2r5e	Serine/threonine-protein phosphatase 2A 56 kDa regulatory subunit epsilon isoform OS=Mus musculus OX=10090 GN=Ppp2r5e PE=1 SV=3	6.56	55112.7	767.758	Q61151	6	15.2	2A5E_MOUSE	437.64	442.7	250.591	220.521	608.695	645.354	93.5891	154.635	122.334	187.225	182.605	192.663	100.856	88.9055	105.419	132.246	123.667	103.832	434.25	155.509	109.154
Prxl2a	Peroxiredoxin-like 2A OS=Mus musculus OX=10090 GN=Prxl2a PE=1 SV=2	9.74	24508.7	2972.95	Q9CYH2	9	47.71	PXL2A_MOUSE	436.538	432.684	249.428	237.57	614.896	629.544	126.268	121.655	126.871	153.613	129.51	163.221	257.216	254.669	277.12	345.276	229.791	224.838	433.443	136.856	264.818
Glud1	Glutamate dehydrogenase 1_ mitochondrial OS=Mus musculus OX=10090 GN=Glud1 PE=1 SV=1	7.99	61679.1	1814.4	P26443	15	41.22	DHE3_MOUSE	397.975	426.073	545.53	615.78	270.199	344.776	629.657	875.77	314.676	293.827	324.585	302.674	492.341	952.172	218.188	232.156	212.111	158.805	433.389	456.865	377.629
Rhot1	Mitochondrial Rho GTPase 1 OS=Mus musculus OX=10090 GN=Rhot1 PE=1 SV=1	6.07	73268.4	450.761	Q8BG51	7	13.95	MIRO1_MOUSE	440.835	441.293	406.479	419.55	454.758	429.571	197.625	185.191	153.115	207.677	195.621	271.242	101.258	108.021	91.237	86.5254	105.828	88.1044	432.081	201.745	96.8289
Tmed2	Transmembrane emp24 domain-containing protein 2 OS=Mus musculus OX=10090 GN=Tmed2 PE=1 SV=1	4.92	22819.2	846.471	Q9R0Q3	2	27.36	TMED2_MOUSE	423.2	418.635	233.645	240.23	651.456	620.542	90.5265	69.3888	91.2911	113.789	68.971	107.702	38.4064	77.4896	39.9088	40.0102	63.7476	71.8773	431.285	90.278	55.24
Pacsin1	Protein kinase C and casein kinase substrate in neurons protein 1 OS=Mus musculus OX=10090 GN=Pacsin1 PE=1 SV=1	4.97	50917.5	2181.38	Q61644	16	47.85	PACN1_MOUSE	421.922	426.338	448.948	505.122	371.911	410.799	462.672	494.458	683.928	691.412	690.887	675.909	237.447	226.876	227.259	237.556	181.142	168.306	430.84	616.544	213.097
Sdha	Succinate dehydrogenase [ubiquinone] flavoprotein subunit_ mitochondrial OS=Mus musculus OX=10090 GN=Sdha PE=1 SV=1	7.06	73669	1090.63	Q8K2B3	15	32.98	SDHA_MOUSE	401.477	421.637	416.39	601.779	360.127	376.613	615.66	613.803	743.041	658.743	623.333	595.433	460.838	219.937	617.404	253.278	261.424	267.748	429.67	641.669	346.771
Phb2	Prohibitin-2 OS=Mus musculus OX=10090 GN=Phb2 PE=1 SV=1	10.39	33296.4	4795.29	O35129	11	46.15	PHB2_MOUSE	509.644	531.302	435.411	417.633	437.357	246.538	115.078	90.2644	147.782	130.89	151.713	132.607	82.0883	84.8874	63.4171	84.0897	95.1824	99.6161	429.648	128.056	84.8802
Rnf2	E3 ubiquitin-protein ligase RING2 OS=Mus musculus OX=10090 GN=Rnf2 PE=1 SV=1	6.43	38079.6	706.778	Q9CQJ4	5	17.56	RING2_MOUSE	439.98	431.037	189.066	209.752	683.507	618.939	321.738	343.396	602.919	415.625	408.958	372.532	280.748	231.264	249.68	253.375	239.017	204.362	428.713	410.861	243.074
Me2	NAD-dependent malic enzyme_ mitochondrial OS=Mus musculus OX=10090 GN=Me2 PE=1 SV=1	7.44	66483.5	1426.76	Q99KE1	15	37.52	MAOM_MOUSE	422.15	491.009	322.754	307.5	499.001	521.371	551.836	475.179	727.592	702.37	667.029	680.25	199.195	189.727	192.146	167.409	133.835	148.179	427.298	634.043	171.748
Ap2m1	AP-2 complex subunit mu OS=Mus musculus OX=10090 GN=Ap2m1 PE=1 SV=1	10.07	49996.9	2127.07	P84091	17	45.75	AP2M1_MOUSE	495.26	384.02	305.912	295.831	542.422	540.106	74.7262	133.596	159.968	193.21	219.587	223.317	188.312	175.104	207.253	148.749	192.828	147.264	427.258	167.401	176.585
Slc4a1	Band 3 anion transport protein OS=Mus musculus OX=10090 GN=Slc4a1 PE=1 SV=1	5.16	103478	837.082	P04919	7	7.43	B3AT_MOUSE	498.476	449.563	169.73	350.661	581.267	505.816													425.919	0	0
Slc6a9	Sodium- and chloride-dependent glycine transporter 1 OS=Mus musculus OX=10090 GN=Slc6a9 PE=1 SV=3	7.68	77513.8	410.825	P28571	2	3.03	SC6A9_MOUSE	433.577	438.282	298.874	302.052	514.074	564.662													425.254	0	0
Sin3a	Paired amphipathic helix protein Sin3a OS=Mus musculus OX=10090 GN=Sin3a PE=1 SV=3	6.87	145887	236.351	Q60520	3	2.98	SIN3A_MOUSE	432.992	570.012	296.716	264.956	517.738	465.98	149.74		255.818	173.849	199.936	272.598	156.513	212.644	214.195	233.743	226.694	246.417	424.732	210.388	215.034
Mxra7	Matrix-remodeling-associated protein 7 OS=Mus musculus OX=10090 GN=Mxra7 PE=1 SV=2	4	19514.6	5090.89	Q9CZH7	7	56.74	MXRA7_MOUSE	292.642	401.931	526.579	381.43	454.194	478.7	83.9021	90.3961	93.9434	106.688	105.46	81.6472	74.3527	81.9806	78.7004	63.6152	73.7394	150.472	422.579	93.6728	87.1434
Psmd2	26S proteasome non-ATPase regulatory subunit 2 OS=Mus musculus OX=10090 GN=Psmd2 PE=1 SV=1	4.88	101001	276.853	Q8VDM4	7	8.15	PSMD2_MOUSE	469.64	399.56	281.191	308.667	535.078	540.211	454.331	447.134	436.373	462.921	465.869	482.034	288.095	283.824	381.813	373.093	401.875	315.613	422.391	458.11	340.719
Prkaca	cAMP-dependent protein kinase catalytic subunit alpha OS=Mus musculus OX=10090 GN=Prkaca PE=1 SV=3	9.23	40684.7	1434.3	P05132	10	35.9	KAPCA_MOUSE	428.125	441.74	288.086	260.941	536.411	577.017							87.5892	48.4682	48.1855	44.4486	80.9451	58.736	422.053	0	61.3954
Pura	Transcriptional activator protein Pur-alpha OS=Mus musculus OX=10090 GN=Pura PE=1 SV=1	6.05	34997.8	4707.3	P42669	11	64.8	PURA_MOUSE	373.885	362.551	523.571	503.399	377.88	389.753	483.001	500.826	514.649	516.468	510.074	501.996	332.567	383.628	396.432	410.588	410.06	330.977	421.84	504.502	377.376
Tmed9	Transmembrane emp24 domain-containing protein 9 OS=Mus musculus OX=10090 GN=Tmed9 PE=1 SV=2	8.7	27241.3	4333.33	Q99KF1	7	32.77	TMED9_MOUSE	571.643	560.637	37.0195	34.0644	575.026	740.102	183.371	176.349	160.212	163.256	173.747	159.008	70.4608	66.4522	90.4332	87.9863	160.779	58.1321	419.749	169.324	89.0405
Ckap4	Cytoskeleton-associated protein 4 OS=Mus musculus OX=10090 GN=Ckap4 PE=1 SV=2	5.34	63749.2	559.895	Q8BMK4	7	18.43	CKAP4_MOUSE	251.898	218.457	1319.45	266.187	203.302	256.197	71.4904	2581.75	943.185	52.2254		1078.89	1324.67	1126.33	871.242	1445.71	930.448	1086.35	419.248	945.508	1130.79
Rab14	Ras-related protein Rab-14 OS=Mus musculus OX=10090 GN=Rab14 PE=1 SV=3	5.82	24125.1	6781.08	Q91V41	13	74.42	RAB14_MOUSE	422.214	420.821	468.417	346.933	418.806	437.561	205.225	191.923	200.888	177.513	195.46	188.461	227.173	220.626	202.714	198.18	187.21	191.45	419.125	193.245	204.559
Pgrmc1	Membrane-associated progesterone receptor component 1 OS=Mus musculus OX=10090 GN=Pgrmc1 PE=1 SV=4	4.34	21808.3	5026.47	O55022	10	66.15	PGRC1_MOUSE	472.76	465.744	183.824	199.98	555.764	630.105	122.578	117.753	107.723	119.415	102.841	101.203	199.104	210.483	127.226	128.383	176.084	151.495	418.03	111.919	165.463
Adprs	ADP-ribosylhydrolase ARH3 OS=Mus musculus OX=10090 GN=Adprs PE=1 SV=1	4.67	39756.5	417.822	Q8CG72	8	28.11	ADPRS_MOUSE	455.726	477.299	655.022	647.007	150.808	114.689	529.929	510.843	612.808	616.088	423.245	398.34	520.619	480.779	652.984	654.085	1230.72	1203.24	416.759	515.209	790.405
Snap25	Synaptosomal-associated protein 25 OS=Mus musculus OX=10090 GN=Snap25 PE=1 SV=1	4.46	23543.3	4314.01	P60879	12	66.5	SNP25_MOUSE	486.582	470.27	181.375	187.133	547.011	626.548	224.112	231.766	201.089	214.932	176.707	190.035	208.393	210.82	223.037	229.996	206.173	188.581	416.486	206.44	211.167
Prdx2	Peroxiredoxin-2 OS=Mus musculus OX=10090 GN=Prdx2 PE=1 SV=3	5.04	21949.8	10568	Q61171	8	51.01	PRDX2_MOUSE	478.327	413.837	417.037	410.488	357.6	419.329	1370.82	992.074	1542.83	1129.45	1551.03	1101.37	1016.63	1037.29	1044.27	932.864	729.945	712.249	416.103	1281.26	912.208
Uqcrb	Cytochrome b-c1 complex subunit 7 OS=Mus musculus OX=10090 GN=Uqcrb PE=1 SV=3	9.61	13527.5	5786.59	Q9D855	7	72.97	QCR7_MOUSE	471.172	432.11	403.968	288.623	431.246	438.71	94.1623	110.313	195.387	230.566	184.415	206.255	62.418	77.7002	40.6451	39.7419	161.086	24.9542	410.971	170.183	67.7576
Epm2aip1	EPM2A-interacting protein 1 OS=Mus musculus OX=10090 GN=Epm2aip1 PE=1 SV=1	5.52	70609.6	481.471	Q8VEH5	5	13.7	EPMIP_MOUSE	293.845	313.16	401.029	374.139	661.556		188.394	229.166	147.5	242.913	170.655	180.307	96.0103	107.248	86.7307	85.0696	94.1694	115.041	408.746	193.156	97.3782
G6pdx	Glucose-6-phosphate 1-dehydrogenase X OS=Mus musculus OX=10090 GN=G6pdx PE=1 SV=3	6.07	59718.9	999.12	Q00612	17	36.5	G6PD1_MOUSE	444.35	409.171	315.756	300.802	489.613	484.42	498.2	461.529	588.769	619.841	580.95	295.169	487.003	486.043	529.858	547.553	433.915	402.326	407.352	507.409	481.116
Idh3g	Isocitrate dehydrogenase [NAD] subunit gamma 1_ mitochondrial OS=Mus musculus OX=10090 GN=Idh3g PE=1 SV=1	9.33	43184.7	1567.68	P70404	9	37.15	IDHG1_MOUSE	438.025	407.051	505.337	402.374	344.539	336.23	417.908	408.489	321.036	266.506	367.365	329.716	155.818	178.25	152.637	157.25	179.938	189.333	405.593	351.837	168.871
Sdhb	Succinate dehydrogenase [ubiquinone] iron-sulfur subunit_ mitochondrial OS=Mus musculus OX=10090 GN=Sdhb PE=1 SV=1	8.72	32612.4	1954.52	Q9CQA3	6	29.79	SDHB_MOUSE	451.819	417.663	372.163	362.724	391.136	433.511	235.65	227.448	294.233	278.323	255.996	255.369	132.881	147.892	108.275	122.656	112.386	99.6614	404.836	257.837	120.625
Cdc5l	Cell division cycle 5-like protein OS=Mus musculus OX=10090 GN=Cdc5l PE=1 SV=2	8.16	92417.8	611.724	Q6A068	17	29.68	CDC5L_MOUSE	393.311	489.96	245.718	245.616	461.92	590.94	258.477	242.168	224.347	240.723	211.172	192.176	257.42	260.848	330	337.06	284.256	248.514	404.578	228.177	286.349
Gstm5	Glutathione S-transferase Mu 5 OS=Mus musculus OX=10090 GN=Gstm5 PE=1 SV=1	7.01	27034.2	2560.64	P48774	12	61.61	GSTM5_MOUSE	450.028	443.985	258.676	252.401	513.562	503.63	52.3426	51.7796	47.3812	60.905	50.2591	55.0398	24.8869	32.1868	26.3773	24.8351			403.714	52.9512	27.0715
Capzb	F-actin-capping protein subunit beta OS=Mus musculus OX=10090 GN=Capzb PE=1 SV=3	5.35	31630.7	1762.73	P47757	11	51.62	CAPZB_MOUSE	389.749	386.335	398.561	400.664	426.44	416.433	266.126	280.873	284.473	286.614	259.129	255.965	181.944	181.031	167.933	173.058	313.923	285.465	403.03	272.197	217.226
Cox7a2	Cytochrome c oxidase subunit 7A2_ mitochondrial OS=Mus musculus OX=10090 GN=Cox7a2 PE=1 SV=2	10.87	9290.91	7717.69	P48771	2	27.71	CX7A2_MOUSE	356.643	373.294	382.381	365.952	558.851	359.239	341.934	370.139	421.968	493.17	398.03	407.381	153.382	171.746	100.089	116.036	96.2304	90.6095	399.393	405.437	121.349
Snrpb	Small nuclear ribonucleoprotein-associated protein B OS=Mus musculus OX=10090 GN=Snrpb PE=1 SV=1	11.5	23827.1	2931.2	P27048	9	54.55	RSMB_MOUSE	284.954	341.553	696.128	669.262	198.493	199.302	353.707	346.397	277.102	301.973	335.191	305.697	381.453	444.839	351.221	332.349	326.712	904.888	398.282	320.011	456.91
Pfkm	ATP-dependent 6-phosphofructokinase_ muscle type OS=Mus musculus OX=10090 GN=Pfkm PE=1 SV=3	7.9	86124.2	682.787	P47857	15	28.33	PFKAM_MOUSE	404.383	392.485	326.173	360.866	435.461	451.376	379.607	378.605	454.541	463.929	540.294	575.173	64.804	58.0444	77.8111	78.5773	60.9349	68.5357	395.124	465.358	68.1179
Tecr	Very-long-chain enoyl-CoA reductase OS=Mus musculus OX=10090 GN=Tecr PE=1 SV=1	9.9	36489.7	1016.28	Q9CY27	7	20.13	TECR_MOUSE	411.297	390.826	288.702	255.034	524.975	498.502	115.936	101.13	122.611	105.565	156.899	132.848	114.608	120.568	112.293	128.387	221.711	211.502	394.889	122.498	151.512
Cmas	N-acylneuraminate cytidylyltransferase OS=Mus musculus OX=10090 GN=Cmas PE=1 SV=2	8.06	48685.3	1004.04	Q99KK2	14	46.06	NEUA_MOUSE	410.994	416.848	479.637	428.674	323.718	296.381	232.031	230.121	265.391	266.119	289.843	310.511	206.877	143.6	193.805	188.371	163.312	150.266	392.709	265.669	174.372
Hspa12a	Heat shock 70 kDa protein 12A OS=Mus musculus OX=10090 GN=Hspa12a PE=1 SV=1	6.35	75213.7	818.401	Q8K0U4	8	16	HS12A_MOUSE	252.476	479.187	392.827	357.652	468.163	404.334				76.5587	72.6545	80.9136		58.413	55.76	57.0021		50.0579	392.44	76.7089	55.3083
Rad21	Double-strand-break repair protein rad21 homolog OS=Mus musculus OX=10090 GN=Rad21 PE=1 SV=3	4.34	72368.3	567.813	Q61550	12	32.6	RAD21_MOUSE	386.803	414.501	345.136	335.406	427.431	443.623	169.45	139.3	196.647	172.963	219.264	250.012	219.548	220.097	242.685	227.362	235.833	199.498	392.15	191.272	224.17
Arf1	ADP-ribosylation factor 1 OS=Mus musculus OX=10090 GN=Arf1 PE=1 SV=2	6.41	20753.8	16952.3	P84078	12	74.59	ARF1_MOUSE	426.376	333.335	438.642	314.346	503.053	335.999													391.958	0	0
Mgarp	Protein MGARP OS=Mus musculus OX=10090 GN=Mgarp PE=1 SV=1	3.95	30039.2	2003.58	Q8VI64	3	21.91	HUMMR_MOUSE	315.123	533.23		242.657	435.515	427.01	581.82	348.298	609.496	339.842	442.133	317.224	584.121	587.152	547.154	379.778	386.528	402.519	390.707	439.802	481.209
Tomm70	Mitochondrial import receptor subunit TOM70 OS=Mus musculus OX=10090 GN=Tomm70 PE=1 SV=2	7.39	68331.7	544.952	Q9CZW5	7	15.38	TOM70_MOUSE	333.675	375.832	665.174	235.656	362.324	369.037	123.51		138.185	132.032	152.796	134.189		43.9459	46.5481			60.9339	390.283	136.142	50.476
Atp5mf	ATP synthase subunit f_ mitochondrial OS=Mus musculus OX=10090 GN=Atp5mf PE=1 SV=3	10.39	10401.3	2383.48	P56135	2	26.14	ATPK_MOUSE	562.572	300.427	320.997	303.715	483.432	355.08	241.678	156.099	163.737	190.038	197.47	181.632	68.9574	43.8792	48.7154	59.4364	76.8485	75.3798	387.704	188.442	62.2028
Pcyox1	Prenylcysteine oxidase 1 OS=Mus musculus OX=10090 GN=Pcyox1 PE=1 SV=1	6.5	56722.9	1324.08	Q9CQF9	8	24.75	PCYOX_MOUSE	396.843	363.164	315.715	298.25	471.38	477.994	67.4131	123.583	103.884	109.946	114.773	127.581	165.755	171.996	137.25	161.991	196.622	208.578	387.224	107.863	173.699
Trnt1	CCA tRNA nucleotidyltransferase 1_ mitochondrial OS=Mus musculus OX=10090 GN=Trnt1 PE=1 SV=1	8.92	50066.4	633.143	Q8K1J6	12	31.11	TRNT1_MOUSE	395.039	420.163	282.115	266.164	469.737	488.827	185.097	181.414	202.939	217.983	198.885	165.914	200.179	241.729	222.189	317.909	258.403	246.387	387.008	192.039	247.799
Ccar1	Cell division cycle and apoptosis regulator protein 1 OS=Mus musculus OX=10090 GN=Ccar1 PE=1 SV=1	5.43	132745	634.371	Q8CH18	17	17.54	CCAR1_MOUSE	251.531	264.397	438.361	412.2	449.301	501.112	709.394	611.244	671.392	679.64	646.93	602.793	628.958	583.486	912.213	969.36	785.899	777.953	386.15	653.566	776.312
Rps3	Small ribosomal subunit protein uS3 OS=Mus musculus OX=10090 GN=Rps3 PE=1 SV=1	10.24	26845.4	3484.11	P62908	15	68.31	RS3_MOUSE	425.339	399.661	334.355	315.981	405.814	431.561	363.086	372.135	449.907	495.12	412.308	429.961	170.749	188.652	178.372	177.611	291.215	263.692	385.452	420.419	211.715
Cyc1	Cytochrome c1_ heme protein_ mitochondrial OS=Mus musculus OX=10090 GN=Cyc1 PE=1 SV=1	9.44	35555.8	1740.47	Q9D0M3	5	21.23	CY1_MOUSE	512.372	375.065	352.346	366.428	389.694	311.743	182.023	135.974	166.589	135.49	176.671	132.871	83.1855	95.7768	91.4028	73.7942	83.6325	84.6597	384.608	154.936	85.4086
Ccar2	Cell cycle and apoptosis regulator protein 2 OS=Mus musculus OX=10090 GN=Ccar2 PE=1 SV=2	4.98	103630	805.001	Q8VDP4	28	42.62	CCAR2_MOUSE	372.841	372.576	296.672	316.162	472.012	467.716	1121.12	1040.86	1398.96	1556.44	1191.49	1196.99	829.129	755.333	1069.54	1124.28	713.612	756.332	382.996	1250.98	874.703
Ndufa10	NADH dehydrogenase [ubiquinone] 1 alpha subcomplex subunit 10_ mitochondrial OS=Mus musculus OX=10090 GN=Ndufa10 PE=1 SV=1	7.74	40888.6	1535.89	Q99LC3	12	49.3	NDUAA_MOUSE	367.988	359.232	444.404	438.554	310.47	372.92	445.722	442.924	653.464	697.133	600.533	586.246	158.688	152.058	138.582	144.764	149.349	141.995	382.261	571.004	147.573
Impdh1	Inosine-5'-monophosphate dehydrogenase 1 OS=Mus musculus OX=10090 GN=Impdh1 PE=1 SV=2	6.37	55620.8	8514.33	P50096	18	48.44	IMDH1_MOUSE	370.77	380.463	408.181	402.804	363.539	359.683	2612.19	2521.61	2246.87	2323.59	2285.2	2346.6	2300.32	2337.58	2467.57	2059.16	1796.42	1866.81	380.907	2389.34	2137.98
Hnrnpll	Heterogeneous nuclear ribonucleoprotein L-like OS=Mus musculus OX=10090 GN=Hnrnpll PE=1 SV=3	5.49	64980.4	1903.68	Q921F4	15	36.55	HNRLL_MOUSE	484.804	527.378	356.202	280.187	336.684	288.038	445.795	426.005	459.701	426.416	463.523	477.951	431.132	467.21	499.279	542.456	430.756	455.845	378.882	449.898	471.113
Gnai2	Guanine nucleotide-binding protein G(i) subunit alpha-2 OS=Mus musculus OX=10090 GN=Gnai2 PE=1 SV=5	5.12	41059.3	4232.47	P08752	8	27.04	GNAI2_MOUSE	365.597	399.68	389.585	374.762	312.385	420.565	50.5107	42.9158	46.352	64.1829	52.8563	48.5249	31.7626	71.7407	32.8735	28.516	38.5129	37.085	377.096	50.8904	40.0818
Usp5	Ubiquitin carboxyl-terminal hydrolase 5 OS=Mus musculus OX=10090 GN=Usp5 PE=1 SV=1	4.7	96745.9	402.673	P56399	13	21.56	UBP5_MOUSE	357.454	382.113	426.022	405.904	345.412	341.18	466.105	416.028	473.227	472.058	407.911	398.493	220.595	249.688	260.14	294.045	297.645	262.869	376.347	438.97	264.164
Gpx4	Phospholipid hydroperoxide glutathione peroxidase GPX4 OS=Mus musculus OX=10090 GN=Gpx4 PE=1 SV=4	8.44	22649	5485.79	O70325	11	60.41	GPX4_MOUSE	390.995	363.357	315.728	357.813	421.97	406.464	142.633	153.635	176.479	180.885	152.371	167.222	459.38	462.962	480.842	432.17	289.896	288.593	376.054	162.204	402.307
Ruvbl1	RuvB-like 1 OS=Mus musculus OX=10090 GN=Ruvbl1 PE=1 SV=1	6.02	50556.2	2669.58	P60122	17	61.4	RUVB1_MOUSE	420.675	340.004	443.413	406.288	311.798	318.543	1271.35	1475.94	1357.29	1573.93	1087.54	1291.65	1355.38	1333.67	1547.72	1779.51	972.168	906.251	373.453	1342.95	1315.78
Ncln	BOS complex subunit NCLN OS=Mus musculus OX=10090 GN=Ncln PE=1 SV=2	6.06	63136.4	366.657	Q8VCM8	7	14.74	NCLN_MOUSE	408.609	380.807	221.505	187.611	497.792	543.57	137.825	157.149	121.977	71.6524	154.06	114.215	66.8706	59.0943	83.3037	94.5301	99.2858	80.5616	373.315	126.146	80.6077
H1-2	Histone H1.2 OS=Mus musculus OX=10090 GN=H1-2 PE=1 SV=2	11.76	21266.7	9647.92	P15864	8	38.68	H12_MOUSE	366.895	356.984	276.798	446.258	370.54	420.142	388.669	550.184	395.072	464.944	512.636	888.197	1784.08	2154.92	2121.23	2548.02	2222.28	2309.06	372.936	533.284	2189.93
Pabpn1l	Embryonic polyadenylate-binding protein 2 OS=Mus musculus OX=10090 GN=Pabpn1l PE=2 SV=1	6.44	30490.9	515.111	Q5XFR0	2	6.59	EPAB2_MOUSE	428.989	235.216	617.336	531.895	213.352	206.651	734.16	605.986	207.223	244.021	316.337	378.639	388.423	408.94	217.389	202.693	1314.45	1345.96	372.24	414.394	646.31
Des	Desmin OS=Mus musculus OX=10090 GN=Des PE=1 SV=3	5.03	53554.9	932.192	P31001	6	15.35	DESM_MOUSE	368.883	337.141	488.851	420.957	294.859	322.477	259.001	209.111	275.547	175.895	180.058	183.905	149.87	106.936	114.804	122.267	114.661	151.792	372.195	213.92	126.722
Dynll2	Dynein light chain 2_ cytoplasmic OS=Mus musculus OX=10090 GN=Dynll2 PE=1 SV=1	7.26	10463.9	12960.9	Q9D0M5	4	61.8	DYL2_MOUSE	380.042	355.117	288.755	275.308	456.888	466.992	180.473	201.662	217.418	254.123	240.086	248.55	144.654	143.021	125.557	127.444	115.906	86.2707	370.517	223.719	123.809
Safb2	Scaffold attachment factor B2 OS=Mus musculus OX=10090 GN=Safb2 PE=1 SV=2	5.98	112466	630.785	Q80YR5	12	18.77	SAFB2_MOUSE	280.784	369.12	318.109	322.369	472.187	456.923	382.193	327.393	413.917	439.089	339.24	396.018	255.504	292.371	383.655	412.234	296.07	273.254	369.915	382.975	318.848
H1-5	Histone H1.5 OS=Mus musculus OX=10090 GN=H1-5 PE=1 SV=2	11.68	22576.2	3637.87	P43276	6	36.32	H15_MOUSE	335.495	339.42	407.77	431.301	357.055	333.492	357.011	394.329	336.113	739.65	245.829	66.0419	245.766	326.477	219.632	266.486	228.372	246.521	367.422	356.496	255.542
Pafah1b1	Platelet-activating factor acetylhydrolase IB subunit beta OS=Mus musculus OX=10090 GN=Pafah1b1 PE=1 SV=2	7.04	47240.4	650.313	P63005	11	33.41	LIS1_MOUSE	98.546	110.515	883.807	834.913	114.921	159.474	260.566	1384.22	258.722	1527.69	266.306	1490.19	200.613	1188.16	1332.22	195.254	1569.91	1597.03	367.029	864.616	1013.87
Atp2b4	Plasma membrane calcium-transporting ATPase 4 OS=Mus musculus OX=10090 GN=Atp2b4 PE=1 SV=1	5.75	134209	1662.17	Q6Q477	16	22.74	AT2B4_MOUSE	381.442	402.534	306.712	276.134	422.011	413.186	600.998	621.962	706.312	721.743	775.087	678.99	485.825	504.421	481.233	529.12	390.79	373.838	367.003	684.182	460.871
Glo1	Lactoylglutathione lyase OS=Mus musculus OX=10090 GN=Glo1 PE=1 SV=3	5.08	20980.7	13709.4	Q9CPU0	10	70.11	LGUL_MOUSE	238.356	238.523	575.039	603.381	250.247	282.544	1092.96	824.659	1315.26	1296.92	940.81	1230.41	903.883	839.368	744.119	748.751	698.325	696.809	364.682	1116.84	771.876
Grk1	Rhodopsin kinase GRK1 OS=Mus musculus OX=10090 GN=Grk1 PE=1 SV=1	5.23	64407.3	4831.14	Q9WVL4	20	43.26	GRK1_MOUSE	330.088	223.941	436.64	387.305	367.703	441.739	1921.67	2102.35	1681.78	2077.96	1626.15	1764.71	345.114	377.165	487.395	482.983	406.482	352.889	364.569	1862.44	408.671
Alyref	THO complex subunit 4 OS=Mus musculus OX=10090 GN=Alyref PE=1 SV=3	11.68	26940	5686.45	O08583	8	46.27	THOC4_MOUSE	434.09	347.003	336.547	329.296	381.635	358.831	348.094	371.182	379.812	415.114	380.344	459.351	375.23	391.514	691.707	771.96	624.083	557.38	364.567	392.316	568.646
Snrpd3	Small nuclear ribonucleoprotein Sm D3 OS=Mus musculus OX=10090 GN=Snrpd3 PE=1 SV=1	10.97	14030.4	5857.36	P62320	4	47.62	SMD3_MOUSE	428.724	410.783	291.614	273.687	420.003	361.093	192.687	178.129	155.425	181.651	191.472	205.067	297.119	287.319	373.534	443.042	297.758	304.22	364.317	184.072	333.832
Hibadh	3-hydroxyisobutyrate dehydrogenase_ mitochondrial OS=Mus musculus OX=10090 GN=Hibadh PE=1 SV=1	8.15	35839.2	1905.94	Q99L13	10	44.18	3HIDH_MOUSE	358.346	398.88	303.25	316.201	397.759	407.919	355.978	367.936	403.767	465.106	398.632	472.333	572.16	657.459	277.575	327.46	268.29	269.39	363.726	410.625	395.389
Kars1	Lysine--tRNA ligase OS=Mus musculus OX=10090 GN=Kars1 PE=1 SV=1	5.57	68296	408.629	Q99MN1	4	10.42	SYK_MOUSE	453.219	274.985	408.138	360.743	282.905	397.567	187.088	169.139	157.77	177.903	201.684	191.274	103.517	119.036	126.325	128.404	124.233	133.836	362.926	180.81	122.559
Pacsin2	Protein kinase C and casein kinase substrate in neurons protein 2 OS=Mus musculus OX=10090 GN=Pacsin2 PE=1 SV=1	4.92	56175.1	1289.8	Q9WVE8	13	34.16	PACN2_MOUSE	353.432	348.344	396.27	421.24	312.734	340.069	97.7538	106.505	165.071	164.915	166.084	144.892	374.058	390.301	381.31	369.762	227.456	218.684	362.015	140.87	326.928
Rcc1	Regulator of chromosome condensation OS=Mus musculus OX=10090 GN=Rcc1 PE=1 SV=1	8.08	45387.3	808.4	Q8VE37	7	24.47	RCC1_MOUSE		360.153					228.261	237.552	223.566	257.243	251.376	238.764	169.004	165.823	207.254	203.411	167.611	169.5	360.153	239.46	180.434
Ddx6	Probable ATP-dependent RNA helicase DDX6 OS=Mus musculus OX=10090 GN=Ddx6 PE=1 SV=1	8.89	54590.9	813.762	P54823	11	34.78	DDX6_MOUSE	367.652	346.19	292.62	274.315	441.019	433.354	175.305	159.659	171.703	171.428	217.096	202.048	231.312	236.467	233.074	258.977	326.314	254.018	359.192	182.873	256.694
Anxa5	Annexin A5 OS=Mus musculus OX=10090 GN=Anxa5 PE=1 SV=1	4.63	35809.5	1859.56	P48036	11	45.77	ANXA5_MOUSE	424.618	333.036	316.55	285.416	329.324	460.277							100.359	106.371	68.895	58.4924	125.014	133.809	358.203	0	98.8231
Tlcd3b	Ceramide synthase OS=Mus musculus OX=10090 GN=Tlcd3b PE=1 SV=2	8.9	31347.8	884.873	Q7TNV1	4	14.55	TLC3B_MOUSE	526.211	298.531	230.079	244.786	405.413	441.67	211.979	231.776	198.209	202.999	201.532	201.1	435.406	239.963	354.627	344.564	292.585	239.911	357.782	207.932	317.843
Lman1	Protein ERGIC-53 OS=Mus musculus OX=10090 GN=Lman1 PE=1 SV=1	5.91	58074	392.065	Q9D0F3	6	21.66	LMAN1_MOUSE	378.689	282.34	390.468	342.707	324.056	412.286	239.068	282.849	295.401	218.366	337.885	374.824	213.171	60.7291	93.0668	113.552	126.71	178.781	355.091	291.399	131.002
Slc6a1	Sodium- and chloride-dependent GABA transporter 1 OS=Mus musculus OX=10090 GN=Slc6a1 PE=1 SV=2	7.9	67800	527.82	P31648	5	11.69	SC6A1_MOUSE	423.899	369.397	281.076	260.389	468.857	326.112												61.6771	354.955	0	61.6771
Acaa1b	3-ketoacyl-CoA thiolase B_ peroxisomal OS=Mus musculus OX=10090 GN=Acaa1b PE=1 SV=1	8.54	44508.7	940.426	Q8VCH0	7	26.89	THIKB_MOUSE	388.957	294.827	466.639	321.355	319.206	332.413	855.535	710.425	916.389	385.59	895.077	358.778	787.244	845.371	808.653	790.177	788.722	845.461	353.899	686.966	810.938
Tusc3	Tumor suppressor candidate 3 OS=Mus musculus OX=10090 GN=Tusc3 PE=1 SV=1	10.6	39890.5	1558.4	Q8BTV1	4	12.39	TUSC3_MOUSE	407.987	374.791	202.111	204.391	461.642	466.832			118.706	102.606	158.288	154.998		139.109	208.326	112.776	114.614	104.273	352.959	133.65	135.82
Rbm39	RNA-binding protein 39 OS=Mus musculus OX=10090 GN=Rbm39 PE=1 SV=2	10.73	59691.9	1953.27	Q8VH51	14	35.85	RBM39_MOUSE	344.058	386.809	316.976	309.751	365.228	382.439	699.158	681.475	715.82	861.903	766.824	821.212	602.369	660.622	826.336	1328.47	625.642	611.942	350.877	757.732	775.897
Pdxk	Pyridoxal kinase OS=Mus musculus OX=10090 GN=Pdxk PE=1 SV=1	5.87	35300.4	1069.77	Q8K183	5	23.72	PDXK_MOUSE	304.425	464.891	265.178	243.721	383.681	427.312	250.391	222.037	208.146	253.092	216.02	244.411	128.528	132.429	112.282	96.9878	110.67	118.976	348.201	232.35	116.645
Idh1	Isocitrate dehydrogenase [NADP] cytoplasmic OS=Mus musculus OX=10090 GN=Idh1 PE=1 SV=2	6.83	47073.7	3964.21	O88844	19	61.35	IDHC_MOUSE	338.98	335.308	370.385	396.654	309.258	336.629	286.358	313.416	340.978	360.693	317.26	343.545	592.373	624.949	726.21	782.544	666.53	737.592	347.869	327.041	688.366
Vdac2	Voltage-dependent anion-selective channel protein 2 OS=Mus musculus OX=10090 GN=Vdac2 PE=1 SV=2	7.38	32360.2	3788.18	Q60930	10	51.53	VDAC2_MOUSE	327.591	344.564	406.135	435.171	274.498	280.429	537.247	551.167	640.223	708.334	614.84	597.579	296.852	329.05	276.062	272.201	307.43	309.921	344.731	608.232	298.586
Ndufb8	NADH dehydrogenase [ubiquinone] 1 beta subcomplex subunit 8_ mitochondrial OS=Mus musculus OX=10090 GN=Ndufb8 PE=1 SV=1	6.21	21932.9	2396.48	Q9D6J5	7	52.15	NDUB8_MOUSE	376.05	369.309	200.372	183.608	473.022	462.968	269.823	278.652	325.094	325.661	345.545	344.989	86.0817	75.994	70.33	66.8411	61.2542	54.4512	344.222	314.961	69.1587
Nipsnap2	Protein NipSnap homolog 2 OS=Mus musculus OX=10090 GN=Nipsnap2 PE=1 SV=1	9.62	33103.9	945.942	O55126	7	26.33	NIPS2_MOUSE	441.961	493.281	330.622	314.177	173.575	311.553	130.291	173.146	214.2	169.775	209.174	226.788	71.0815	90.5093	68.6696	82.7253	26.3297	32.7661	344.195	187.229	62.0136
Psma3	Proteasome subunit alpha type-3 OS=Mus musculus OX=10090 GN=Psma3 PE=1 SV=3	5.13	28633.4	1757.39	O70435	11	34.9	PSA3_MOUSE	330.371	318.567	251.497	230.585	464.694	468.491	214.051	225.362	294.116	313.357	292.713	303.146	282.045	272.736	269.668	289.959	316.769	316.407	344.034	273.791	291.264
Yif1b	Protein YIF1B OS=Mus musculus OX=10090 GN=Yif1b PE=1 SV=2	9.42	34097	538.539	Q9CX30	2	8.04	YIF1B_MOUSE	286.784	145.038			450.832	478.447						115.428				35.0678			340.276	115.428	35.0678
Polr2b	DNA-directed RNA polymerase II subunit RPB2 OS=Mus musculus OX=10090 GN=Polr2b PE=1 SV=2	6.46	135337	227.217	Q8CFI7	4	4.26	RPB2_MOUSE	374.19	326.934	349.46	288.202	341.79	348.426			195.13	180.846	269.071	266.007	380.923	363.582	338.119	345.149		235.17	338.167	227.763	332.589
Hnrnpul1	Heterogeneous nuclear ribonucleoprotein U-like protein 1 OS=Mus musculus OX=10090 GN=Hnrnpul1 PE=1 SV=1	6.17	96572.3	956.612	Q8VDM6	16	24.33	HNRL1_MOUSE	336.595	368.418	354.061	355.573	318.352	291.504	532.062	513.029	542.709	558.138	625.166	453.728	713.022	653.713	770.729	797.03	661.195	599.634	337.417	537.472	699.22
Strbp	Spermatid perinuclear RNA-binding protein OS=Mus musculus OX=10090 GN=Strbp PE=1 SV=1	8.94	74389.1	1140.66	Q91WM1	18	31.4	STRBP_MOUSE	352.335	354.764	251.147	255.504	390.963	418.964	117.789	118.793	197.048	153.368	243.92	189.73	299.419	224.32	292.326	280.913	217.514	216.233	337.28	170.108	255.121
Eno2	Gamma-enolase OS=Mus musculus OX=10090 GN=Eno2 PE=1 SV=2	4.8	47638.9	13790.2	P17183	22	76.73	ENOG_MOUSE	240.331	222.664	547.686	568.024	190.43	250.738	4093.81	3235.5	4127.03	4497.73	4348.26	4473.76	1325.57	1511.95	1352.2	1313.21	1028.24	1043.49	336.646	4129.35	1262.45
Gpm6b	Neuronal membrane glycoprotein M6-b OS=Mus musculus OX=10090 GN=Gpm6b PE=1 SV=2	5.75	37008.2	1025.52	P35803	5	12.5	GPM6B_MOUSE	365.929	351.35	263.401	197.174	445.993	388.603	68.8162	62.1506	90.1723	106.283	59.6897	100.073	92.6823	59.3734	98.846	100.409	66.1891	64.5209	335.408	81.1974	80.3369
Tmx3	Protein disulfide-isomerase TMX3 OS=Mus musculus OX=10090 GN=Tmx3 PE=1 SV=2	4.83	52190.3	202.847	Q8BXZ1	2	5.7	TMX3_MOUSE	354.877	328.673	193.757	234.223	428.235	468.692			55.989	59.5036			73.3029	75.5393		82.0732	57.0987	58.8057	334.743	57.7463	69.364
Hnrnpf	Heterogeneous nuclear ribonucleoprotein F OS=Mus musculus OX=10090 GN=Hnrnpf PE=1 SV=3	5.18	46072.1	6323.21	Q9Z2X1	15	51.33	HNRPF_MOUSE	387.065	423.79	445.106	444.417	129.327	164.297	1001.79	877.297	845.843	535.558	914.041	606.034	1620.96	2082.01	1944.09	1541.95	1217.72	1303.14	332.334	796.76	1618.31
Atp5f1c	ATP synthase subunit gamma_ mitochondrial OS=Mus musculus OX=10090 GN=Atp5f1c PE=1 SV=1	9.48	33000	2421.46	Q91VR2	11	39.93	ATPG_MOUSE	187.309	215.071	653.804	690.315	108.333	131.848	501.13	503.295	506.937	540.844	483.782	493.315	281.014	278.318	386.667	430.559	157.393	295.621	331.113	504.884	304.929
Myh14	Myosin-14 OS=Mus musculus OX=10090 GN=Myh14 PE=1 SV=1	5.33	229498	377.479	Q6URW6	13	9.45	MYH14_MOUSE	334.463	330.068	253.834	309.218	414.077	342.366							205.658		72.76	121.632	1110.91	1135.89	330.671	0	529.37
Paip1	Polyadenylate-binding protein-interacting protein 1 OS=Mus musculus OX=10090 GN=Paip1 PE=1 SV=1	4.24	46043.9	635.888	Q8VE62	2	5	PAIP1_MOUSE	212.881	217.537			319.757	571.33	125.362	150.677	122.097	143.112	132.811	137.247	102.29		89.8912	102.715			330.376	135.218	98.2989
Psma7	Proteasome subunit alpha type-7 OS=Mus musculus OX=10090 GN=Psma7 PE=1 SV=1	8.74	28026	6019.33	Q9Z2U0	14	60.89	PSA7_MOUSE	265.779	276.929	343.156	353.474	359.942	379.445	411.177	421.72	433.481	472.857	434.573	468.544	413.326	397.729	408.151	408.972	324.442	321.714	329.787	440.392	379.056
Scamp5	Secretory carrier-associated membrane protein 5 OS=Mus musculus OX=10090 GN=Scamp5 PE=1 SV=1	8.65	26353.6	919.999	Q9JKD3	2	21.28	SCAM5_MOUSE					310.146	345.64	486.15	431.497	555.806	570.241	576.123	542.91	457.296	718.883	816.167	857.447	549.872	487.239	327.893	527.121	647.817
Eif3l	Eukaryotic translation initiation factor 3 subunit L OS=Mus musculus OX=10090 GN=Eif3l PE=1 SV=1	6.02	66841.1	967.405	Q8QZY1	12	28.01	EIF3L_MOUSE	329.438	328.71	282.586	227.788	385.641	408.804	197.236	189.104	195.76	215.121	227.847	220.772	96.5181	96.4137	100.803	90.5565	123.909	122.338	327.161	207.64	105.09
Prkcsh	Glucosidase 2 subunit beta OS=Mus musculus OX=10090 GN=Prkcsh PE=1 SV=1	4.21	59762.3	1191.01	O08795	13	42.61	GLU2B_MOUSE	313.801	338.536	414.808	347.096	231.359	312.966	368.138	349.852	64.1661	67.4552		49.3411	553.558	540.621	539.968	516	547.53	522.138	326.428	179.79	536.636
Atp5mk	ATP synthase membrane subunit K_ mitochondrial OS=Mus musculus OX=10090 GN=Atp5mk PE=1 SV=1	10.32	6438.56	18066.9	Q78IK2	3	46.55	ATPMK_MOUSE	341.996	358.944	268.939	286.596	364.769	313.692	245.618	309.099	169.696	188.335	198.165	199.673	98.4631	109.581	61.242	64.0604	44.3771	47.4527	322.489	218.431	70.8626
Prpf6	Pre-mRNA-processing factor 6 OS=Mus musculus OX=10090 GN=Prpf6 PE=1 SV=1	8.05	107520	324.413	Q91YR7	7	9.56	PRP6_MOUSE	275.121	221.412	221.312	147.144	546.903	522.937	165.152	185.504	175.17	153.886	228.95	189.927	139.96	182.201	249.255	254.956	256.914	213.919	322.472	183.098	216.201
Erlin2	Erlin-2 OS=Mus musculus OX=10090 GN=Erlin2 PE=1 SV=1	5.22	38100.7	2402.02	Q8BFZ9	13	56.18	ERLN2_MOUSE	277.342	273.608	533.462	522.103	160.499	167.363	451.738	473.265	435.765	488.911	405.733	435.35	226.018	223.929	281.415	257.132	501.071	477.323	322.396	448.46	327.815
Tcea1	Transcription elongation factor A protein 1 OS=Mus musculus OX=10090 GN=Tcea1 PE=1 SV=2	8.46	34336.8	4901.53	P10711	16	59.47	TCEA1_MOUSE	227.319	207.935	553.408	569.256	163.193	209.289	505.471	530.65	517.336	545.984	486.224	465.566	542.228	567.635	675.011	705.759	416.619	463.143	321.733	508.539	561.732
Sdhc	Succinate dehydrogenase cytochrome b560 subunit_ mitochondrial OS=Mus musculus OX=10090 GN=Sdhc PE=1 SV=1	10.45	18610	2111.69	Q9CZB0	5	32.54	C560_MOUSE	350.737	335.371	232.369	228.459	438.852	343.394	52.3367	72.6641	60.1736	63.0933	73.2937	74.0081	78.3504	88.0925	46.3025	46.1822	113.679	150.013	321.53	65.9282	87.1033
Nap1l1	Nucleosome assembly protein 1-like 1 OS=Mus musculus OX=10090 GN=Nap1l1 PE=1 SV=2	4.16	45630.3	2005.49	P28656	9	41.69	NP1L1_MOUSE	378.247	210.765	207.172	332.657	390.863	402.691	474.329	412.633	305.642	292.949	231.661	221.031	664.561	696.374	586.248	627.72	683.228	631.025	320.399	323.041	648.193
Fam162a	Protein FAM162A OS=Mus musculus OX=10090 GN=Fam162a PE=1 SV=1	10.52	17895.8	2042.66	Q9D6U8	5	33.55	F162A_MOUSE	460.962	438.639	232.017	221.45	342.175	227.026	83.7272	78.6023	72.8659	76.0171	89.3157	84.0267	56.6509	60.0422	66.2002	49.4879	51.0378	34.5861	320.378	80.7591	53.0009
Eif4g2	Eukaryotic translation initiation factor 4 gamma 2 OS=Mus musculus OX=10090 GN=Eif4g2 PE=1 SV=2	6.75	102619	284.856	Q62448	8	9.71	IF4G2_MOUSE	346.873	329.296	260.325	299.422	351.377	334.875				92.354		109.38		78.434	94.3191	86.4181	120.148	60.7542	320.362	100.867	88.0146
Psmd11	26S proteasome non-ATPase regulatory subunit 11 OS=Mus musculus OX=10090 GN=Psmd11 PE=1 SV=3	6.07	47722	819.562	Q8BG32	20	53.55	PSD11_MOUSE	281.675	280.94	271.503	449.267	305.936	325.485	1773.87	1690.47	1438.42	1441.28	1309.02	1358.35	1610.16	1704.58	1584.48	1015.93	1278.14	1404	319.135	1501.9	1432.88
Nr2e3	Photoreceptor-specific nuclear receptor OS=Mus musculus OX=10090 GN=Nr2e3 PE=1 SV=1	7.61	43975.1	1993.81	Q9QXZ7	17	52.91	NR2E3_MOUSE	348.96	335.616	210.309	213.204	408.56	396.787	53.8866						310.329	321.688	353.362	373.096	305.764	272.725	318.906	53.8866	322.827
Dnm1l	Dynamin-1-like protein OS=Mus musculus OX=10090 GN=Dnm1l PE=1 SV=3	6.4	82338.4	303.746	Q8K1M6	5	8.29	DNM1L_MOUSE	357.641	359.82	254.469	265.027	325.779	350.456	223.806	231.705	251.399	263.382	259.766	266.389		77.787	71.3868	65.3505	66.4148	62.64	318.865	249.408	68.7158
Dis3	Exosome complex exonuclease RRP44 OS=Mus musculus OX=10090 GN=Dis3 PE=1 SV=4	7.23	109807	620.762	Q9CSH3	11	16.39	RRP44_MOUSE	329.432	313.872	287.767	291.158	277.282	413.175	257.13	255.962		129.827	134.366		189.716	232.748	251.997	212.34	167.409	189.452	318.781	194.321	207.277
Unc119	Protein unc-119 homolog A OS=Mus musculus OX=10090 GN=Unc119 PE=1 SV=1	5.77	27181.5	6158.77	Q9Z2R6	14	80.83	U119A_MOUSE	342.163	301.897	349.003	336.954	278.459	282.689	605.365	594.21	780.681	865.434	694.428	715.626	628.364	618.808	569.649	590.95	429.821	363.048	315.194	709.291	533.44
Sod2	Superoxide dismutase [Mn]_ mitochondrial OS=Mus musculus OX=10090 GN=Sod2 PE=1 SV=3	8.84	24831.1	4599.76	P09671	7	54.95	SODM_MOUSE	454.146	205.954	379.598	365.932	257.353	225.911	331.812	258.198	469.604	397.13	423.201	354.588	416.445	324.902	245.828	234.54	241.582	240.187	314.816	372.422	283.914
Ppp1r7	Protein phosphatase 1 regulatory subunit 7 OS=Mus musculus OX=10090 GN=Ppp1r7 PE=1 SV=2	4.65	41406.1	2953.05	Q3UM45	15	50.97	PP1R7_MOUSE	188.635	181.835	308.904	982.946	112.204	111.266	227.515	237.374	320.926	345.42	286.795	320.185	290.425	298.595	255.51	313.527	276.482	259.118	314.298	289.703	282.276
Rufy3	Protein RUFY3 OS=Mus musculus OX=10090 GN=Rufy3 PE=1 SV=1	5.2	53292.3	407.881	Q9D394	8	17.91	RUFY3_MOUSE	302.156	300.968	321.425	278.77	381.006	294.719	239.807	253.615	211.423	173.355	238.933	237.876	246.913	263.301	131.782	122.647	198.018	182.624	313.174	225.835	190.881
Tmpo	Lamina-associated polypeptide 2_ isoforms beta/delta/epsilon/gamma OS=Mus musculus OX=10090 GN=Tmpo PE=1 SV=4	10.03	50429.8	4950.26	Q61029	15	44.91	LAP2B_MOUSE	403.309	392.964	145.787	130.161	367.868	432.317	478.441	476.252	373.738	364.982	365.075	379.45	1049.18	1165.58	1402.62	1517.79	1094.01	917.725	312.067	406.323	1191.15
Srsf7	Serine/arginine-rich splicing factor 7 OS=Mus musculus OX=10090 GN=Srsf7 PE=1 SV=1	12.37	31045.7	6770.69	Q8BL97	8	43.45	SRSF7_MOUSE	241.894	255.802	469.431	459.361	219.574	223.511	743.58	756.279	771.718	845.896	752.044	804.963	893.809	1041.92	1055.66	932.649	869.062	851.4	311.595	779.08	940.751
Ago1	Protein argonaute-1 OS=Mus musculus OX=10090 GN=Ago1 PE=1 SV=2	9.44	98355	411.167	Q8CJG1	7	9.57	AGO1_MOUSE	312.093	314.396	227.847	230.246	397.069	385.99													311.273	0	0
Atp5mg	ATP synthase subunit g_ mitochondrial OS=Mus musculus OX=10090 GN=Atp5mg PE=1 SV=1	10.31	11424.5	2131.63	Q9CPQ8	3	33.98	ATP5L_MOUSE	275.271	288.366	252.555	210.955	345.429	485.937	50.4949	79.1351	74.1421	60.3598	78.2396	62.3134	43.3731	28.0396	38.1439	41.4478	21.3726	24.2543	309.752	67.4475	32.7719
Cpt2	Carnitine O-palmitoyltransferase 2_ mitochondrial OS=Mus musculus OX=10090 GN=Cpt2 PE=1 SV=2	8.4	74550.9	725.105	P52825	4	12.31	CPT2_MOUSE	231.216	263.363	100.783	686.313	286.029	290.18	109.309		105.891	135.139	151.415	167.261	162.921	145.06	430.358	299.233	68.1023	108.455	309.648	133.803	202.355
Hnrnph2	Heterogeneous nuclear ribonucleoprotein H2 OS=Mus musculus OX=10090 GN=Hnrnph2 PE=1 SV=1	5.88	49564.8	8682.66	P70333	14	47.66	HNRH2_MOUSE	333.726	311.332	395.548	318.104	247.103	228.332	1029.75	1059.04	902.75	965.901	821.723	800.902	764.117	752.502	957.417	900.464	716.808	708.352	305.691	930.011	799.943
Mapk1	Mitogen-activated protein kinase 1 OS=Mus musculus OX=10090 GN=Mapk1 PE=1 SV=3	6.57	41674.9	2485.41	P63085	10	36.03	MK01_MOUSE	374.973	274.207	187.882	185.587	389.947	416.715	95.1635	148.856	108.8	102.646	144.379	181.864	87.6165	86.639	75.0587	68.6485	95.218	99.4756	304.885	130.285	85.4427
Cisd2	CDGSH iron-sulfur domain-containing protein 2 OS=Mus musculus OX=10090 GN=Cisd2 PE=1 SV=1	10.11	15470.2	4462.14	Q9CQB5	8	54.07	CISD2_MOUSE	296.336	323.353	117.649	126.586	499.009	463.478	116.881	109.162	116.662	118.053	116.489	118.215	121.422	117.155	111.884	119.009	95.5454	87.5297	304.402	115.91	108.758
Rab10	Ras-related protein Rab-10 OS=Mus musculus OX=10090 GN=Rab10 PE=1 SV=1	8.58	22769.1	6288.53	P61027	11	60	RAB10_MOUSE	379.891	289.174	147.186	319.9	350.68	338.178	73.885	71.0886	74.8712	95.5646	108.961	87.2217	117.91	90.3591	79.7842	78.0715	125.139	144.857	304.168	85.2654	106.02
Rpl12	Large ribosomal subunit protein uL11 OS=Mus musculus OX=10090 GN=Rpl12 PE=1 SV=2	10.11	17975.7	5515.38	P35979	6	66.06	RL12_MOUSE	480.948	342.912	333.22	185.072	266.806	212.71	231.154	219.836	175.884	180.003	195.154	190.67	116.806	106.369	143.029	143.653	157.442	130.237	303.611	198.783	132.922
Pdxp	Chronophin OS=Mus musculus OX=10090 GN=Pdxp PE=1 SV=1	5.39	31911.1	631.835	P60487	5	26.03	PLPP_MOUSE	340.645	348.336	187.597	183.692	368.061	392.272	33.1292	71.2135	54.4602	65.9606	50.3087	49.9363	37.7612	49.4698	38.6921		29.2119	34.5384	303.434	54.1681	37.9347
Cacybp	Calcyclin-binding protein OS=Mus musculus OX=10090 GN=Cacybp PE=1 SV=1	8.14	26624.3	1713.92	Q9CXW3	12	63.76	CYBP_MOUSE	119.469	114.519	711.294	643.704	112.844	118.527	1330.13	1202.9	1176.47	988.828	911.646	1063.59	1257.69	742.928	764.735	800.692	1145.31	1108.92	303.393	1112.26	970.046
Adsl	Adenylosuccinate lyase OS=Mus musculus OX=10090 GN=Adsl PE=1 SV=2	6.95	55607.7	723.454	P54822	9	27.48	PUR8_MOUSE	305.261	313.408	251.222	301.463	330.2	318.601	438.475	457.238	484.968	545.915	539.181	556.435	347.692	348.435	369.423	396.899	310.664	326.598	303.359	503.702	349.952
Sucla2	Succinate--CoA ligase [ADP-forming] subunit beta_ mitochondrial OS=Mus musculus OX=10090 GN=Sucla2 PE=1 SV=2	6.65	50456.2	2941.18	Q9Z2I9	19	47.08	SUCB1_MOUSE	247.309	260.552	406.628	388.355	248.407	267.239	710.186	767.369	811.294	884.744	705.632	755.53	245.063	241.253	262.374	222.89	193.055	157.544	303.082	772.459	220.363
Mtrex	Exosome RNA helicase MTR4 OS=Mus musculus OX=10090 GN=Mtrex PE=1 SV=1	6	118663	293.282	Q9CZU3	4	4.52	MTREX_MOUSE	368.246	398.285	152.82	157.134	441.743	295.346		169.583		242.328	242.779	285.602	351.511	379.098	320.747	369.494	352.836	362.846	302.262	235.073	356.089
Ap3b2	AP-3 complex subunit beta-2 OS=Mus musculus OX=10090 GN=Ap3b2 PE=1 SV=2	5.34	119820	723.035	Q9JME5	8	13.77	AP3B2_MOUSE	307.973	268.789	248.996	253.314	362.239	369.516	151.194	220.5	211.028	233.486	205.424	258.25	368.344	328.574	218.318	253.372	128.997	283.613	301.804	213.314	263.536
Glg1	Golgi apparatus protein 1 OS=Mus musculus OX=10090 GN=Glg1 PE=1 SV=1	6.44	137612	413.853	Q61543	5	6.13	GSLG1_MOUSE	342.69	119.466	365.897	433.808		246.124	255.888		189.905	194.84		175.036							301.597	203.917	0
Hm13	Minor histocompatibility antigen H13 OS=Mus musculus OX=10090 GN=Hm13 PE=1 SV=1	5.66	42032.8	968.054	Q9D8V0	4	10.58	HM13_MOUSE	300.096	297.954	225.449	201.056	348.235	434.832		47.2663	41.8876	36.026	44.2696	41.3034	39.5332	67.6688	29.2885	43.8292	70.0795	75.0612	301.27	42.1506	54.2434
Ppa2	Inorganic pyrophosphatase 2_ mitochondrial OS=Mus musculus OX=10090 GN=Ppa2 PE=1 SV=1	6.57	38570.8	3438.08	Q91VM9	15	69.7	IPYR2_MOUSE	281.725	314.505	337.95	341.509	266.604	265.289	390.76	383.434	571.019	576.162	548.428	549.156	409.75	437.844	348.635	317.765	237.657	286.471	301.264	503.16	339.687
Ppa1	Inorganic pyrophosphatase OS=Mus musculus OX=10090 GN=Ppa1 PE=1 SV=1	5.24	33123.3	10455.4	Q9D819	20	87.54	IPYR_MOUSE	194.476	173.519	510.014	517.247	205.807	201.608	807.63	877.067	1148.65	1287.56	981.706	1052.78	1376.11	1405.01	1329.65	1499.45	769.498	751.369	300.445	1025.9	1188.52
Map6	Microtubule-associated protein 6 OS=Mus musculus OX=10090 GN=Map6 PE=1 SV=2	10.16	96735	1216.48	Q7TSJ2	25	35.43	MAP6_MOUSE	233.665	295.892	267.88	300.54	371.024	333.649	998.496	1044.07	945.796	961.351	928.852	1021.7	430.707	265.876	285.524	321.993	361.705		300.442	983.376	333.161
Rps4x	Small ribosomal subunit protein eS4 OS=Mus musculus OX=10090 GN=Rps4x PE=1 SV=2	10.84	29825.9	2040.03	P62702	14	53.99	RS4X_MOUSE	363.464	311.557	241.935	253.006	296.814	334.156	175.699	186.702	238.168	263.753	245.242	286.043	46.6476	35.5383	63.9605	74.4872	96.6115	91.8876	300.155	232.601	68.1888
Sarm1	NAD(+) hydrolase SARM1 OS=Mus musculus OX=10090 GN=Sarm1 PE=1 SV=1	5.87	80747	366.112	Q6PDS3	3	4.97	SARM1_MOUSE	339.717	324.639	212.081	167.747	375.888	378.992				94.9534			94.7254	92.9689	72.6692	83.2801	100.989	87.395	299.844	94.9534	88.6713
Kif2a	Kinesin-like protein KIF2A OS=Mus musculus OX=10090 GN=Kif2a PE=1 SV=2	6.32	80440.8	419.033	P28740	3	4.4	KIF2A_MOUSE	319.84	364.125	143.741	165.233	354.346	451.17	105.988				176.986				108.841				299.742	141.487	108.841
Dlg4	Isoform 2 of Disks large homolog 4 OS=Mus musculus OX=10090 GN=Dlg4	5.49	85708.2	1485.96	Q62108-2	17	32.2	DLG4_MOUSE	284.431	233.43	446.466	425.537	157.454	247.21	359.534	392.887	431.881	432.667	392.349	415.719	627.902	850.605	583.903	669.285	778.601	783.443	299.088	404.173	715.623
Anp32b	Acidic leucine-rich nuclear phosphoprotein 32 family member B OS=Mus musculus OX=10090 GN=Anp32b PE=1 SV=1	3.68	31249.9	3704.33	Q9EST5	8	34.19	AN32B_MOUSE	326.689	340.295	264.2	358.449	264.913	239.505	430.438	397.701	544.962	570.585	422.607	367.671	563.517	579.024	672.55	664.34	428.042	414.001	299.009	455.661	553.579
Mat2a	S-adenosylmethionine synthase isoform type-2 OS=Mus musculus OX=10090 GN=Mat2a PE=1 SV=2	6.05	44031	1119.99	Q3THS6	11	43.04	METK2_MOUSE	326.651	326.23	257.971	200.251	317.362	365.231	415.43	344.97	421.679	437.144	442.422	457.849	390.735	393.766	372.61	351.592	293.44	204.354	298.949	419.916	334.416
Celf2	CUGBP Elav-like family member 2 OS=Mus musculus OX=10090 GN=Celf2 PE=1 SV=1	8.97	54727.1	738.77	Q9Z0H4	4	8.86	CELF2_MOUSE	451.697	250.318	164.603	115.035		511.725	275.379	160.04	204.166	179.079	125.271	221.143	280.229	193.136	352.495	202.118	342.004	294.098	298.676	194.18	277.347
Tgm1	Protein-glutamine gamma-glutamyltransferase K OS=Mus musculus OX=10090 GN=Tgm1 PE=1 SV=2	6.07	90738.1	1229.66	Q9JLF6	11	20.61	TGM1_MOUSE	283.724	314.83	500.536	445.41	112.735	128.017	599.513	566.237	470.039	499.82	697.696	658.861	329.645	350.066	239.282	248.878	2638.88	2672.94	297.542	582.028	1079.95
Fscn1	Fascin OS=Mus musculus OX=10090 GN=Fscn1 PE=1 SV=4	6.48	55249.4	777.835	Q61553	6	17.65	FSCN1_MOUSE	279.301	298.285	283.673	313.326	299.979	308.095		93.0479	70.6863	74.1431			74.9449	109.624	96.737		123.111	110.262	297.11	79.2924	102.936
Aldh1a1	Aldehyde dehydrogenase 1A1 OS=Mus musculus OX=10090 GN=Aldh1a1 PE=1 SV=5	7.71	55095.2	1356.89	P24549	8	25.15	AL1A1_MOUSE	358.843	341.223	250.832	286.836	290.493	242.236							142.463	120.916	96.8352	78.4255	63.496	78.4853	295.077	0	96.7703
Rab1b	Ras-related protein Rab-1B OS=Mus musculus OX=10090 GN=Rab1b PE=1 SV=1	5.4	22358.3	16605.8	Q9D1G1	9	65.17	RAB1B_MOUSE	292.225	280.803	284.25	273.324	294.081	341.16	121.167	147.166	172.546	174.4	182.796	191.553	87.1069	82.9124	81.2183	78.3703	71.7438	85.901	294.307	164.938	81.2088
Arl6	ADP-ribosylation factor-like protein 6 OS=Mus musculus OX=10090 GN=Arl6 PE=1 SV=1	8.46	21130.4	2571.73	O88848	9	66.13	ARL6_MOUSE	342.988	202.437	380.563	339.3	244.686	254.95	345.399	343.403	344.344	406.888	346.633	413.202	307.538	175.061	168.121	284.548	358.059	320.301	294.154	366.645	268.938
Pabpc1	Polyadenylate-binding protein 1 OS=Mus musculus OX=10090 GN=Pabpc1 PE=1 SV=2	9.98	70899.1	840.722	P29341	14	29.25	PABP1_MOUSE	171.143	325.65	278.578	327.657	369.664	282.785	575.692	559.372	614.01	639.86	564.612	599.629	316.388	346.516	400.728	441.3	473.971	447.667	292.579	592.196	404.428
Tdrd7	Tudor domain-containing protein 7 OS=Mus musculus OX=10090 GN=Tdrd7 PE=1 SV=1	6.27	123714	266.869	Q8K1H1	3	3.96	TDRD7_MOUSE	363.365	303.237	243.324	175.67	279.137	389.835					126.598		183.744	213.492	301.522	261.11	199.656	238.952	292.428	126.598	233.079
Ncoa5	Nuclear receptor coactivator 5 OS=Mus musculus OX=10090 GN=Ncoa5 PE=1 SV=1	10.17	65547.3	558.643	Q91W39	7	12.44	NCOA5_MOUSE	390.394	268.477	163.791	133.824	433.048	361.092	229.031	236.186	223.759	249.407	219.9	224.403	262.025	256.371	310.555	321.688	266.084	235.635	291.771	230.448	275.393
Smu1	WD40 repeat-containing protein SMU1 OS=Mus musculus OX=10090 GN=Smu1 PE=2 SV=2	6.8	58171.3	1788.07	Q3UKJ7	15	44.05	SMU1_MOUSE	266.722	266.22	382.377	388.38	218.736	218.642	252.439	259.448	225.671	235.891	246.812	230.375	462.955	465.226	425.364	427.878	360.264	505.568	290.18	241.773	441.209
Aldh7a1	Alpha-aminoadipic semialdehyde dehydrogenase OS=Mus musculus OX=10090 GN=Aldh7a1 PE=1 SV=4	7.23	59374.8	1125.1	Q9DBF1	13	31.54	AL7A1_MOUSE	313.776	257.564	228.867	227.541	366.907	346.221	172.169	191.906	102.866	160.912	153.853	118.782	190.75	368.502	350.061	361.707	387.293	340.396	290.146	150.081	333.118
Hsd17b12	Very-long-chain 3-oxoacyl-CoA reductase OS=Mus musculus OX=10090 GN=Hsd17b12 PE=1 SV=1	10	34970	1329.18	O70503	10	46.15	DHB12_MOUSE	309.73	336.354	245.879	265.18	270.846	309.209	94.2522	90.5393	108.896	110.341	131.199	160.556	140.788	136.467	120.522	85.7231	99.5818	110.488	289.533	115.964	115.595
Atp6ap2	Renin receptor OS=Mus musculus OX=10090 GN=Atp6ap2 PE=1 SV=2	5.2	39092	398.388	Q9CYN9	3	11.43	RENR_MOUSE	79.3407	291.051	124.981	130.442	547.515	559.406	153.244		275.873	200.641	295.476	293.634	343.809	331.173	308.255	269.08	112.199	173.705	288.789	243.774	256.37
Cul4b	Cullin-4B OS=Mus musculus OX=10090 GN=Cul4b PE=1 SV=1	8.47	111384	353.45	A2A432	7	7.22	CUL4B_MOUSE	292.123	269.491	180.745	226.834	354.987	408.28			126.375	109.235	118.614	134.801	112.32	65.8929	96.254	93.459	104.868	96.8581	288.743	122.256	94.9419
Thumpd1	THUMP domain-containing protein 1 OS=Mus musculus OX=10090 GN=Thumpd1 PE=1 SV=1	5.75	39170.1	964.851	Q99J36	10	40	THUM1_MOUSE	244.29	241.946	350.663	357.495	151.339	385.274	189.268	270.974	308.179	227.86	344.588	214.652	192.508	384.982	215.157	210.991	156.248	362.345	288.501	259.253	253.705
Zmpste24	CAAX prenyl protease 1 homolog OS=Mus musculus OX=10090 GN=Zmpste24 PE=1 SV=2	6.55	55019.7	211.61	Q80W54	4	8.42	FACE1_MOUSE	237.55	320.03	209.111	254.65	375.964	328.647				79.4065	64.0345	88.7221			97.7812	111.137		103.446	287.659	77.3877	104.121
Opn1mw	Medium-wave-sensitive opsin 1 OS=Mus musculus OX=10090 GN=Opn1mw PE=1 SV=1	8.34	40845.3	1370.3	O35599	5	19.22	OPSG_MOUSE	298.056	300.428	160.081	147.071	386.485	430.945	344.519	371.199	543.982	626.986	641.966	628.487							287.178	526.19	0
Tmed10	Transmembrane emp24 domain-containing protein 10 OS=Mus musculus OX=10090 GN=Tmed10 PE=1 SV=1	6.29	25081.9	4753.51	Q9D1D4	7	52.51	TMEDA_MOUSE	351.953	249.386	282.68	301.45	273.236	264.147	220.64	224.141	229.763	265.621	214.706	235.362	107.368	105.303	116.22	120.438	152.713	203.123	287.142	231.706	134.194
Rpl6	Large ribosomal subunit protein eL6 OS=Mus musculus OX=10090 GN=Rpl6 PE=1 SV=3	11.37	33566.7	1746.71	P47911	12	35.81	RL6_MOUSE	307.192	279.398	228.683	210.606	339.501	355.14	121.634	107.899	146.417	155.837	163.934	185.748	68.5951	79.191	60.6368	56.8041	95.5429	96.412	286.753	146.912	76.197
Pdc	Phosducin OS=Mus musculus OX=10090 GN=Pdc PE=2 SV=1	4.38	28301.5	13113.2	Q9QW08	8	52.05	PHOS_MOUSE	276.203	286.836	258.088	270.803	315.448	307.223	577.402	602.621	196.643	194.676	238.423	260.735	2271.22	1934.91	1972.65	2128.76	1665.98	1825.82	285.767	345.083	1966.56
Mpp4	MAGUK p55 subfamily member 4 OS=Mus musculus OX=10090 GN=Mpp4 PE=1 SV=1	5.18	73085	1405.39	Q6P7F1	23	54.96	MPP4_MOUSE	306.858	269.907	288.138	248.225	296.467	301.066	238.637	189.094	271.097	251.163	282.623	265.904	620.878	647.645	540.745	528.584	620.898	661.26	285.11	249.753	603.335
Ubqln2	Ubiquilin-2 OS=Mus musculus OX=10090 GN=Ubqln2 PE=1 SV=2	4.98	67351.2	270.872	Q9QZM0	3	8.31	UBQL2_MOUSE	335.199	282.665	176.035	244.492	294.291	375.001		130.028	248.01	187.434	208.869	176.032	70.0059	96.1695	96.0514	91.1775	64.0219	67.2531	284.614	190.075	80.7799
Guk1	Guanylate kinase OS=Mus musculus OX=10090 GN=Guk1 PE=1 SV=2	6.15	22032	7285.07	Q64520	12	70.2	KGUA_MOUSE	308.837	271.668	314.494	290.356	271.405	247.011	1112.41	900.205	1391.47	1283.43	1065.23	990.236	693.544	656.037	746.006	607.454	358.971	362.206	283.962	1123.83	570.703
Elmod2	ELMO domain-containing protein 2 OS=Mus musculus OX=10090 GN=Elmod2 PE=1 SV=1	8.69	35146.5	2024.92	Q8BGF6	6	20.48	ELMD2_MOUSE	282.414	301.629	206.057	203.87	354.366	355.4							53.4517	23.6971	22.251	23.1737	22.9452	30.6457	283.956	0	29.3607
Psmd5	26S proteasome non-ATPase regulatory subunit 5 OS=Mus musculus OX=10090 GN=Psmd5 PE=1 SV=4	4.94	56371.4	993.957	Q8BJY1	9	22.02	PSMD5_MOUSE	291.324	267.059	290.498	339.018	205.024	304.839	269.475	272.138	312.129	285.847	304.344	283.248	360.3	303.408	278.817	280.944	263.444	244.353	282.96	287.864	288.544
Gar1	H/ACA ribonucleoprotein complex subunit 1 OS=Mus musculus OX=10090 GN=Gar1 PE=1 SV=1	11.57	23645.2	293.459	Q9CY66	2	6.49	GAR1_MOUSE	258.661	256.869	269.413	292.589	281.896	337.078	572.706	585.11	248.393	288.088	278.628	284.925	976.356	890.506	549.254	579.478	480.778	434.115	282.751	376.308	651.748
Mif	Macrophage migration inhibitory factor OS=Mus musculus OX=10090 GN=Mif PE=1 SV=2	7.17	12675.4	1887.33	P34884	3	41.74	MIF_MOUSE	280.831	298.694	163.724	234.259	384.898	333.623	171.228	146.403	277.049	303.705	326.124	283.452	226.691	213.367	172.232	258.751	161.945	115.418	282.671	251.327	191.401
Ptpa	Serine/threonine-protein phosphatase 2A activator OS=Mus musculus OX=10090 GN=Ptpa PE=1 SV=1	5.96	36995.3	1963.02	P58389	10	49.54	PTPA_MOUSE	297.27	284.666	206.864	192.47	355.932	358.376	203.639	203.987	203.191	205.686	197.405	212.422	86.6678	95.7434	76.9672	63.5409	86.93	103.399	282.596	204.388	85.5413
Mapre3	Microtubule-associated protein RP/EB family member 3 OS=Mus musculus OX=10090 GN=Mapre3 PE=1 SV=1	5.2	32251.4	2967.63	Q6PER3	13	63.7	MARE3_MOUSE	215.685	250.013	290.54	413.187	238.844	285.734	217.654	190.124	269.904	271.025	232.562	237.209	381.767	350.527	388.498	371.802	290.87	254.602	282.334	236.413	339.677
Ano2	Anoctamin-2 OS=Mus musculus OX=10090 GN=Ano2 PE=1 SV=2	7.01	114762	191.466	Q8CFW1	2	5.29	ANO2_MOUSE	312.361	294.05	156.582	148.908	327.368	451.222					110.083	108.175	169.231	171.7	164.636	162.489	189.142	70.215	281.749	109.129	154.569
Slc16a3	Monocarboxylate transporter 4 OS=Mus musculus OX=10090 GN=Slc16a3 PE=1 SV=1	7.89	51000.8	604.239	P57787	5	12.13	MOT4_MOUSE	276.947	283.377	139.094	149.34	389.881	443.323							136.422	114.279	119.306	120.465	113.083	96.7972	280.327	0	116.725
Sec23a	Protein transport protein Sec23A OS=Mus musculus OX=10090 GN=Sec23a PE=1 SV=2	6.68	87074.4	539.029	Q01405	2	3.14	SC23A_MOUSE	261.373	290.586	223.384	217.643	329.053	358.534	89.8656		139.333	138.021	188.233	185.113		51.8757			80.2922		280.095	148.113	66.0839
Cyb5b	Cytochrome b5 type B OS=Mus musculus OX=10090 GN=Cyb5b PE=1 SV=1	4.6	16375.1	3088.83	Q9CQX2	5	63.01	CYB5B_MOUSE	307.019	218.796	264.907	260.633	241.892	386.615	92.9678	75.5499	90.989	90.8225	74.7814	63.0104	85.8448	83.6492	66.3575	57.4371	93.7825	115.872	279.977	81.3535	83.8238
Rpl19	Large ribosomal subunit protein eL19 OS=Mus musculus OX=10090 GN=Rpl19 PE=1 SV=1	12.01	23580.1	3823.34	P84099	4	25.51	RL19_MOUSE	318.129	327.285	175.886	177.959	281.12	397.166	233.815	246.389	284.717	332.395	366.597	383.604	79.56	106.013	52.0602	69.1698	89.3872	104.729	279.591	307.919	83.4865
Get3	ATPase GET3 OS=Mus musculus OX=10090 GN=Get3 PE=1 SV=2	4.62	39279.1	900.663	O54984	7	30.46	GET3_MOUSE	257.192	270.4	191.154	207.263	289.326	453.024	131.389	94.2751	184.684	176.022	163.505	172.252	212.907	238.047	210.541	208.577	186.947	170.173	278.06	153.688	204.532
Rps6	Small ribosomal subunit protein eS6 OS=Mus musculus OX=10090 GN=Rps6 PE=1 SV=1	11.5	28851.8	2737.93	P62754	3	12.85	RS6_MOUSE	308.515	303.404	186.375	169.189	338.54	360.369	227.238	237.286	253.25	280.503	296.342	325.644	148.204	154.646	175.042	181.686	163.422	156.295	277.732	270.044	163.216
Arg1	Arginase-1 OS=Mus musculus OX=10090 GN=Arg1 PE=1 SV=1	6.6	34979	1507.79	Q61176	4	13	ARGI1_MOUSE	276.26	227.033	343.657	491.089	50.2255		417.402	312.106	244.78	210.447	138.511		444.005	278.56	183.05		741.513	743.022	277.653	264.649	478.03
Raly	RNA-binding protein Raly OS=Mus musculus OX=10090 GN=Raly PE=1 SV=3	9.22	33359	2962.05	Q64012	12	59.62	RALY_MOUSE	300.381	296.076	276.383	252.596	244.005	294.901	265.557	255.448	243.612	260.349	262.857	253.211	506.717	519.958	587.165	540.425	410.637	412.897	277.39	256.839	496.3
Eci1	Enoyl-CoA delta isomerase 1_ mitochondrial OS=Mus musculus OX=10090 GN=Eci1 PE=1 SV=2	9.33	32535.7	2081.4	P42125	9	35.64	ECI1_MOUSE	277.538	307.862	162.408	197.787	341.907	375.42	236.851	243.301	258.295	259.567	262.446	297.484	133.862	149.211	117.041	117.922	117.397	113.886	277.154	259.658	124.887
Lman2	Vesicular integral-membrane protein VIP36 OS=Mus musculus OX=10090 GN=Lman2 PE=1 SV=2	6.53	40772	501.426	Q9DBH5	4	10.89	LMAN2_MOUSE	279.097	268.115	180	192.055	352.315	390.77	104.919	80.6188	107.243	101.842	111.113	112.186	69.9945	69.6907	69.3902	86.0651	81.6471	59.6705	277.059	102.987	72.743
Cyb5r3	NADH-cytochrome b5 reductase 3 OS=Mus musculus OX=10090 GN=Cyb5r3 PE=1 SV=3	8.53	34355.8	1403.09	Q9DCN2	3	11.3	NB5R3_MOUSE	280.429	299.509	159.941	162.95	379.038	379.422			37.3834		43.5539	49.8512			25.179		30.2996		276.882	43.5962	27.7393
Stat1	Signal transducer and activator of transcription 1 OS=Mus musculus OX=10090 GN=Stat1 PE=1 SV=1	5.28	87881.9	238.383	P42225	3	5.21	STAT1_MOUSE	276.055	297.239	233.82	205.865	339.191	308.086	96.5279	120.441	156.721	115.129		119.848	130.185		110.257		185.359	100.943	276.709	121.733	131.686
Gps1	COP9 signalosome complex subunit 1 OS=Mus musculus OX=10090 GN=Gps1 PE=1 SV=1	6.45	54012.5	1075.54	Q99LD4	12	40.98	CSN1_MOUSE	287.04	290.774	234.24	204.848	297.819	340.948	318.609	295.767	323.281	335.118	353.653	355.293	238.432	254.528	230.453	225.862	204.587	217.625	275.945	330.287	228.581
Uqcc1	Ubiquinol-cytochrome c reductase complex assembly factor 1 OS=Mus musculus OX=10090 GN=Uqcc1 PE=1 SV=1	8.56	34699	963.041	Q9CWU6	3	9.83	UQCC1_MOUSE	242.666	177.677	218.603	205.921	566.048	244.559	56.0999	61.5642	57.0422	53.3234	65.086	66.0861	27.0459			25.5083	21.8895	24.3449	275.912	59.867	24.6972
Slc32a1	Vesicular inhibitory amino acid transporter OS=Mus musculus OX=10090 GN=Slc32a1 PE=1 SV=3	6.22	58350.7	449.266	O35633	2	6.1	VIAAT_MOUSE	297.018	328.482	169.449	159.708	429.698	271.102													275.91	0	0
Actr2	Actin-related protein 2 OS=Mus musculus OX=10090 GN=Actr2 PE=1 SV=1	6.33	45046	530.318	P61161	3	8.12	ARP2_MOUSE	295.16	299.726	146.293	161.949	367.986	382.682	126.912	196.134	122.532	134.185	139.224	147.967		97.6519	42.5065		115.951	187.38	275.633	144.492	110.872
Nars1	Asparagine--tRNA ligase_ cytoplasmic OS=Mus musculus OX=10090 GN=Nars1 PE=1 SV=2	5.52	65191.9	872.116	Q8BP47	16	26.48	SYNC_MOUSE	293.775	271.16	207.529	248.993	318.787	310.824	155.999	179.797	192.184	208.99	237.627	259.704	107.781	99.6249	136.868	161.134	140.058	79.2728	275.178	205.717	120.79
Nme1	Nucleoside diphosphate kinase A OS=Mus musculus OX=10090 GN=Nme1 PE=1 SV=1	7.27	17321.9	6135.79	P15532	12	83.55	NDKA_MOUSE	253.046	241.184	331.241	283.16	265.33	276.499	384.44	342.834	519.234	564.123	552.079	556.71	176.275	139.404	126.77	129.277	63.9542	75.7576	275.077	486.57	118.573
Srsf5	Serine/arginine-rich splicing factor 5 OS=Mus musculus OX=10090 GN=Srsf5 PE=1 SV=2	12.05	31005.5	2979.5	O35326	6	27.88	SRSF5_MOUSE	274.994	253.629	247.322	386.018	247.766	237.16	434.521	340.728	415.867	377.654	501.663	349.176	517.302	495.824	421.655	571.155	491.373	296.752	274.482	403.268	465.677
Prmt5	Protein arginine N-methyltransferase 5 OS=Mus musculus OX=10090 GN=Prmt5 PE=1 SV=3	5.99	73364.3	353.211	Q8CIG8	4	7.85	ANM5_MOUSE	282.569	344.127	192.825	190.372	349.491	277.582	273.3	276.896	244.607	270.918	262.819	321.429	207.311	265.193	212.893	257.741	305.056	259.289	272.828	274.995	251.247
Atp5pd	ATP synthase subunit d_ mitochondrial OS=Mus musculus OX=10090 GN=Atp5pd PE=1 SV=3	5.38	18806.5	6196.6	Q9DCX2	9	67.08	ATP5H_MOUSE	216.658	185.908	484.122	497.447	137.937	114.731	377.554	377.397	605.193	608.799	665.122	699.59	192.931	171.277	128.031	120.811	83.1855	84.5623	272.8	555.609	130.133
Kif5b	Kinesin-1 heavy chain OS=Mus musculus OX=10090 GN=Kif5b PE=1 SV=3	6.04	110293	253.436	Q61768	2	3.01	KINH_MOUSE	329.792	351.879	173.955	211.75	309.025	256.754			41.6322	57.6791	33.7892	89.7701		65.7318	67.4582	42.6143	42.229	44.0905	272.192	55.7176	52.4248
Mta2	Metastasis-associated protein MTA2 OS=Mus musculus OX=10090 GN=Mta2 PE=1 SV=1	10.17	75771.5	462.798	Q9R190	12	23.95	MTA2_MOUSE	274.141	290.693	209.089	175.699	342.453	338.625	174.947	235.848	286.782	299.52	360.14	357.874	330.017	332.694	360.762	359.818	351.366	339.807	271.783	285.852	345.744
Eif3e	Eukaryotic translation initiation factor 3 subunit E OS=Mus musculus OX=10090 GN=Eif3e PE=1 SV=1	5.65	52620.1	1385.97	P60229	14	33.26	EIF3E_MOUSE	261.499	251.976	186.136	222.01	346.496	362.112	134.043	102.516	132.01	128.54	163.934	138.659	53.7658	35.6495	60.8049	42.6003	82.505	81.8635	271.705	133.284	59.5315
Stx1b	Syntaxin-1B OS=Mus musculus OX=10090 GN=Stx1b PE=1 SV=1	5.09	33472.9	1741.77	P61264	7	31.6	STX1B_MOUSE	232.405	248.76	306.845	202.002	315.474	324.259													271.624	0	0
Sub1	Activated RNA polymerase II transcriptional coactivator p15 OS=Mus musculus OX=10090 GN=Sub1 PE=1 SV=3	10.31	14427.5	13565.9	P11031	8	65.35	TCP4_MOUSE	260.909	414.742	382.619	409.593	52.7694	104.302	230.394	222.538	215.994	190.204	141.535	123.264	668.713	576.213	612.877	474.235	401.642	382.472	270.822	187.322	519.359
Ndufb10	NADH dehydrogenase [ubiquinone] 1 beta subcomplex subunit 10 OS=Mus musculus OX=10090 GN=Ndufb10 PE=1 SV=3	8.08	21309	6564.68	Q9DCS9	7	49.43	NDUBA_MOUSE	298.638	296.866	288.067	270.435	240.123	225.91	249.841	229.45	285.189	299.387	271.581	265.061	103.546	97.9887	109.358	102.666	126.521	49.2398	270.006	266.751	98.2198
Pcif1	mRNA (2'-O-methyladenosine-N(6)-)-methyltransferase OS=Mus musculus OX=10090 GN=Pcif1 PE=1 SV=1	7.42	81474	789.261	P59114	14	27.62	CAPAM_MOUSE	373.27	217.084	197.872	148.9	409.416	272.923	350.728	300.734	233.568	207.56	213.792	207.091	363.616	348.438	412.705	440.302	667.112	634.477	269.911	252.245	477.775
Dars1	Aspartate--tRNA ligase_ cytoplasmic OS=Mus musculus OX=10090 GN=Dars1 PE=1 SV=2	6.07	57603.6	556.223	Q922B2	14	34.53	SYDC_MOUSE	248.097	306.877	281.979	273.957	262.86	242.561	387.094	386.247	407.038	453.181	388.192	486.136	174.889	213.451	185.379	210.165	246.354	204.965	269.389	417.982	205.867
Psmd12	26S proteasome non-ATPase regulatory subunit 12 OS=Mus musculus OX=10090 GN=Psmd12 PE=1 SV=4	6.73	53294.5	877.89	Q9D8W5	7	19.96	PSD12_MOUSE	330.812	335.752	130.689	111.477	388.109	315.871	139.304	149.102	134.992	154.36	150.968	158.26	143.96	120.676	114.842	111.77	103.971		268.785	147.831	119.044
Rab1A	Ras-related protein Rab-1A OS=Mus musculus OX=10090 GN=Rab1A PE=1 SV=3	5.86	22905.9	18536.6	P62821	11	67.32	RAB1A_MOUSE	267.558	278.561	284.73	272.024	259.493	248.771	255.077	271.929	302.663	326.713	353.531	305.822	256.147	464.561	324.43	302.745	234.099	268.144	268.523	302.622	308.354
Ptdss2	Phosphatidylserine synthase 2 OS=Mus musculus OX=10090 GN=Ptdss2 PE=1 SV=2	6.71	55591.1	874.716	Q9Z1X2	7	17.12	PTSS2_MOUSE	315.792	306.623	177.882	185.093	328.074	296.632	111.229		114.447	93.924	93.1825	125.848	295.234	171.197	178.563	169.679	154.461	147.959	268.349	107.726	186.182
Nae1	NEDD8-activating enzyme E1 regulatory subunit OS=Mus musculus OX=10090 GN=Nae1 PE=1 SV=1	5.2	60729.8	902.638	Q8VBW6	15	42.88	ULA1_MOUSE	262.483	264.002	226.206	221.3	307.445	328.543	365.775	318.78	360.262	321.439	309.385	312.497	422.721	440.991	410.378	479.204	292.797	229.658	268.33	331.356	379.292
Atp6ap1	V-type proton ATPase subunit S1 OS=Mus musculus OX=10090 GN=Atp6ap1 PE=1 SV=1	5.52	51121.7	375.5	Q9R1Q9	5	12.31	VAS1_MOUSE	401.857	203.726	288.385	160.763	272.021	276.829	249.51	189.397	224.606	210.849	270.897	270.87	176.094	122.704	194.598	132.959	141.835	106.033	267.264	236.022	145.704
Actl6a	Actin-like protein 6A OS=Mus musculus OX=10090 GN=Actl6a PE=1 SV=2	5.27	47961.3	901.5	Q9Z2N8	9	31	ACL6A_MOUSE	280.14			30.6206	376.684	379.168	195.882	168.201	216.584	180.013	207.26	193.329	483.273	441.187	449.811	409.875	353.797	327.211	266.653	193.545	410.859
Ndufa4	Cytochrome c oxidase subunit NDUFA4 OS=Mus musculus OX=10090 GN=Ndufa4 PE=1 SV=2	10.04	9326.81	7759.83	Q62425	4	50	NDUA4_MOUSE	286.981	251.555	238.79	239.737	287.446	285.866	236.187	245.84	236.839	260.872	266.519	275.51	110.768	103.9	88.4684	88.3576	71.0406	74.1208	265.062	253.628	89.4426
Ndrg2	Protein NDRG2 OS=Mus musculus OX=10090 GN=Ndrg2 PE=1 SV=1	5.09	41131.5	695.631	Q9QYG0	2	7.55	NDRG2_MOUSE	370.847	259.352	329.782	329.494	120.901	178.338			46.7787			88.349	262.54	309.822	381.969	655.846	59.1342	76.8979	264.786	67.5639	291.035
Crnkl1	Crooked neck-like protein 1 OS=Mus musculus OX=10090 GN=Crnkl1 PE=1 SV=1	6.55	83701	727.912	P63154	12	21.3	CRNL1_MOUSE	345.888	264.255	154.983	197.26	306.837	313.57	120.875	119	124.306	115.379	122.133	118.716	184.66	189.294	233.876	235.142	198.732	200.464	263.799	120.068	207.028
Arl6ip5	PRA1 family protein 3 OS=Mus musculus OX=10090 GN=Arl6ip5 PE=1 SV=2	10.11	21557.8	1732.37	Q8R5J9	5	27.13	PRAF3_MOUSE	244.108	302.416	169.437	168.755	364.643	333.081	81.1057	74.8427	73.6111	64.3958	85.3716	67.6345	77.6872	63.0921	59.9355	38.9276	66.6023	67.2852	263.74	74.4936	62.255
Snrpd2	Small nuclear ribonucleoprotein Sm D2 OS=Mus musculus OX=10090 GN=Snrpd2 PE=1 SV=1	10.65	13641	6106.41	P62317	7	61.86	SMD2_MOUSE	266.391	277.776	232.324	208.385	298.732	291.405	81.4557	77.512	116.847	93.8042	87.6062	112.68	108.08	130.862	213.748	190.67	144.898	161.839	262.502	94.9842	158.35
Oat	Ornithine aminotransferase_ mitochondrial OS=Mus musculus OX=10090 GN=Oat PE=1 SV=1	6.21	48753.8	1602.84	P29758	13	33.94	OAT_MOUSE	278.728	263.606	268.563	286.401	247.139	223.065	248.999	223.41	272.546	213.114	266.367	258.616	142.256	114.613	121.602	143.072	76.9171	111.162	261.25	247.175	118.27
Hagh	Hydroxyacylglutathione hydrolase_ mitochondrial OS=Mus musculus OX=10090 GN=Hagh PE=1 SV=2	7.62	34540.4	584.57	Q99KB8	6	24.27	GLO2_MOUSE	75.0138	67.5738	598.983	615.33	87.9062	119.607	721.742	680.379	735.386	651.494	105.164	123.352	536.207	584.441	622.87	171.629	717.915	839.164	260.736	502.92	578.704
Dgke	Diacylglycerol kinase epsilon OS=Mus musculus OX=10090 GN=Dgke PE=1 SV=1	7.22	65231.4	595.884	Q9R1C6	8	21.63	DGKE_MOUSE	259.883	303.579	222.576	266.685	272.64	234.793	227.298	244.237	177.764	199.595	215.281	312.529	377.865	368.219	447.307	550.164	363.576	346.313	260.026	229.45	408.907
Lancl1	Glutathione S-transferase LANCL1 OS=Mus musculus OX=10090 GN=Lancl1 PE=1 SV=1	7.64	46082.6	701.598	O89112	6	19.3	LANC1_MOUSE	278.046	229.144	177.088	151.207	357.489	366.247			66.4215	123.725	42.1106		72.7005	81.3643	94.4835	51.8321	57.4584	56.4038	259.87	77.4191	69.0404
Me1	NADP-dependent malic enzyme OS=Mus musculus OX=10090 GN=Me1 PE=1 SV=2	7.21	64581.2	5809.89	P06801	22	53.32	MAOX_MOUSE	329.073	260.045	219.531	262.159	240.404	243.568	1261.59	1314.62	1224.02	1219.2	1206.72	1272.44	950.026	1105.49	1182.7	1295.99	1139.01	1031.17	259.13	1249.76	1117.4
Pdia6	Protein disulfide-isomerase A6 OS=Mus musculus OX=10090 GN=Pdia6 PE=1 SV=3	4.81	48499.6	698.123	Q922R8	7	22.73	PDIA6_MOUSE	330.13	275.812	247.138	238.813	282.335	179.044	228.537	238.074	277.776	269.249	243.72	247.761	130.415	124.751	136.252	137.44	138.457	145.979	258.879	250.853	135.549
Cycs	Cytochrome c_ somatic OS=Mus musculus OX=10090 GN=Cycs PE=1 SV=2	10.21	11719.5	10869.3	P62897	6	56.19	CYC_MOUSE	259.699	269.741	221.366	229.024	280.995	289.947	123.401	95.9419	121.446	123.771	129.575	145.546	75.4952	81.7348	73.2067	63.9459	60.3448	58.2856	258.462	123.28	68.8355
Tubb6	Tubulin beta-6 chain OS=Mus musculus OX=10090 GN=Tubb6 PE=1 SV=1	4.59	50546.7	10500.9	Q922F4	10	28.19	TBB6_MOUSE	202.454	211.591	284.992	299.444	281.424	265.47	54.2937	58.2347	69.6989	78.0342	71.0638	79.0207	60.8752	61.2031	64.5774	68.0195	61.0725	53.4883	257.562	68.391	61.5393
Rangap1	Ran GTPase-activating protein 1 OS=Mus musculus OX=10090 GN=Rangap1 PE=1 SV=2	4.4	64044.3	741.071	P46061	3	5.94	RAGP1_MOUSE	290.733	162.524	474.898	208.339	318.015	87.708	154.609	142.419	176.715	167.334	171.512	162.001	185.568	183.326	172.361	209.01	178.669	170.801	257.036	162.431	183.289
Hdgf	Hepatoma-derived growth factor OS=Mus musculus OX=10090 GN=Hdgf PE=1 SV=2	4.6	26382.8	4912.83	P51859	11	56.54	HDGF_MOUSE	246.331	326.126	342.433	311.034	202.949	112.974	343.45	332.779	192.904	261.874	168.742	160.543	428.727	403.723	473.862	517.94	584.3	472.514	256.974	243.382	480.178
Arl3	ADP-ribosylation factor-like protein 3 OS=Mus musculus OX=10090 GN=Arl3 PE=1 SV=1	7.11	20657.6	12616.6	Q9WUL7	12	82.42	ARL3_MOUSE	214.617	291.838	280.237	231.483	248.298	274.954	496.614	512.075	535.709	580.217	542.017	573.715	899.177	768.911	874.201	830.981	646.26	658.227	256.904	540.058	779.626
Tubb2a	Tubulin beta-2A chain OS=Mus musculus OX=10090 GN=Tubb2a PE=1 SV=1	4.59	50306.3	16761.6	Q7TMM9	20	66.97	TBB2A_MOUSE	176.689	181.979	261.691	276.812	223.179	418.983	221.137	351.257	338.886	305.913	283.099	303.052	286.609	313.125	278.552	288.513	743.578	732.166	256.556	300.557	440.424
Icmt	Protein-S-isoprenylcysteine O-methyltransferase OS=Mus musculus OX=10090 GN=Icmt PE=2 SV=2	8.15	32189.2	619.248	Q9EQK7	4	22.97	ICMT_MOUSE	280.563	228.99	232.009	221.176	297.255	279.055	137.449	127.886	150.508	159.023	162.548	192.101	211.481	194.88	220.566	205.833	173.817	134.61	256.508	154.919	190.198
Ahcyl1	S-adenosylhomocysteine hydrolase-like protein 1 OS=Mus musculus OX=10090 GN=Ahcyl1 PE=1 SV=1	6.51	60035.1	2079.22	Q80SW1	19	50.94	SAHH2_MOUSE	252.517	259.799	210.694	260.677	257.072	297.254	435.065	455.664	373.013	396.528	413.278	414.53	1432.72	1480.21	1543.77	1744.12	1298.08	1351.41	256.335	414.68	1475.05
Srsf2	Serine/arginine-rich splicing factor 2 OS=Mus musculus OX=10090 GN=Srsf2 PE=1 SV=4	12.34	25476.4	8083.76	Q62093	6	25.79	SRSF2_MOUSE	119.793	116.778	408.52	314.375	275.886	295.065	741.446	761.101	833.491	786.222	551.202	609.982	516.27	771.963	793.059	636.119	699.144	840.63	255.07	713.907	709.531
Asl	Argininosuccinate lyase OS=Mus musculus OX=10090 GN=Asl PE=1 SV=1	6.55	51910.4	965.271	Q91YI0	8	24.57	ARLY_MOUSE	209.645	294.05	215.998	230.677	273.701	306.037	99.7255	86.7564	98.2008	148.618	175.683	139.249	185.767	190.025	235.26	257.963	832.741	676.433	255.018	124.706	396.365
Pex5l	PEX5-related protein OS=Mus musculus OX=10090 GN=Pex5l PE=1 SV=2	5.04	63420	573.851	Q8C437	5	12.35	PEX5R_MOUSE	240.377	241.708	224.933	229.689	253.762	330.342	124.701	187.386	196.688	246.558	223.03	139.277	204.707	240.668	248.881	195.437	720.467	734.024	253.468	186.273	390.697
Psmc5	26S proteasome regulatory subunit 8 OS=Mus musculus OX=10090 GN=Psmc5 PE=1 SV=1	7.41	45797.2	2034.43	P62196	16	54.43	PRS8_MOUSE	239.958	254.041	266.794	279.077	242.97	236.242	201.85	200.642	212.231	196.388	190.988	186.446	175.435	181.534	180.567	176.869	173.155	177.089	253.18	198.091	177.441
Pdha1	Pyruvate dehydrogenase E1 component subunit alpha_ somatic form_ mitochondrial OS=Mus musculus OX=10090 GN=Pdha1 PE=1 SV=1	8.14	43916.1	805.281	P35486	11	33.33	ODPA_MOUSE	217.696	222.466	211.651	305.327	244.703	315.337	602.266	639.139	369.669	388.848	340.296	350.481	230.049	202.035	107.155	111.066	81.432	65.02	252.863	448.45	132.793
Dnm3	Dynamin-3 OS=Mus musculus OX=10090 GN=Dnm3 PE=1 SV=1	8.5	97589.8	494.132	Q8BZ98	17	21.55	DYN3_MOUSE	311.29	226.142	295.356	287.167	199.734	195.937	364.841	317.309	324.68	319.043	303.918	273.033	384.696	406.701	498.108	360.888	230.292	403.843	252.604	317.137	380.755
Rpl31	Large ribosomal subunit protein eL31 OS=Mus musculus OX=10090 GN=Rpl31 PE=1 SV=1	11.21	14462.9	1206.71	P62900	2	18.4	RL31_MOUSE	243.108	277.171	201.476	193.099	280.253	317.116	107.445	101.894	114.416	122.578	123.825	117.073	26.0575	36.1985	25.5553	62.1165	48.9946	49.6542	252.037	114.538	41.4294
mt-Nd3	NADH-ubiquinone oxidoreductase chain 3 OS=Mus musculus OX=10090 GN=mt-Nd3 PE=1 SV=3	4.39	13276	5299.59	P03899	2	18.26	NU3M_MOUSE	260.095	248.486	75.6214	116.998	387.781	419.915	58.066	70.1579	66.4649	63.779	66.9242	86.89		27.4083	20.4711	15.832	20.4836	17.6572	251.483	68.7137	20.3704
Nop58	Nucleolar protein 58 OS=Mus musculus OX=10090 GN=Nop58 PE=1 SV=1	8.47	60856.3	536.051	Q6DFW4	10	32.84	NOP58_MOUSE	238.513	213.137	202.591	277.252	280.091	289.106	76.8914	102.752	111.747	125.129	167.772	167.673	233.479	230.167	257.42	246.992	226.541	220.209	250.115	125.327	235.801
Ranbp3	Ran-binding protein 3 OS=Mus musculus OX=10090 GN=Ranbp3 PE=1 SV=2	4.85	52857.9	1046.76	Q9CT10	13	33.81	RANB3_MOUSE	231.273	241.335	242.869	235.36	263.176	281.661	242.394	229.803	250.412	237.507	211.915	241.106	428.905	392.453	382.884	348.603	299.085	237.348	249.279	235.523	348.213
Psmc2	26S proteasome regulatory subunit 7 OS=Mus musculus OX=10090 GN=Psmc2 PE=1 SV=5	5.6	49047.2	866.184	P46471	16	59.35	PRS7_MOUSE	228.533	230.692	225.907	231.833	291.002	281.669	241.469	239.897	240.17	255.166	248.67	256.281	181.213	182.968	208.925	205.033	209.206	188.03	248.273	246.942	195.896
Prkacb	cAMP-dependent protein kinase catalytic subunit beta OS=Mus musculus OX=10090 GN=Prkacb PE=1 SV=2	8.88	40879	1250.37	P68181	10	35.9	KAPCB_MOUSE	282.749	278.55	158.967	151.644	299.183	318.295	212.524	231.338	238.974	235.066	254.276	256.492	190.565	143.005	122.491	142.853	133.314	129.417	248.231	238.112	143.608
Glyr1	Cytokine-like nuclear factor N-PAC OS=Mus musculus OX=10090 GN=Glyr1 PE=1 SV=1	9.75	60285.9	888.003	Q922P9	10	33.88	GLYR1_MOUSE	289.659	295.269	240.976	236.097	238.582	188.795	163.07	161.371	185.355	181.457	183.072	186.68	248.475	273.015	296.084	277.268	274.424	302.73	248.23	176.834	278.666
Tmx2	Thioredoxin-related transmembrane protein 2 OS=Mus musculus OX=10090 GN=Tmx2 PE=1 SV=1	8.94	34341.9	1026.62	Q9D710	7	31.53	TMX2_MOUSE	198.989	272.493	164.8	162.178	326.037	364.155	180.014	162.302	199.024	197.068	190.829	201.446	182.702	179.065	215.166	213.281	183.481	191.559	248.109	188.447	194.209
Ttbk1	Tau-tubulin kinase 1 OS=Mus musculus OX=10090 GN=Ttbk1 PE=1 SV=3	5.34	142070	707.145	Q6PCN3	2	4.82	TTBK1_MOUSE			259.264		242.694	241.939				149.114		115.058	935.744	657.855	307.332		619.822	410.61	247.966	132.086	586.272
Fh	Fumarate hydratase_ mitochondrial OS=Mus musculus OX=10090 GN=Fh PE=1 SV=3	9.51	54585	1160.95	P97807	13	47.73	FUMH_MOUSE	188.803	221.877	292.651	308.103	218.961	256.347	338.257	368.904	363.537	414.453	341.02	364.331	275.573	270.423	253.955	285.384	266.173	246.351	247.79	365.084	266.31
Luc7l2	Putative RNA-binding protein Luc7-like 2 OS=Mus musculus OX=10090 GN=Luc7l2 PE=1 SV=1	10.78	46982.2	2481.11	Q7TNC4	13	32.91	LC7L2_MOUSE	208.383	240.643	305.567	307.937	210.922	210.84	470.016	511.65	392.766	529.05	448.086	431.279	459.139	536.76	675.915	678.678	424.05	469.888	247.382	463.808	540.738
Ctnnbl1	Beta-catenin-like protein 1 OS=Mus musculus OX=10090 GN=Ctnnbl1 PE=1 SV=1	4.8	65436.5	401.717	Q9CWL8	9	16.87	CTBL1_MOUSE	277.412	277.504	162.213	190.005	278.14	296.4	121.073	118.419	154.46	167.022	153.856	164.03	223.863	208.921	228.506	257.287	204.794	188.532	246.946	146.477	218.651
Tmem33	Transmembrane protein 33 OS=Mus musculus OX=10090 GN=Tmem33 PE=1 SV=1	9.96	28373.4	2656.52	Q9CR67	6	26.32	TMM33_MOUSE	271.291	302.399	97.1469	80.3195	371.334	357.634	60.6346	78.0951	43.836	57.1576	63.4415	46.694	28.9188	34.888	45.2171	33.2795	45.3426	52.4059	246.687	58.3098	40.0087
Sf1	Splicing factor 1 OS=Mus musculus OX=10090 GN=Sf1 PE=1 SV=6	9.33	70859.4	731.8	Q64213	11	24.81	SF01_MOUSE	210.042	236.322	335.436	321.441	186.468	186.46	330.044	298.586	436.283	430.066	384.836	427.992	506.849	462.165	605.327	585.122	497.835	453.734	246.028	384.634	518.505
Dpysl5	Dihydropyrimidinase-related protein 5 OS=Mus musculus OX=10090 GN=Dpysl5 PE=1 SV=1	6.68	62086.8	1603.28	Q9EQF6	19	46.99	DPYL5_MOUSE	384.564	235.917	206.255	243.359	206.132	198.491	1004.08	924.494	1149.02	1287.24	1099.03	1201.87	57.3139	45.3497	57.8812	56.9349	67.3173	84.3768	245.787	1110.96	61.529
Ebp	3-beta-hydroxysteroid-Delta(8)_Delta(7)-isomerase OS=Mus musculus OX=10090 GN=Ebp PE=1 SV=3	7.36	26443	692.512	P70245	2	9.57	EBP_MOUSE	359.468	239.548	151.922	156.792	254.147	307.274	54.5315	63.1515	89.5288	82.2734	84.8706	87.4109	106.393	140.175	150.986	143.795	81.0165	84.0951	244.858	76.9611	117.743
Ddx42	ATP-dependent RNA helicase DDX42 OS=Mus musculus OX=10090 GN=Ddx42 PE=1 SV=3	6.55	102250	272.874	Q810A7	6	7.53	DDX42_MOUSE	321.673	255.739	154.002	205.724	280.867	247.749	242.769	233.001	243.003	270.127	239.356	323.756	179.927	253.907	292.874	313.282	223.913	290.205	244.292	258.669	259.018
Snw1	SNW domain-containing protein 1 OS=Mus musculus OX=10090 GN=Snw1 PE=1 SV=3	10.07	61532.6	461.841	Q9CSN1	9	23.69	SNW1_MOUSE	257.133	106.608			302.816	308.346	150.021	182.049	238.276	215.518	153.025	258.84	186.018	179.551	421.934	449.402	354.281	307.791	243.726	199.621	316.496
Suclg1	Succinate--CoA ligase [ADP/GDP-forming] subunit alpha_ mitochondrial OS=Mus musculus OX=10090 GN=Suclg1 PE=1 SV=4	9.93	36497	372.84	Q9WUM5	2	8.96	SUCA_MOUSE	242.534	237.519	238.674	224.082	238.334	280.552	181.416	169.723	162.179	139.476	162.169	165.328	88.519	79.5597	109.936	103.822	91.9295		243.616	163.382	94.7533
Ppp2r5c	Serine/threonine-protein phosphatase 2A 56 kDa regulatory subunit gamma isoform OS=Mus musculus OX=10090 GN=Ppp2r5c PE=1 SV=2	6.21	61223.7	386.617	Q60996	2	4.77	2A5G_MOUSE	260.136	247.975	137.263	157.205	307.675	347.368													242.937	0	0
Vps26b	Vacuolar protein sorting-associated protein 26B OS=Mus musculus OX=10090 GN=Vps26b PE=1 SV=1	7.04	39181.7	420.103	Q8C0E2	3	12.2	VP26B_MOUSE	283.048	222.611	177.849	196.62	234.959	337.82	49.4136		42.9527	48.7202	54.3235	52.1819	30.9583	31.9124	30.0949				242.151	49.5184	30.9885
Cul4a	Cullin-4A OS=Mus musculus OX=10090 GN=Cul4a PE=1 SV=1	8.46	88266.9	448.898	Q3TCH7	8	10.28	CUL4A_MOUSE	272.304	252.313	147.744	130.68	314.87	333.193		111.627			82.4451	68.2489	86.3563	49.3891	81.5898	42.8347	87.0963	88.7254	241.851	87.4404	72.6653
Uba3	NEDD8-activating enzyme E1 catalytic subunit OS=Mus musculus OX=10090 GN=Uba3 PE=1 SV=2	5.15	52421.7	1334.67	Q8C878	16	56.28	UBA3_MOUSE	245.833	236.044	243.587	213.54	247.265	260.113	233.588	207.891	252.484	226.413	243.721	217.267	328.355	340.903	343.135	349.356	281.265	268.202	241.064	230.227	318.536
Kdelr1	ER lumen protein-retaining receptor 1 OS=Mus musculus OX=10090 GN=Kdelr1 PE=1 SV=1	8.78	24788.3	702.937	Q99JH8	2	14.15	ERD21_MOUSE	163.719	297.085	115.827	226.869	221.242	411.136	36.7885			54.2961									239.313	45.5423	0
Atp6v1d	V-type proton ATPase subunit D OS=Mus musculus OX=10090 GN=Atp6v1d PE=1 SV=1	10.09	28369.1	2605.65	P57746	13	53.44	VATD_MOUSE	247.774	259.481	218.456	222.085	235.697	252.19	271.909	293.071	328.771	374.533	310.215	342.133	316.84	332.975	332.106	334.638	259.45	249.147	239.28	320.105	304.193
Marchf5	E3 ubiquitin-protein ligase MARCHF5 OS=Mus musculus OX=10090 GN=Marchf5 PE=1 SV=1	8.75	31802	1177.02	Q3KNM2	5	21.58	MARH5_MOUSE	243.404	237.491	141.096	132.914	353.02	326.922		36.6864		54.2099		54.1584		24.8829	34.5997	34.4797	21.6591		239.141	48.3516	28.9054
Psmb2	Proteasome subunit beta type-2 OS=Mus musculus OX=10090 GN=Psmb2 PE=1 SV=1	6.64	23077.5	1926.39	Q9R1P3	7	36.32	PSB2_MOUSE	266.917	267.678	198.051	204.405	249.28	248.051	269.987	262.835	132.59	158.626	143.007	159.259	308.915	273.045	181.299	151.54	220.585	248.847	239.064	187.717	230.705
Prpsap2	Phosphoribosyl pyrophosphate synthase-associated protein 2 OS=Mus musculus OX=10090 GN=Prpsap2 PE=1 SV=1	6.82	41280	850.803	Q8R574	9	39.3	KPRB_MOUSE	256.465	236.682	234.226	198.365	260.858	246.609	188.906	188.283	174.923	167.157	188.394	185.752	237.449	237.555	277.157	249.408	219.076	229.278	238.868	182.236	241.654
Dad1	Dolichyl-diphosphooligosaccharide--protein glycosyltransferase subunit DAD1 OS=Mus musculus OX=10090 GN=Dad1 PE=1 SV=3	6.93	12667.8	8049.77	P61804	4	35.4	DAD1_MOUSE	229.598	240.151	129.662	134.595	353.783	343.985	90.68	89.8304	82.7964	86.5305	64.2355	61.1628	37.5283	37.0115	36.1713	35.0166	46.3125	80.4043	238.629	79.2059	45.4074
Adh5	Alcohol dehydrogenase class-3 OS=Mus musculus OX=10090 GN=Adh5 PE=1 SV=3	7	40346.2	3221.33	P28474	12	39.84	ADHX_MOUSE	212.654	225.021	251.61	234.49	233.343	270.832	849.473	895.547	832.725	971.791	895.468	913.821	590.819	617.668	665.516	594.761	503.593	456.096	237.992	893.138	571.409
Ube2d3	Ubiquitin-conjugating enzyme E2 D3 OS=Mus musculus OX=10090 GN=Ube2d3 PE=1 SV=1	7.83	16915.3	1667.52	P61079	4	46.26	UB2D3_MOUSE	281.348	263.487	203.26	93.4787	287.203	298.695	195.733	104.799	130.467	121.802	115.808	118.575	79.6046	86.244	99.3158	99.6798	113.588	89.5229	237.912	131.197	94.6592
Lsm4	U6 snRNA-associated Sm-like protein LSm4 OS=Mus musculus OX=10090 GN=Lsm4 PE=1 SV=1	10.69	15247.5	1812.84	Q9QXA5	3	17.52	LSM4_MOUSE	298.007	282.303	121.016	112.319	313.1	298.354	58.8686	78.2178	91.2238	94.5813	73.1461	61.1664	146.978	148.663	132.554	150.571	134.068	196.616	237.516	76.2007	151.575
Ca8	Carbonic anhydrase-related protein OS=Mus musculus OX=10090 GN=Ca8 PE=1 SV=5	4.52	33366.4	831.734	P28651	2	9.97	CAH8_MOUSE	201.852	203.435	132.481	82.1777	410.363	391.084				27.4566									236.899	27.4566	0
Kif5c	Kinesin heavy chain isoform 5C OS=Mus musculus OX=10090 GN=Kif5c PE=1 SV=3	5.81	109845	471.689	P28738	4	5.75	KIF5C_MOUSE	259.234	284.321	201.053	179.377	247.638	248.546			241.683	222.191	125.213	310.967	220.751	162.663	177.534	197.355	110.559	115.433	236.695	225.014	164.049
Rpl10	Large ribosomal subunit protein uL16 OS=Mus musculus OX=10090 GN=Rpl10 PE=1 SV=3	10.73	25060.2	1146.16	Q6ZWV3	8	29.44	RL10_MOUSE	233.256	242.612	211.67	214.597	253.248	264.613	277.968	304.677	313.419	348.76	336.639	353.271	280.066	262.327	307.267	307.635	262.173	255.521	236.666	322.456	279.165
Atp2b2	Plasma membrane calcium-transporting ATPase 2 OS=Mus musculus OX=10090 GN=Atp2b2 PE=1 SV=2	5.61	133785	950.914	Q9R0K7	15	18.61	AT2B2_MOUSE	232.931	233.52	152.223	156.138	297.961	347.025													236.633	0	0
Eif2s1	Eukaryotic translation initiation factor 2 subunit 1 OS=Mus musculus OX=10090 GN=Eif2s1 PE=1 SV=3	4.82	36393.4	5085.03	Q6ZWX6	19	68.57	IF2A_MOUSE	264.219	188.032	215.109	218.063	241.264	291.357	351.524	316.642	368.833	395.022	297.972	328.892	484.361	526.177	584.159	625.881	767.382	701.586	236.341	343.147	614.924
Rdx	Radixin OS=Mus musculus OX=10090 GN=Rdx PE=1 SV=3	5.85	68657	354.551	P26043	6	10.63	RADI_MOUSE	223.954	253.407	286.107	177.591	264.346	209.58	85.6979	141.271	120.749	111.824	111.199	136.692	67.5017	83.0359	78.228	66.3514	147.885	168.558	235.831	117.905	101.927
Pex14	Peroxisomal membrane protein PEX14 OS=Mus musculus OX=10090 GN=Pex14 PE=1 SV=1	4.84	41207.6	291.127	Q9R0A0	2	5.59	PEX14_MOUSE			245.563	224.258			139.003	129.527	134.22	152.299	119.361	121.774	36.8059		35.8552		213.699	236.072	234.911	132.697	130.608
Ddx3y	ATP-dependent RNA helicase DDX3Y OS=Mus musculus OX=10090 GN=Ddx3y PE=1 SV=2	7.31	73884.2	1372.5	Q62095	17	32.98	DDX3Y_MOUSE	235.929	244.338	250.986	238.497	218.186	219.748							127.684	182.317	259.631	265.419	245.487	240.43	234.614	0	220.161
Ap2s1	AP-2 complex subunit sigma OS=Mus musculus OX=10090 GN=Ap2s1 PE=1 SV=1	5.78	17188.8	2363.07	P62743	6	44.37	AP2S1_MOUSE	251.873	216.141	88.5288	89.2536	336.18	423.332	66.7251	62.5837	63.9349	67.8861	83.7257	74.85	82.8122	57.2763	54.4079	50.5136	78.521	67.7451	234.218	69.9509	65.2127
Srprb	Signal recognition particle receptor subunit beta OS=Mus musculus OX=10090 GN=Srprb PE=1 SV=1	9.83	29750.1	2500.65	P47758	11	53.16	SRPRB_MOUSE	218.462	191.448	170.556	165.745	325.729	332.53	120.772	113.779	114.29	140.896	133.619	130.473	141.815	74.4418	100.919	103.255	97.1486	97.6439	234.078	125.638	102.537
Aipl1	Aryl-hydrocarbon-interacting protein-like 1 OS=Mus musculus OX=10090 GN=Aipl1 PE=1 SV=2	5.59	38611.2	1687.04	Q924K1	11	39.94	AIPL1_MOUSE	249.457	240.563	239.905	222.488	244.047	206.674	358.555	324.637	404.165	431.775	395.154	432.664	351.441	343.846	408.675	389.836	381.399	342.752	233.856	391.158	369.658
Rgs9	Regulator of G-protein signaling 9 OS=Mus musculus OX=10090 GN=Rgs9 PE=1 SV=3	9.77	77548.5	265.25	O54828	3	6.07	RGS9_MOUSE	243.979	237.135	242.126	215.821	226.352		83.5728			314.821	144.728	262	146.828	153.294	188.452	192.2		84.0045	233.083	201.28	152.956
Ampd2	AMP deaminase 2 OS=Mus musculus OX=10090 GN=Ampd2 PE=1 SV=2	6.08	95380.5	630.683	Q9DBT5	14	17.6	AMPD2_MOUSE	259.803	352.18	89.8752	150.255	302.739	243.385	666.632	634.051	672.127	723.756	1076.98	1135.02	174.236	147.663	193.35	199.297	149.079	148.681	233.039	818.095	168.718
Slc4a7	Sodium bicarbonate cotransporter 3 OS=Mus musculus OX=10090 GN=Slc4a7 PE=1 SV=2	5.82	117484	283.334	Q8BTY2	6	8.12	S4A7_MOUSE	316.067	260.8	199.192	251.012	308.24	62.6879	225.265	290.359	303.393	261.963	308.742	239.588	396.904	361.51	588.692	447.527	332.96	343.682	233	271.552	411.879
Erp44	Endoplasmic reticulum resident protein 44 OS=Mus musculus OX=10090 GN=Erp44 PE=1 SV=1	4.92	47252.2	337.348	Q9D1Q6	3	9.61	ERP44_MOUSE	235.143	249.604	234.701	252.014	208.236	210.11	64.4817	62.0328	58.5148	61.148	48.7575	92.8221						47.7273	231.634	64.6262	47.7273
Sart1	U4/U6.U5 tri-snRNP-associated protein 1 OS=Mus musculus OX=10090 GN=Sart1 PE=1 SV=1	5.53	91056.6	408.568	Q9Z315	11	24.07	SNUT1_MOUSE	219.449	270.936	176.907	189.005	249.819	283.474	225.173	208.347	180.882	224.87	195.395	179.254	226.997	159.15	293.888	294.235	221.509	250.485	231.598	202.32	241.044
Idh2	Isocitrate dehydrogenase [NADP]_ mitochondrial OS=Mus musculus OX=10090 GN=Idh2 PE=1 SV=3	8.9	51362.5	518.331	P54071	8	21.46	IDHP_MOUSE	211.745	210.752	249.801	234.731	237.273	242.973	87.9149	100.539	76.4194	77.782	76.0857	77.8185	113.122	169.377	61.1539	110.017	70.7379	129.562	231.212	82.7599	108.995
Rpl3	Large ribosomal subunit protein uL3 OS=Mus musculus OX=10090 GN=Rpl3 PE=1 SV=3	10.9	46395.1	574.458	P27659	8	21.59	RL3_MOUSE	247.068	246.098	181.806	165.832	261.28	283.984	202.034	218.153	259.214	275.392	320.476	323.041	81.0981	81.5966	87.8622	103.064	150.016	146.323	231.011	266.385	108.327
Mboat7	Lysophospholipid acyltransferase 7 OS=Mus musculus OX=10090 GN=Mboat7 PE=1 SV=1	8.72	54120.1	531.533	Q8CHK3	2	5.92	MBOA7_MOUSE	256.213	251.411	322.531	196.442	224.884	134.184	97.9626	94.0097	95.7076	130.073	125.415	147.051	56.5171	81.4488	72.613	68.5932	101.233	94.8277	230.944	115.037	79.2055
Fubp1	Far upstream element-binding protein 1 OS=Mus musculus OX=10090 GN=Fubp1 PE=1 SV=1	7.96	68710.8	1385.41	Q91WJ8	21	42.7	FUBP1_MOUSE	380.383	370.829	165.987	218.273	71.8855	178.222	924.319	945.305	1001.01	1121.97	902.893	951.576	513.022	506.528	704.381	694.327	343.008	331.961	230.93	974.512	515.538
Arl1	ADP-ribosylation factor-like protein 1 OS=Mus musculus OX=10090 GN=Arl1 PE=1 SV=1	5.45	20525.7	2306.11	P61211	3	18.78	ARL1_MOUSE	212.796	218.867	130.832	150.948	187.659	482.865	109.23	81.8071	102.843	92.8259	117.713	109.487	85.7818	81.1146	70.3091	62.342	83.409	74.3763	230.661	102.318	76.2222
Ptpn2	Tyrosine-protein phosphatase non-receptor type 2 OS=Mus musculus OX=10090 GN=Ptpn2 PE=1 SV=2	8.43	47816.4	371.527	Q06180	2	6.65	PTN2_MOUSE	237.704	247.091	129.501	147.001	317.86	303.337	113.341	140.317		162.318	145.858	147.694		138.995	165.485	121.953	187.437	157.351	230.416	141.906	154.244
Ndufa6	NADH dehydrogenase [ubiquinone] 1 alpha subcomplex subunit 6 OS=Mus musculus OX=10090 GN=Ndufa6 PE=1 SV=1	10.76	15282.8	4418.03	Q9CQZ5	7	56.49	NDUA6_MOUSE	237.868	258.74	189.319	196.771	226.412	270.665	167.418	166.738	167.206	189.488	154.941	177.292	63.3729	72.9721	61.035	57.0762	49.9035	48.453	229.962	170.514	58.8021
Fam98b	Protein FAM98B OS=Mus musculus OX=10090 GN=Fam98b PE=1 SV=1	8.56	45919.5	1358.99	Q80VD1	10	38.23	FA98B_MOUSE	213.469	226.037	254.921	252.994	215.542	209.16	466.75	492.028	448.286	553.731	510.656	526.658	390.696	257.97	417.049	424.278	259.796	261.91	228.687	499.685	335.283
Acadl	Long-chain specific acyl-CoA dehydrogenase_ mitochondrial OS=Mus musculus OX=10090 GN=Acadl PE=1 SV=2	8.36	48307.2	732.713	P51174	4	15.81	ACADL_MOUSE	197.598	198.848	222.814	209.894	194.262	346.983										63.2501			228.4	0	63.2501
Alad	Delta-aminolevulinic acid dehydratase OS=Mus musculus OX=10090 GN=Alad PE=1 SV=1	6.36	36479.8	1746.02	P10518	9	29.39	HEM2_MOUSE	69.3658	57.415	458.143	556.482	112.408	116.408	453.678	465.698	362.249	377.606	367.036	392.652	196.001	218.463	115.909	86.8276	199.964	189.797	228.37	403.153	167.827
Camk2a	Calcium/calmodulin-dependent protein kinase type II subunit alpha OS=Mus musculus OX=10090 GN=Camk2a PE=1 SV=2	6.66	54685.1	1309.87	P11798	7	14.44	KCC2A_MOUSE	205.614	223.804	259.663	272.301	199.701	206.972	383.87	356.354	350.375	344.946	393.742	374.505	491.785	485.177	549.405	550.616	489.84	522.746	228.009	367.299	514.928
Ddx39a	ATP-dependent RNA helicase DDX39A OS=Mus musculus OX=10090 GN=Ddx39a PE=1 SV=1	5.34	49580.8	5305.42	Q8VDW0	16	48.95	DX39A_MOUSE	225.052	255.222	184.14	176.335	217.32	309.685							428.786	388.282	462.516	428.57	425.909	412.351	227.959	0	424.402
Rnps1	RNA-binding protein with serine-rich domain 1 OS=Mus musculus OX=10090 GN=Rnps1 PE=1 SV=1	12.35	34208.3	869.288	Q99M28	4	11.48	RNPS1_MOUSE	217.727	231.907	270.136	260.539	199.571	186.661	117.026	174.515	147.487	129.138	190.051	116.831	113.419	109.753	162.628	138.874	151.322	157.044	227.757	145.841	138.84
Stt3a	Dolichyl-diphosphooligosaccharide--protein glycosyltransferase subunit STT3A OS=Mus musculus OX=10090 GN=Stt3a PE=1 SV=1	8.07	81168.1	328.39	P46978	6	7.38	STT3A_MOUSE	253.02	220.596	60.655	67.7456	381.833	381.072													227.487	0	0
Sumo2	Small ubiquitin-related modifier 2 OS=Mus musculus OX=10090 GN=Sumo2 PE=1 SV=1	5.17	10928.3	4457.78	P61957	2	34.74	SUMO2_MOUSE	236.107	251.154	166.716	176.175	251.748	280.465	51.8435	50.6509	56.8116	58.5845	59.5863	60.2746	106.384	84.3849	105.853	96.054	132.852	127.052	227.061	56.2919	108.763
Rbmxl1	RNA binding motif protein_ X-linked-like-1 OS=Mus musculus OX=10090 GN=Rbmxl1 PE=2 SV=1	10.3	42161.7	5600.83	Q91VM5	18	52.06	RMXL1_MOUSE	206.185	199.77	299.679	292.248	181.112	182.381	865.275	929.132	957.137	1034.37	1025.91	1095.95	680.82	727.375	879.341	835.5	685.325	648.5	226.896	984.628	742.81
Septin7	Septin-7 OS=Mus musculus OX=10090 GN=Septin7 PE=1 SV=1	8.83	50892.1	823.604	O55131	11	34.63	SEPT7_MOUSE	215.498	226.9	249.848	242.184	211.275	214.129	83.3258	75.7146	95.9225	80.0576	95.5593	89.6911	127.532	130.306	90.3775	65.6477	113.515	129.29	226.639	86.7118	109.445
Slc3a2	Amino acid transporter heavy chain SLC3A2 OS=Mus musculus OX=10090 GN=Slc3a2 PE=1 SV=1	5.54	58450.7	450.559	P10852	4	9.51	4F2_MOUSE	273.9	207.062	198.736	192.053	242.078	240.418			84.9077	81.6386	84.2722	105.695	103.003	150.093	139.112	160.671	129.853		225.708	89.1283	136.547
Stk39	STE20/SPS1-related proline-alanine-rich protein kinase OS=Mus musculus OX=10090 GN=Stk39 PE=1 SV=1	5.89	60833.2	394.375	Q9Z1W9	2	4.14	STK39_MOUSE	268.556	235.955	169.181	126.419	261.724	285.603							48.6305		47.0233	52.409	59.6445	62.8171	224.573	0	54.1049
Gmip	GEM-interacting protein OS=Mus musculus OX=10090 GN=Gmip PE=1 SV=1	5.44	108743	525.443	Q6PGG2	2	3.5	GMIP_MOUSE	169.149	222.012	300.499	203.03													590.454	652.457	223.673	0	621.456
Gstm1	Glutathione S-transferase Mu 1 OS=Mus musculus OX=10090 GN=Gstm1 PE=1 SV=2	8.13	26084.1	1835.58	P10649	10	54.13	GSTM1_MOUSE	215.832	209.283	221.61	232.867	226.878	235.172							49.9298	47.8492	30.2111	40.0716	62.8133	71.3417	223.607	0	50.3694
Ppib	Peptidyl-prolyl cis-trans isomerase B OS=Mus musculus OX=10090 GN=Ppib PE=1 SV=2	10.24	23713.5	1709.12	P24369	11	50.46	PPIB_MOUSE	224.517	226.256	220.904	201.634	224.25	239.593	209.647	221.113	172.521	193.382	152.679	157.342	211.673	214.686	201.594	203.482	153.579	168.02	222.859	184.447	192.172
Zc3h18	Zinc finger CCCH domain-containing protein 18 OS=Mus musculus OX=10090 GN=Zc3h18 PE=1 SV=1	7.85	105922	238.643	Q0P678	3	10.86	ZCH18_MOUSE	278.232	275.427	153.67	174.055	210.678	239.613	188.191	188.284	189.299	236.553	264.131	170.042	274.308	213.086	310.352	302.842	232.122	251.229	221.946	206.083	263.99
Hdac2	Histone deacetylase 2 OS=Mus musculus OX=10090 GN=Hdac2 PE=1 SV=1	5.53	55872.5	1927.3	P70288	13	36.89	HDAC2_MOUSE	295.136	283.047	168.688	174.151	162.324	245.976	434.131	449.721	400.917	492.654	447.721	437.137	652.322	725.915	827.435	849.439	603.554	718.128	221.554	443.713	729.465
Hsd17b4	Peroxisomal multifunctional enzyme type 2 OS=Mus musculus OX=10090 GN=Hsd17b4 PE=1 SV=3	8.74	79995.2	528.438	P51660	8	14.15	DHB4_MOUSE	271.467	276.101	209.022	225.089	169.562	178.068	435.35	370.079	462.374	465.542	495.201	427.144	136.513	148.658	94.2081	93.7383	386.479	406.98	221.551	442.615	211.096
Rprd1b	Regulation of nuclear pre-mRNA domain-containing protein 1B OS=Mus musculus OX=10090 GN=Rprd1b PE=1 SV=2	5.64	36997.8	3822.57	Q9CSU0	10	41.72	RPR1B_MOUSE	242.961	227.912	251.44	279.862	170.721	147.108	519.223	534.45	521.004	603.682	497.489	528.258	553.877	520.777	512.988	536.698	373.955	385.132	220.001	534.018	480.571
Ppme1	Protein phosphatase methylesterase 1 OS=Mus musculus OX=10090 GN=Ppme1 PE=1 SV=5	5.61	42655.7	504.553	Q8BVQ5	10	28.24	PPME1_MOUSE	228.228	238.794	223.917	214.256	229.159	185.314	165.029	145.54	184.587	174.796	171.288	200.231	185.354	184.187	210.18	197.603	185.806	177.273	219.945	173.579	190.067
Pde6d	Retinal rod rhodopsin-sensitive cGMP 3'_5'-cyclic phosphodiesterase subunit delta OS=Mus musculus OX=10090 GN=Pde6d PE=1 SV=1	5.4	17462	3430.98	O55057	4	33.33	PDE6D_MOUSE	262.113	247.028	268.71	275.411	156.652	108.455	286.301	220.713	303.239	300.349	305.711	276.304	158.1	130.588	116.29	116.495	149.99	107.037	219.728	282.103	129.75
Impa1	Inositol monophosphatase 1 OS=Mus musculus OX=10090 GN=Impa1 PE=1 SV=1	4.9	30835.5	3324.12	O55023	13	54.15	IMPA1_MOUSE	145.798	117.678	362.154	367.369	116.577	207.496	583.053	648.043	742.328	796.81	754.762	775.409	745.674	706.633	747.806	781.817	419.742	378.663	219.512	716.734	630.056
Ppp5c	Serine/threonine-protein phosphatase 5 OS=Mus musculus OX=10090 GN=Ppp5c PE=1 SV=3	5.8	57504.1	436.538	Q60676	6	15.23	PPP5_MOUSE	247.35	159.015	169.208	212.201	258.339	265.739	168.115	64.8284	143.238	122.416	174.693	134.116	125.187	123.871	104.596	87.9814	144.077	163.035	218.642	134.568	124.791
Acta1	Actin_ alpha skeletal muscle OS=Mus musculus OX=10090 GN=Acta1 PE=1 SV=1	5.08	42393.3	4828.4	P68134	16	49.87	ACTS_MOUSE	192.083	235.754	225.145	218.855	212.521	226.792	318.528	356.378	355.692	327.078	354.785	268.12	265.816	302.474	344.982	299.116	290.968	489.778	218.525	330.097	332.189
Adpgk	ADP-dependent glucokinase OS=Mus musculus OX=10090 GN=Adpgk PE=1 SV=2	5.27	54244.7	307.917	Q8VDL4	3	7.46	ADPGK_MOUSE	212.623	220.845	229.62	91.5782	280.366	270.637	152.232	155.794	184.27	115.452	137.803	115.21	177.609	45.6669	90.7848	79.4156		81.7106	217.612	143.46	95.0375
Set	Protein SET OS=Mus musculus OX=10090 GN=Set PE=1 SV=1	4.01	33377.8	5910.81	Q9EQU5	5	30.1	SET_MOUSE	165.159	140.055	372.342	365.513	126.535	135.821	979.008	988.827	745.678	809.886	324.547	324.007	1735.14	1861.05	1618.49	1574.15	1400.8	1455.06	217.571	695.326	1607.45
Thop1	Thimet oligopeptidase OS=Mus musculus OX=10090 GN=Thop1 PE=1 SV=1	5.67	78824.5	574.872	Q8C1A5	13	22.56	THOP1_MOUSE	150.866	217.005	306.084	292.22	201.69	130.001	415.779	391.316	430.383	341.239	393.58	301.114	449.482	326.724	521.94	515.497	388.896	315.697	216.311	378.902	419.706
Rpl15	Large ribosomal subunit protein eL15 OS=Mus musculus OX=10090 GN=Rpl15 PE=1 SV=4	12.11	24260.2	2361.59	Q9CZM2	8	42.16	RL15_MOUSE	215.09	198.117	160.836	173.455	271.389	278.647	131.097	105.164	183.962	173.963	239.405	239.749	64.2291	51.1179	53.2896	55.2049	158.508	157.456	216.256	178.89	89.9676
Atp1a4	Sodium/potassium-transporting ATPase subunit alpha-4 OS=Mus musculus OX=10090 GN=Atp1a4 PE=1 SV=3	5.38	116085	3602.54	Q9WV27	14	22	AT1A4_MOUSE	267.177	251.161	177.352	185.36	143.99	272.28							158.618	176.981	147.033	138.281	123.665	115.116	216.22	0	143.282
Tmed4	Transmembrane emp24 domain-containing protein 4 OS=Mus musculus OX=10090 GN=Tmed4 PE=1 SV=1	8.25	26250.1	1478.13	Q8R1V4	4	24.23	TMED4_MOUSE	46.444	218.451	50.8269	46.5561	455.981	471.157	102.005	117.011	95.7577	107.189	100.495	84.4926	37.1555		35.9403	15.3408	24.6806	27.0759	214.903	101.158	28.0386
Surf4	Surfeit locus protein 4 OS=Mus musculus OX=10090 GN=Surf4 PE=1 SV=1	7.82	30609.2	2396.23	Q64310	6	26.39	SURF4_MOUSE	279.699	173.076	222.32	222.433	193.738	193.061	70.572	89.2926	77.2368	89.5045	68.9179	77.4675	92.5719	87.8674	84.6414	83.8849	136.499	139.074	214.054	78.8319	104.09
Sh3gl2	Endophilin-A1 OS=Mus musculus OX=10090 GN=Sh3gl2 PE=1 SV=2	5.1	40126.5	2476.7	Q62420	12	44.89	SH3G2_MOUSE	195.312	214.049	279.054	274.949	185.738	129.282	394.9	360.924	484.942	534.613	475.546	504.667	384.768	383.339	295.972	314.357	195.234	183.185	213.064	459.265	292.809
Cbx3	Chromobox protein homolog 3 OS=Mus musculus OX=10090 GN=Cbx3 PE=1 SV=2	4.94	21026.6	8001.78	P23198	7	39.89	CBX3_MOUSE	150.18	133.807	324.696	431.26	114.126	122.451	199.824	164.666	51.3176	51.2933	42.0248	46.976	471.097	389.301	397.806	398.684	458.366	438.177	212.753	92.6837	425.572
Psmd13	26S proteasome non-ATPase regulatory subunit 13 OS=Mus musculus OX=10090 GN=Psmd13 PE=1 SV=1	5.36	43151.6	685.839	Q9WVJ2	16	54.26	PSD13_MOUSE	189.365	216.929	212.279	210.151	220.793	222.829	216.301	199.22	208.355	220.368	199.296	202.902	177.333	165.904	161.901	174.898	187.038	164.8	212.058	207.74	171.979
Atf1	Cyclic AMP-dependent transcription factor ATF-1 OS=Mus musculus OX=10090 GN=Atf1 PE=1 SV=1	8.68	29351.7	522.603	P81269	3	8.55	ATF1_MOUSE	258.707	183.455	152.39	140.395	311.768	225.493	126.293	132.977	40.0271	93.2868		100.847	113.765	119.525	126.91	135.474	137.863	150.41	212.034	98.6861	130.658
Adk	Adenosine kinase OS=Mus musculus OX=10090 GN=Adk PE=1 SV=2	5.81	40491	1006.72	P55264	9	31.86	ADK_MOUSE	219.41	229.158	116.015	107.379	285.129	313.889	171.689	168.645	157.58	162.133	173.879	170.2	210.973	198.725	211.751	197.93	184.433	178.231	211.83	167.354	197.007
Rpl22	Large ribosomal subunit protein eL22 OS=Mus musculus OX=10090 GN=Rpl22 PE=1 SV=2	9.76	14816	3301.2	P67984	4	51.56	RL22_MOUSE	245.832	174.952	148.724	203.007	197.389	297.916	120.808	124.253	120.281	124.827	97.9976	120.527	47.8437	81.9937	68.3622	75.7433	98.147	82.7323	211.303	118.116	75.8037
Sfxn3	Sideroflexin-3 OS=Mus musculus OX=10090 GN=Sfxn3 PE=1 SV=1	9.88	35691.4	1419.66	Q91V61	8	31.78	SFXN3_MOUSE	202.145	207.412	201.725	196.284	206.015	247.219	199.209	220.152	255.621	267.291	273.702	291.036	65.3981	69.3705	46.1247	61.6249	57.777	61.8144	210.133	251.169	60.3516
Hmga1	High mobility group protein HMG-I/HMG-Y OS=Mus musculus OX=10090 GN=Hmga1 PE=1 SV=4	11.08	11614	9182.17	P17095	3	37.38	HMGA1_MOUSE	201.241	236.411	190.549	174.549	161.982	292.954	519.339	132.171	525.834	627.745	369.307	478.627	531.219	552.856	413.702	366.299	464.887	436.844	209.615	442.17	460.968
Napb	Beta-soluble NSF attachment protein OS=Mus musculus OX=10090 GN=Napb PE=1 SV=2	5.18	33899.2	2722.6	P28663	16	72.48	SNAB_MOUSE	206.615	198.757	208.399	211.042	206.6	224.001	115.397	112.849	156.212	170.772	152.61	171.278	248.1	330.984	223.609	217.292	155.689	190.795	209.236	146.52	227.745
Nadk2	NAD kinase 2_ mitochondrial OS=Mus musculus OX=10090 GN=Nadk2 PE=1 SV=2	8.01	51371.8	730.403	Q8C5H8	11	34.51	NAKD2_MOUSE	214.071	219.012	224.343	209.431	214.318	172.217	209.239	132.792	209.243	148.541	188.3	140.824	260.862	273.843	216.134	196.337	216.599	191.55	208.899	171.49	225.887
Eif2s3x	Eukaryotic translation initiation factor 2 subunit 3_ X-linked OS=Mus musculus OX=10090 GN=Eif2s3x PE=1 SV=2	8.43	51635.8	1618.94	Q9Z0N1	16	44.7	IF2G_MOUSE	179.455	193.567	259.482	248.257	177.362	194.473	193.724	190.235	187.124	161.45	246.902	202.665	345.565	467.522	571.783	442.166	388.081	383.404	208.766	197.017	433.087
Slc7a5	Large neutral amino acids transporter small subunit 1 OS=Mus musculus OX=10090 GN=Slc7a5 PE=1 SV=2	7.83	56556.8	495.018	Q9Z127	4	10.16	LAT1_MOUSE	198.962	202.293	159.383	142.833	265.716	283.164								60.8496	48.4296	42.4592			208.725	0	50.5794
Spcs1	Signal peptidase complex subunit 1 OS=Mus musculus OX=10090 GN=Spcs1 PE=2 SV=3	10.47	18471.3	1111.32	Q9D958	2	8.07	SPCS1_MOUSE	188.068	209.02	136.581	267.837	213.05	237.646					67.9572		117.854	98.9978	107.649	112.048	110.367	101.321	208.7	67.9572	108.04
Bcap31	B-cell receptor-associated protein 31 OS=Mus musculus OX=10090 GN=Bcap31 PE=1 SV=4	9.26	28013.6	1860.44	Q61335	4	30.61	BAP31_MOUSE	230.911	203.84	189.003	178.479	212.903	236.892	129.812	205.902	114.351	122.053	60.6256	131.884	152	162.806	124.325	111.328	172.184	177.942	208.671	127.438	150.097
Klhl36	Kelch-like protein 36 OS=Mus musculus OX=10090 GN=Klhl36 PE=1 SV=1	5.52	70862.6	522.435	Q8R124	6	14.19	KLH36_MOUSE	167.533	166.108	95.6758	86.2387	327.399	403.394	125.879	108.415	96.7785	94.6593	110.995	123.356	262.154	258.262	297.189	312.361	225.357	223.925	207.725	110.014	263.208
Marcks	Myristoylated alanine-rich C-kinase substrate OS=Mus musculus OX=10090 GN=Marcks PE=1 SV=2	4.13	29718.4	1708.14	P26645	7	41.42	MARCS_MOUSE	192.369	174.85	223.908	239.505	192.682	216.176								24.4808	20.0855	18.7468	26.4513	22.2461	206.582	0	22.4021
Gdpd1	Lysophospholipase D GDPD1 OS=Mus musculus OX=10090 GN=Gdpd1 PE=1 SV=1	8.36	36266.1	1777.39	Q9CRY7	7	29.94	GDPD1_MOUSE	250.9	265.378	172.835	187.936	180.851	176.5	127.708	74.6309	84.2413	55.5884	68.292	55.6145	113.35	116.793	110.189	108.253	83.0136	94.2258	205.733	77.6792	104.304
Ndufb11	NADH dehydrogenase [ubiquinone] 1 beta subcomplex subunit 11_ mitochondrial OS=Mus musculus OX=10090 GN=Ndufb11 PE=1 SV=2	4.92	17500.8	2521.21	O09111	7	63.58	NDUBB_MOUSE	184.989	201.835	178.314	179.958	241.947	247.214	147.209	145.634	169.959	175.49	169.833	189.407	43.2274	46.909	39.4194	44.778	37.0882	32.8196	205.709	166.255	40.7069
Rps5	Small ribosomal subunit protein uS7 OS=Mus musculus OX=10090 GN=Rps5 PE=1 SV=4	10.29	23047.5	3100.11	P97461	8	48.04	RS5_MOUSE	355.977	278.673	129.988	140.469	93.0303	236.074	258.576	134.782	188.436	122.408	199.06	113.207	54.0105	79.0782	78.9424	65.9482	68.1589	80.8795	205.702	169.412	71.1696
Gars1	Glycine--tRNA ligase OS=Mus musculus OX=10090 GN=Gars1 PE=1 SV=1	6.25	82676.3	509.631	Q9CZD3	8	14.54	GARS_MOUSE	153.827	210.984	152.699	218.091	230.326	267.952				78.6676			242.58	217.881	194.94	204.547	242.049	236.3	205.646	78.6676	223.049
Rps15a	Small ribosomal subunit protein uS8 OS=Mus musculus OX=10090 GN=Rps15a PE=1 SV=2	10.88	14953.6	4476.28	P62245	8	63.85	RS15A_MOUSE	234.306	209.123	149.488	152.486	237.828	248.403	69.0075	71.5507	76.0073	89.1866	85.7138	85.0205	34.0317	44.2454	35.1854	38.834	80.1037	60.0922	205.272	79.4144	48.7487
Ide	Insulin-degrading enzyme OS=Mus musculus OX=10090 GN=Ide PE=1 SV=1	6.11	118514	1650.33	Q9JHR7	16	18.06	IDE_MOUSE	156.833	133.223	319.379	333.219	137.067	144.767	344.527	349.567	225.48	217.714	227.434	189.332	249.396	243.48	208.229	231.712	4055.66	4395.02	204.081	259.009	1563.92
Ndufs8	NADH dehydrogenase [ubiquinone] iron-sulfur protein 8_ mitochondrial OS=Mus musculus OX=10090 GN=Ndufs8 PE=1 SV=1	5.85	24494.6	1711.83	Q8K3J1	5	38.21	NDUS8_MOUSE	219.394	257.031	194.291	175.493	230.189	146.504	115.533	133.793	190.926	203.953	165.338	180.228	67.685	59.3956	53.3099	53.5217	30.307		203.817	164.962	52.8438
Dcps	m7GpppX diphosphatase OS=Mus musculus OX=10090 GN=Dcps PE=1 SV=1	6.05	39102.3	8789.63	Q9DAR7	16	57.1	DCPS_MOUSE	224.211	194.478	214.366	259.519	174.636	147.25	487.451	439.895	569.279	494.67	460.16	390.108	639.392	742.853	707.812	801.285	491.938	512.69	202.41	473.594	649.328
Cd47	Leukocyte surface antigen CD47 OS=Mus musculus OX=10090 GN=Cd47 PE=1 SV=2	8.71	33610.8	578.947	Q61735	2	9.57	CD47_MOUSE	236.182	122.055	212.871	208.754	242.841	191.269	42.2298	46.6238			48.2473	46.8647	38.5867	20.0865		23.0003	30.7839	27.4499	202.329	45.9914	27.9814
Atp6v1g1	V-type proton ATPase subunit G 1 OS=Mus musculus OX=10090 GN=Atp6v1g1 PE=1 SV=3	8.2	13838.5	4446.39	Q9CR51	5	38.98	VATG1_MOUSE	197.375	198.131	149.48	157.112	280.885	223.836	234.478	262.404	134.388	133.905	122.053	131.994	68.3006	59.8703	125.737	131.652	72.93	63.3642	201.137	169.87	86.9757
Cndp2	Cytosolic non-specific dipeptidase OS=Mus musculus OX=10090 GN=Cndp2 PE=1 SV=1	5.32	53223.6	976.12	Q9D1A2	11	38.95	CNDP2_MOUSE	148.249	226.562	84.4286	83.4314	326.626	335.12	311.202	333.867	340.608	370.233	368.904	364.416	378.89	401.692	384.332	386.962	294.68	274.421	200.736	348.205	353.496
Tubb4b	Tubulin beta-4B chain OS=Mus musculus OX=10090 GN=Tubb4b PE=1 SV=1	4.6	50287.4	21214.4	P68372	21	67.64	TBB4B_MOUSE	177.245	169.34	221.741	226.1	191.652	215.747	2714.83	2876.39	2490.07	3063.69	2618.89	3101.7	2517	2565.96	3080.78	3406.33	2925.85	2734.39	200.304	2810.93	2871.72
Pof1b	Protein POF1B OS=Mus musculus OX=10090 GN=Pof1b PE=2 SV=3	5.82	68697.4	3320.77	Q8K4L4	11	19.42	POF1B_MOUSE	43.4524	100.599	439.205	434.801	79.1507	103.786	425.117	302.727	163.666	167.762	176.332	169.402	219.02	190.952	129.659	129.914	3181.24	3095.16	200.166	234.168	1157.66
Psma1	Proteasome subunit alpha type-1 OS=Mus musculus OX=10090 GN=Psma1 PE=1 SV=1	6.02	29831.7	1874.4	Q9R1P4	9	47.53	PSA1_MOUSE	213.511	219.132	168.686	217.802	199.161	179.087	164.366	180.685	189.672	201.142	195.827	184.855	276.718	273.585	206.419	245.462	292.355	268.04	199.563	186.091	260.43
Sigmar1	Sigma non-opioid intracellular receptor 1 OS=Mus musculus OX=10090 GN=Sigmar1 PE=1 SV=1	5.53	25306.9	1154.15	O55242	3	12.11	SGMR1_MOUSE	187.034	187.261	158.991	160.629	246.184	255.087	49.415	73.9495	65.1323	71.6509	59.6275	83.1203	80.7145	107.09	82.9718	97.2053	73.9692	74.7966	199.198	67.1492	86.1245
Rps20	Small ribosomal subunit protein uS10 OS=Mus musculus OX=10090 GN=Rps20 PE=1 SV=1	10.71	13486.8	4639.39	P60867	3	30.25	RS20_MOUSE	193.288	233.413	174.618	180.977	150.505	261.138	169.762	158.636	143.869	154.491	159.252	154.826	78.6882	86.7747	95.7047	90.4318	99.2711	104.484	198.99	156.806	92.559
Basp1	Brain acid soluble protein 1 OS=Mus musculus OX=10090 GN=Basp1 PE=1 SV=3	4.28	22086.6	2567.39	Q91XV3	8	68.58	BASP1_MOUSE	170.687	176.376	180.106	183.96	242.322	236.193				17.9832	22.2886	18.4439		13.7071		15.1338	21.5547	21.929	198.274	19.5719	18.0811
Clptm1	Putative lipid scramblase CLPTM1 OS=Mus musculus OX=10090 GN=Clptm1 PE=1 SV=1	5.87	75633	279.422	Q8VBZ3	3	7.08	CLPT1_MOUSE	218.16	220.699	93.5386	134.366	255.995	265.826		167.54	164.562	183.778	161.289			101.427	96.4897	124.148	167.048	94.2555	198.097	169.292	116.674
Hsph1	Heat shock protein 105 kDa OS=Mus musculus OX=10090 GN=Hsph1 PE=1 SV=2	5.24	97377	1636.58	Q61699	23	37.65	HS105_MOUSE	363.228	392.022	109.762	98.1732	107.586	113.175	1934.53	2065.91	798.656	841.333	671.306	691.572	1182.71	1371.86	322.762	306.949	607.287	690.06	197.325	1167.22	746.939
Ago3	Protein argonaute-3 OS=Mus musculus OX=10090 GN=Ago3 PE=2 SV=2	9.35	98417.8	427.841	Q8CJF9	5	8.72	AGO3_MOUSE	204.103	220.711	155.686	157.764	258.369	187.199													197.305	0	0
Rpl10a	Large ribosomal subunit protein uL1 OS=Mus musculus OX=10090 GN=Rpl10a PE=1 SV=3	10.66	25087.5	1569.61	P53026	6	38.71	RL10A_MOUSE	174.219	193.938	173.061	172.656	228.68	241.022	117.791	117.664	136.198	145.531	179.43	175.982	85.2325	82.777	89.0259	93.7195	90.7181	83.8614	197.263	145.433	87.5557
Rpl13	Large ribosomal subunit protein eL13 OS=Mus musculus OX=10090 GN=Rpl13 PE=1 SV=3	12.06	24362.5	1859.52	P47963	6	27.01	RL13_MOUSE	204.177	235.1	105.127	120.96	237.942	279.191	163.23	168.785	178.855	199.171	218.843	230.399	55.2525	83.1829	62.433	81.4716	55.6264	104.643	197.083	193.214	73.7683
Atp5me	ATP synthase subunit e_ mitochondrial OS=Mus musculus OX=10090 GN=Atp5me PE=1 SV=2	9.84	8235.62	6606.75	Q06185	5	61.97	ATP5I_MOUSE	196.798	196.099	176.681	200.134	210.331	202.298	177.634	182.21	200.369	188.121	197.784	194.332	82.9973	84.2782	61.0074	68.3569	47.5501	30.2759	197.057	190.075	62.411
Dhcr7	7-dehydrocholesterol reductase OS=Mus musculus OX=10090 GN=Dhcr7 PE=1 SV=1	8.75	54660.2	380.296	O88455	3	9.98	DHCR7_MOUSE	184.937	208.883	105.98	125.158	268.759	287.318								113.151	78.3664	126.542	132.516	191.12	196.839	0	128.339
Cplx4	Complexin-4 OS=Mus musculus OX=10090 GN=Cplx4 PE=1 SV=2	4.44	18464.6	9348.7	Q80WM3	13	75	CPLX4_MOUSE	229.417	158.138	239.239	246.888	167.082	138.521	227.396	210.157	185.933	198.016	192.397	195.995	775.062	808.084	650.475	699.452	466.902	499.831	196.548	201.649	649.968
Rpl11	Large ribosomal subunit protein uL5 OS=Mus musculus OX=10090 GN=Rpl11 PE=1 SV=4	10.13	20480.5	3786.38	Q9CXW4	4	31.46	RL11_MOUSE	183.194	203.477	156.447	164.22	252.058	218.972	383.526	279.191	342.152	279.212	338.698	234.071	125.356	126.628	142.87	150.133	159.993	149.909	196.395	309.475	142.481
Ndufa13	NADH dehydrogenase [ubiquinone] 1 alpha subcomplex subunit 13 OS=Mus musculus OX=10090 GN=Ndufa13 PE=1 SV=3	9.88	16859.7	5189.23	Q9ERS2	6	47.92	NDUAD_MOUSE	390.301	110.834	253.036	233.972	94.2233	94.7881	289.949	303.468	291.463	332.241	308.779	332.9	72.6169	86.0673	83.6095	85.6011	65.3817	70.4244	196.192	309.8	77.2835
Actr1a	Alpha-centractin OS=Mus musculus OX=10090 GN=Actr1a PE=1 SV=1	6.22	42727.9	853.15	P61164	8	29.79	ACTZ_MOUSE	132.151	105.013	336.656	339.772	133.544	128.899	340.861	331.811	350.944	327.859	427.984	392.181	156.516	156.107	163.941	152.171	471.857	524.82	196.006	361.94	270.902
Tmem35a	Novel acetylcholine receptor chaperone OS=Mus musculus OX=10090 GN=Tmem35a PE=1 SV=1	10.62	18619.4	2669.19	Q9D328	4	22.16	NACHO_MOUSE	184.667	195.86	161.617	106.814	253.024	273.993	27.4843	28.7394	41.1841	28.2778	37.077		77.0544	58.9193	96.8408	82.4626	63.1999	54.4683	195.996	32.5525	72.1575
Praf2	PRA1 family protein 2 OS=Mus musculus OX=10090 GN=Praf2 PE=1 SV=1	9.94	19706.3	1270.36	Q9JIG8	3	16.29	PRAF2_MOUSE	262.589	138.36	41.3007	32.0898	307.168	389.725	54.3952	50.6606	48.4643	52.8456	60.6831	59.4096	54.2447	44.4446	59.1397	58.8342		13.6718	195.205	54.4097	46.067
Eif4a1	Eukaryotic initiation factor 4A-I OS=Mus musculus OX=10090 GN=Eif4a1 PE=1 SV=1	5.16	46382.2	4777.72	P60843	18	54.43	IF4A1_MOUSE	154.869	159.418	442.002	170.178	130.157	114.514	256.639	262.444	209.957	222.949	198.308	163.152	194.865	188.566	214.91	219.663	344.13	322.373	195.19	218.908	247.418
Ndufb3	NADH dehydrogenase [ubiquinone] 1 beta subcomplex subunit 3 OS=Mus musculus OX=10090 GN=Ndufb3 PE=1 SV=1	9.61	11692.2	2570.03	Q9CQZ6	3	33.65	NDUB3_MOUSE	215.858	223.426	108.865	110.372	254.21	257.903	144.631	154.17	152.619	173.138	136.366	168.75	54.8924	54.5211	57.7074	34.5586	41.1521	21.2673	195.106	154.946	44.0165
Gucy1a1	Guanylate cyclase soluble subunit alpha-1 OS=Mus musculus OX=10090 GN=Gucy1a1 PE=1 SV=2	6.81	78842.4	279.585	Q9ERL9	2	3.04	GCYA1_MOUSE	196.563	221.708	131.987	117.994	250.75	248.421													194.57	0	0
H1-3	Histone H1.3 OS=Mus musculus OX=10090 GN=H1-3 PE=1 SV=2	11.79	22099.5	8423.63	P43277	7	37.1	H13_MOUSE	208.64	206.825	152.118	148.154	211.165	238.575	27.5061	34.9969	28.5008	40.832	42.287	56.2197	107.061	129.259	151.027	160.277	140.985	155.013	194.246	38.3904	140.604
Rps9	Small ribosomal subunit protein uS4 OS=Mus musculus OX=10090 GN=Rps9 PE=1 SV=3	11.3	22648.5	2198.64	Q6ZWN5	9	46.91	RS9_MOUSE	190.526	178.617	129.304	129.055	265.134	271.874	175.547	179.366	206.957	222.184	225.429	240.721	61.7145	73.3866	60.7043	59.1168	116.644	122.427	194.085	208.367	82.3322
Hmgb3	High mobility group protein B3 OS=Mus musculus OX=10090 GN=Hmgb3 PE=1 SV=3	8.73	23181.1	3699.56	O54879	7	39.5	HMGB3_MOUSE	162.744	167.055	157.229	174.139	243.745	256.944	145.904	135.011	140.008	138.895	97.4297	110.074	346.133	351.361	384.631	467.553	233.775	209.919	193.643	127.887	332.229
Snrpa1	U2 small nuclear ribonucleoprotein A' OS=Mus musculus OX=10090 GN=Snrpa1 PE=1 SV=2	9.05	28471.5	2901.87	P57784	11	41.18	RU2A_MOUSE	201.736	221.07	124.614	114.415	238.31	259.617	151.881	160.056	127.72	136.538	105.086	132.667	236.023	228.151	265.214	254.033	214.788	215.089	193.294	135.658	235.55
Gde1	Glycerophosphodiester phosphodiesterase 1 OS=Mus musculus OX=10090 GN=Gde1 PE=1 SV=1	6.48	37971.3	946.83	Q9JL56	8	30.21	GDE1_MOUSE	187.894	122.642	195.422	192.001	222.746	236.828	54.7461	48.5999	63.1069	64.7348	43.1511	138.304	204.832	142.014	190.533	201.554	132.21	133.461	192.922	68.7739	167.434
Ndufs7	NADH dehydrogenase [ubiquinone] iron-sulfur protein 7_ mitochondrial OS=Mus musculus OX=10090 GN=Ndufs7 PE=1 SV=1	10.29	24968.1	2083.55	Q9DC70	4	18.3	NDUS7_MOUSE	163.172	212.274	45.6736	43.2602	300.119	392.972	101.735	90.9017	131.826	120.086	97.5782	135.121	60.1745	42.3412	50.4803	58.0922	72.7838	58.8867	192.912	112.875	57.1264
Spcs2	Signal peptidase complex subunit 2 OS=Mus musculus OX=10090 GN=Spcs2 PE=1 SV=1	8.83	25205.8	1273.02	Q9CYN2	4	21.68	SPCS2_MOUSE	151.144	140.242	82.2823	83.8764	239.324	460.166	62.4082	46.7216	57.3671	54.3082	64.1047	54.6572	85.8839	82.7693	71.7549	68.4214	80.4889	66.0036	192.839	56.5945	75.887
Arr3	Arrestin-C OS=Mus musculus OX=10090 GN=Arr3 PE=1 SV=1	6.03	42206.2	6490.02	Q9EQP6	14	48.29	ARRC_MOUSE	249.485	152.777	273.863	266.773	114.619	99.3315	2062.01	2078.94	2166.17	1503.33	2644.71	1908.46		27.3987				27.2416	192.808	2060.6	27.3202
Aifm1	Apoptosis-inducing factor 1_ mitochondrial OS=Mus musculus OX=10090 GN=Aifm1 PE=1 SV=1	9.67	66993.7	283.184	Q9Z0X1	5	10.29	AIFM1_MOUSE	197.903	216.68	165.237	170.319	191.554	213.111	248.959	276.953	209.354	217.384	210.03	232.318		134.265	65.4852	79.8123		86.82	192.467	232.5	91.5956
Pspc1	Paraspeckle component 1 OS=Mus musculus OX=10090 GN=Pspc1 PE=1 SV=1	6.27	58872.7	1776.13	Q8R326	12	38.81	PSPC1_MOUSE	175.022	175.109	251.701	235.404	159.623	157.902	526.771	536.051	548.28	569.868	460.904	506.251	586.432	709.895	702.298	778.747	686.896	766.426	192.46	524.687	705.116
Usp39	Ubiquitin carboxyl-terminal hydrolase 39 OS=Mus musculus OX=10090 GN=Usp39 PE=1 SV=2	9.24	65545.6	396.639	Q3TIX9	8	16.67	UBP39_MOUSE	171.551	243.598	86.9903	92.7774	262.847	296.707	97.4618	138.634	152.697	129.27	124.479	133.486	133.935	134.345	149.379	147.301	150.056	119.132	192.412	129.338	139.025
Ergic1	Endoplasmic reticulum-Golgi intermediate compartment protein 1 OS=Mus musculus OX=10090 GN=Ergic1 PE=1 SV=1	6.67	32961.4	692.812	Q9DC16	6	24.83	ERGI1_MOUSE	159.956	171.222	110.263	284.436	205.532	221.697		78.8604	82.8996	81.9414	94.156	94.5138		41.9682	69.872	64.4496	78.9647		192.184	86.4742	63.8136
Rala	Ras-related protein Ral-A OS=Mus musculus OX=10090 GN=Rala PE=1 SV=1	7	23723.9	2664.37	P63321	2	10.19	RALA_MOUSE	209.383	180.964	107.108	107.031	261.656	277.554	61.8247	57.8791	69.6308	46.159	64.4505	51.0916	43.6956	39.8677	46.3953	65.266	47.0766	55.297	190.616	58.5059	49.5997
Psma4	Proteasome subunit alpha type-4 OS=Mus musculus OX=10090 GN=Psma4 PE=1 SV=1	7.72	29756	3365.22	Q9R1P0	9	47.13	PSA4_MOUSE	170.326	183.219	231.163	170.661	197.109	184.052	313.322	319.011	376.099	413.025	333.128	382.132	346.318	333.492	328.315	331.899	435.858	426.977	189.421	356.12	367.143
Ctsd	Cathepsin D OS=Mus musculus OX=10090 GN=Ctsd PE=1 SV=1	6.8	45410.1	2888.62	P18242	11	36.83	CATD_MOUSE	90.9524	125.935	310.514	293.482	143.489	164.031	604.848	617.33	878.324	879.523	853.816	824.632	487.642	587.934	384.362	367.95	920.08	959.687	188.067	776.412	617.942
Gabpa	GA-binding protein alpha chain OS=Mus musculus OX=10090 GN=Gabpa PE=1 SV=2	4.72	51857.7	531.623	Q00422	9	26.87	GABPA_MOUSE	157.601	150.015	287.049	219.923	155.108	158.31	80.4345	78.4984	81.3194	92.6232	81.3198	81.6632	148.93	153.102	139.263	158.03	293.236	278.448	188.001	82.6431	195.168
mt-Nd2	NADH-ubiquinone oxidoreductase chain 2 OS=Mus musculus OX=10090 GN=mt-Nd2 PE=1 SV=2	10.41	38809.7	544.547	P03893	2	7.54	NU2M_MOUSE	177.416	177.168	332.651	113.759	177.982	145.69		53.41		39.9551	56.3035	52.385		31.3211					187.445	50.5134	31.3211
Cops2	COP9 signalosome complex subunit 2 OS=Mus musculus OX=10090 GN=Cops2 PE=1 SV=1	5.21	51881.9	976.243	P61202	12	39.05	CSN2_MOUSE	201.865	206.902	200.064	186.759	162.749	163.65	393.485	385.953	431.183	413.217	476.077	419.47	341.28	332.478	365.752	332.12	779.192	798.417	186.998	419.897	491.54
Znf207	BUB3-interacting and GLEBS motif-containing protein ZNF207 OS=Mus musculus OX=10090 GN=Znf207 PE=1 SV=1	9.47	53135.2	503.321	Q9JMD0	3	7.47	ZN207_MOUSE	246.423	166.686	183.92	145.932	217.516	160.948	309.222	270.248	280.267	239.31	252.94	266.564	400.782	367.399	516.436	474.169	441.917	371.535	186.904	269.759	428.706
Enoph1	Enolase-phosphatase E1 OS=Mus musculus OX=10090 GN=Enoph1 PE=1 SV=1	4.6	28714.4	931.934	Q8BGB7	3	18.29	ENOPH_MOUSE	197.069	188.093	80.7784	167.433	219.727	260.326	121.16	142.121	148.31	95.4181	144.756	91.3538		32.9206	68.7049	129.751	54.6587	63.8227	185.571	123.853	69.9717
Ppid	Peptidyl-prolyl cis-trans isomerase D OS=Mus musculus OX=10090 GN=Ppid PE=1 SV=3	7.22	41141.8	658.909	Q9CR16	8	34.59	PPID_MOUSE	207.521	197.555	203.131	162.725	175.419	166.011	182.557	165.544	209.966	238.066	197.433	230.572	228.441	229.633	239.734	242.214	230.26	185.718	185.394	204.023	226
Rab5a	Ras-related protein Rab-5A OS=Mus musculus OX=10090 GN=Rab5a PE=1 SV=1	8.25	23826.8	1787.3	Q9CQD1	7	43.26	RAB5A_MOUSE	164.793	214.105	202.021	203.898	154.952	171.636	260.122	238.892	100.642	103.884	91.986	82.4685	156.237	155.808	64.2491	71.1695	389.302	390.098	185.234	146.332	204.477
Pa2g4	Proliferation-associated protein 2G4 OS=Mus musculus OX=10090 GN=Pa2g4 PE=1 SV=3	6.45	44041.1	1605.66	P50580	17	62.18	PA2G4_MOUSE	119.24	134.816	275.935	293.168	141.617	145.431	900.66	921.437	862.944	899.922	770.698	752.51	1089.14	1065.39	518.431	1165.65	913.777	811.124	185.035	851.362	927.252
RTRAF	RNA transcription_ translation and transport factor protein OS=Mus musculus OX=10090 GN=RTRAF PE=1 SV=1	6.48	28266.3	4540.1	Q9CQE8	11	54.51	RTRAF_MOUSE	198.135	155.386	245.294	250.771	156.984	103.638	471.656	505.001	593.879	685.7	488.79	515.26	381.84	357.289	317.332	340.457	279.109	262.658	185.035	543.381	323.114
Rab6a	Ras-related protein Rab-6A OS=Mus musculus OX=10090 GN=Rab6a PE=1 SV=4	5.23	23703.9	2980.61	P35279	9	45.67	RAB6A_MOUSE	152.044	131.132	281.892	279.567	132.116	130.808	123.068	118.303	171.179	181.162	257.555	260.655	73.9605	55.0994	58.9119	55.6485	102.683	46.6227	184.593	185.32	65.4876
Gnb5	Guanine nucleotide-binding protein subunit beta-5 OS=Mus musculus OX=10090 GN=Gnb5 PE=1 SV=1	6.03	44648.9	686.313	P62881	7	22.78	GNB5_MOUSE	140.254	148.542	242.863	267.92	192.64	114.65	240.657	360.289	261.489	385.849	257.546	377.631	259.093	162.497	205.327	206.83	161.994	96.3483	184.478	313.91	182.015
Akr1a1	Aldo-keto reductase family 1 member A1 OS=Mus musculus OX=10090 GN=Akr1a1 PE=1 SV=3	7.04	36815.1	1013.84	Q9JII6	9	43.08	AK1A1_MOUSE	168.009	179.198	159.663	126.914	281.043	191.199	111.492	111.514	128.073	129.087	121.058	100.236	145.96	162.563	152.074	186.264	130.96	117.567	184.338	116.91	149.231
Ppp1cb	Serine/threonine-protein phosphatase PP1-beta catalytic subunit OS=Mus musculus OX=10090 GN=Ppp1cb PE=1 SV=3	5.79	37985.3	3806.95	P62141	12	41.9	PP1B_MOUSE	201.967	167.656	140.164	131.801	213.643	246.164	151.718	153.071	150.371	155.561	153.928	154.53	204.455	196.913	230.457	263.695	199.39	204.008	183.566	153.197	216.487
Ghitm	Growth hormone-inducible transmembrane protein OS=Mus musculus OX=10090 GN=Ghitm PE=1 SV=1	10.24	37446.4	713.73	Q91VC9	3	8.67	GHITM_MOUSE	179.216	200.018	147.13	119.305	215.725	236.663	39.9327		45.3075	49.6371	50.0484		40.4174						183.009	46.2314	40.4174
Ppp1cc	Serine/threonine-protein phosphatase PP1-gamma catalytic subunit OS=Mus musculus OX=10090 GN=Ppp1cc PE=1 SV=1	6.13	37725.2	3894.91	P63087	13	58.2	PP1G_MOUSE	197.553	165.115	127.879	136.05	217.957	250.615	198.313	188.98	274.009	262.47	266.921	241.683	230.897	241.956	263.441	276.662	224.978	232.608	182.528	238.729	245.09
Oxsr1	Serine/threonine-protein kinase OSR1 OS=Mus musculus OX=10090 GN=Oxsr1 PE=1 SV=1	6.02	58498.8	515.231	Q6P9R2	4	9.68	OXSR1_MOUSE	193.943	192.568	114.342	92.3743	239	260.556	122.316	113.021	97.5921	147.188	106.098		86.685	63.111	77.2151	57.8259	80.3912	65.456	182.131	117.243	71.7807
Kpna3	Importin subunit alpha-4 OS=Mus musculus OX=10090 GN=Kpna3 PE=1 SV=1	4.61	58229.1	238.099	O35344	2	4.41	IMA4_MOUSE	176.231		288.168	156.401	104.956		376.68	207.18	222.287	174.677	236.212	164.91	146.404	176.928	202.819	191.784	187.635	121.301	181.439	230.324	171.145
Arpc2	Actin-related protein 2/3 complex subunit 2 OS=Mus musculus OX=10090 GN=Arpc2 PE=1 SV=3	7.01	34471.2	331.955	Q9CVB6	3	10	ARPC2_MOUSE	213.78	219.892	56.2599	61.2531	236.994	300.206	55.9155	58.3584	43.4702	55.332	59.3261	51.9728	43.4311	44.6215	49.2269	49.0785	132.261	131.754	181.397	54.0625	75.0622
Map1lc3b	Microtubule-associated proteins 1A/1B light chain 3B OS=Mus musculus OX=10090 GN=Map1lc3b PE=1 SV=3	9.11	14616.9	2781.36	Q9CQV6	2	16.8	MLP3B_MOUSE	234.849	259.96	90.72	90.3617	260.103	151.861	172.046	132.157	167.545	164.675	211.563	171.406	70.6357	77.6539	68.8589	74.5702	67.7404	63.4349	181.309	169.899	70.4823
Lamp1	Lysosome-associated membrane glycoprotein 1 OS=Mus musculus OX=10090 GN=Lamp1 PE=1 SV=2	8.44	44321.4	266.082	P11438	2	4.93	LAMP1_MOUSE	177.739	215.533	204	150.538	172.299	165.671		150.534	145.481	112.901	95.6025	112.56	204.931	192.635	178.921	199.03	135.517		180.963	123.416	182.207
Camk2b	Calcium/calmodulin-dependent protein kinase type II subunit beta OS=Mus musculus OX=10090 GN=Camk2b PE=1 SV=2	6.93	61202.3	1224.67	P28652	10	26.75	KCC2B_MOUSE	187.232	171.433	164.563	210.565	177.688	174.086	89.9579	98.8939	85.748	102.366	98.8854	103.352	35.3718	30.7113	24.2999	31.2928	61.6631	62.7621	180.928	96.5339	41.0168
Nolc1	Nucleolar and coiled-body phosphoprotein 1 OS=Mus musculus OX=10090 GN=Nolc1 PE=1 SV=1	10.11	73697.8	212.151	E9Q5C9	2	3.7	NOLC1_MOUSE	172.704	172.419	183.271	176.527	182.448	197.136	267.875	260.602	88.8035	215.298	163.525	184.264	206.611	153.587	139.004	161.794	108.669	123.397	180.751	196.728	148.844
Asrgl1	Isoaspartyl peptidase/L-asparaginase OS=Mus musculus OX=10090 GN=Asrgl1 PE=1 SV=1	7.55	34406.2	2824.61	Q8C0M9	10	49.39	ASGL1_MOUSE	170.578	157.777	216.99	201.363	153.777			224.613	163.862		199.073	205.967	347.853	375.668	369.139	394.608	372.762	364.079	180.097	198.379	370.685
Pgrmc2	Membrane-associated progesterone receptor component 2 OS=Mus musculus OX=10090 GN=Pgrmc2 PE=1 SV=2	4.81	23448.2	2764.96	Q80UU9	12	73.73	PGRC2_MOUSE	194.838	173.246	110.495	103.014	242.447	255.342	69.112	74.6807	67.168	74.503	58.4532	65.6003	106.209	104.719	116.576	110.607	102.476	94.4845	179.897	68.2529	105.845
Hdac1	Histone deacetylase 1 OS=Mus musculus OX=10090 GN=Hdac1 PE=1 SV=1	5.17	55645.3	1527.27	O09106	13	33.61	HDAC1_MOUSE	187.869	174.057	239.048	161.912	127.6	187.769	439.925	474.146	379.896	509.071	426.571	458.941	283.196	326.531	340.242	388.254	297.882	289.321	179.709	448.092	320.904
Arpc4	Actin-related protein 2/3 complex subunit 4 OS=Mus musculus OX=10090 GN=Arpc4 PE=1 SV=3	8.78	19781.1	1340.04	P59999	5	42.26	ARPC4_MOUSE	196.27	146.664	112.473	100.889	247.971	270.527	65.1786	73.7069	57.8578	79.4702	75.4033	83.8392	56.8154	50.3115	50.6865	59.2693	114.277	105.589	179.132	72.576	72.8246
Abhd12	Lysophosphatidylserine lipase ABHD12 OS=Mus musculus OX=10090 GN=Abhd12 PE=1 SV=2	8.87	45669	431.166	Q99LR1	3	7.54	ABD12_MOUSE	140.735	196.112	88.0009	83.8094	236.998	325.042					46.4769	56.8971	51.8259	68.7514		46.7047	58.5445	49.7023	178.449	51.687	55.1058
Rps10	Small ribosomal subunit protein eS10 OS=Mus musculus OX=10090 GN=Rps10 PE=1 SV=1	10.72	18915.8	2701.99	P63325	5	32.73	RS10_MOUSE	237.486	186.764	181.551	161.055	150.214	150.14	182.827	66.712	121.818	82.1213	111.581	79.2978	108.111	97.5021	126.977	217.144	98.9068	98.2554	177.868	107.393	124.483
Arl6ip1	ADP-ribosylation factor-like protein 6-interacting protein 1 OS=Mus musculus OX=10090 GN=Arl6ip1 PE=1 SV=1	9.78	23608	791.785	Q9JKW0	3	22.66	AR6P1_MOUSE	153.708	203.862	147.098	113.282	235.271	213.58	35.6033	25.2645	27.1369	39.3809	31.3724	34.8082		28.6338		33.1367		71.2209	177.8	32.261	44.3305
Fdps	Farnesyl pyrophosphate synthase OS=Mus musculus OX=10090 GN=Fdps PE=1 SV=1	5.34	40923.8	1098.86	Q920E5	10	32.58	FPPS_MOUSE	173.576	190.364	198.349	181.699	165.811	152.844	116.664	127.767	109.008	99.1844	114.655	111.177	142.422	114.151	116.196	106.934	155.818	119.12	177.107	113.076	125.774
Ctbp1	C-terminal-binding protein 1 OS=Mus musculus OX=10090 GN=Ctbp1 PE=1 SV=2	6.33	48200.8	1204.05	O88712	11	30.84	CTBP1_MOUSE	170.515	176.958	139.044	179.734	190.095	205.161	449.357	445.454	491.326	535.146	491.755	477.195	347.316	359.41	360.974	379.542	338.087	302.14	176.918	481.706	347.911
Auh	Methylglutaconyl-CoA hydratase_ mitochondrial OS=Mus musculus OX=10090 GN=Auh PE=1 SV=1	10.09	33680.2	874.883	Q9JLZ3	6	24.84	AUHM_MOUSE	187.489	224.685	119.442	131.214	190.542	204.602	221.688	219.509	242.048	239.283	248.873	245.097	87.6365	69.5017	76.1373	81.9258	84.0908	59.5664	176.329	236.083	76.4764
Pnn	Pinin OS=Mus musculus OX=10090 GN=Pnn PE=1 SV=4	6.61	82606.8	218.036	O35691	5	7.86	PININ_MOUSE	161.628	168.994	110.952	61.4418	235.567	319.068	189.732	183.54	177.91	247.247	285.106	298.107	203.235	169.98	202.615	235.42	184.861	191.911	176.275	230.273	198.004
Rps16	Small ribosomal subunit protein uS9 OS=Mus musculus OX=10090 GN=Rps16 PE=1 SV=4	10.79	16559.4	3351.37	P14131	8	58.9	RS16_MOUSE	108.506	104.075	93.8565	501.683	123.723	124.852	75.4493	86.6911	89.8817	95.7273	111.016	111.585	43.995	48.2047	53.0968	67.3632	73.8188	68.7737	176.116	95.0583	59.2087
Cox6c	Cytochrome c oxidase subunit 6C OS=Mus musculus OX=10090 GN=Cox6c PE=1 SV=3	10.72	8469.03	8760.54	Q9CPQ1	7	64.47	COX6C_MOUSE	222.895	177.012	138.57	156.517	257.049	104.471	132.421	111.822	192.392	155.199	143.515	141.746	74.6845	63.8445	63.7854	53.6227	50.6205	53.3329	176.086	146.183	59.9818
Pafah1b3	Platelet-activating factor acetylhydrolase IB subunit alpha1 OS=Mus musculus OX=10090 GN=Pafah1b3 PE=1 SV=1	6.49	25967.5	1228.4	Q61205	5	23.28	PA1B3_MOUSE	175.881	204.982	128.072	141.488	204.61	200.607	37.7446	38.6702	51.6618	50.5382	44.1946	45.6749	74.1941	78.5581	68.3044	62.6093	67.9473	59.1238	175.94	44.7474	68.4562
Kiaa0513	Uncharacterized protein KIAA0513 OS=Mus musculus OX=10090 GN=Kiaa0513 PE=1 SV=1	4.75	46774.7	169.042	Q8R0A7	2	6.39	K0513_MOUSE	141.326	147.207	270.083		159.322	160.518	72.3891	56.6121	124.499	123.663	144.237	121.305			40.5846	44.9786			175.691	107.118	42.7816
Gnaz	Guanine nucleotide-binding protein G(z) subunit alpha OS=Mus musculus OX=10090 GN=Gnaz PE=1 SV=4	7.5	41363	2178.68	O70443	11	42.82	GNAZ_MOUSE	219.979	187.007	177.81	158.416	172.002	138.044	83.1207	83.8971	85.998	98.9345	114.305	106.954	178.515	214.484	223.989	301.823	186.143	193.628	175.543	95.5349	216.43
Tardbp	TAR DNA-binding protein 43 OS=Mus musculus OX=10090 GN=Tardbp PE=1 SV=1	6.29	44947	6270.34	Q921F2	13	46.38	TADBP_MOUSE	103.372	136.221	274.325	282.263	132.66	120.265	1679.29	1810.61	1731.84	1915.14	1558.9	1674.21	1745.14	1845.98	2113.17	2135.11	1651.56	1732.38	174.851	1728.33	1870.56
Acot7	Cytosolic acyl coenzyme A thioester hydrolase OS=Mus musculus OX=10090 GN=Acot7 PE=1 SV=2	8.82	42993.2	649.392	Q91V12	7	24.41	BACH_MOUSE	172.171	163.176	176.602	188.293	182.509	165.061	373.18	365.962	384.943	370.355	350.488	365.801	93.1012	88.9095	87.3449	94.0505	72.966	72.4021	174.635	368.455	84.7957
Ptma	Prothymosin alpha OS=Mus musculus OX=10090 GN=Ptma PE=1 SV=2	3.46	12254.1	8159.1	P26350	4	36.04	PTMA_MOUSE	147.33	180.354	122.696	120.332	240.553	234.933	24.0804	29.172					36.4734	29.0523	35.9509	26.4379	45.093	41.3912	174.366	26.6262	35.7331
Mapre2	Microtubule-associated protein RP/EB family member 2 OS=Mus musculus OX=10090 GN=Mapre2 PE=1 SV=1	5.08	37174.3	1035.88	Q8R001	6	21.47	MARE2_MOUSE	141.315	153.33	216.912	289.614	129.122	114.755	142.677	129.897	144.457	128.053	136.226	121.093	116.911	147.873	148.774	136.137	148.979	142.354	174.175	133.734	140.171
Prkar2a	cAMP-dependent protein kinase type II-alpha regulatory subunit OS=Mus musculus OX=10090 GN=Prkar2a PE=1 SV=2	4.59	45731.3	5272.44	P12367	14	55.86	KAP2_MOUSE	186.319	132.752	222.004	272.074	99.9325	131.281	504.269	496.298	612.912	675.1	558.505	528.136	681.035	692.281	731.614	768.111	606.388	593.473	174.06	562.537	678.817
Pcid2	PCI domain-containing protein 2 OS=Mus musculus OX=10090 GN=Pcid2 PE=1 SV=1	8.59	46759.5	549.609	Q8BFV2	2	9.27	PCID2_MOUSE	166.82	193.501	137.121	104.574	223.486	217.807		55.6575		44.2363	55.693	48.662		52.3496		49.7689		48.6072	173.885	51.0622	50.2419
Cox6b1	Cytochrome c oxidase subunit 6B1 OS=Mus musculus OX=10090 GN=Cox6b1 PE=1 SV=2	8.95	10299.6	7687.67	P56391	5	69.77	CX6B1_MOUSE	179.905	179.433	188.216	180.684	156.747	155.363	106.522	88.2044	197.079	185.619	260.545	224.984	61.4839	50.5157	49.4206	46.8864	38.1979	34.749	173.391	177.159	46.8756
Plpp2	Phospholipid phosphatase 2 OS=Mus musculus OX=10090 GN=Plpp2 PE=1 SV=1	8.5	31706.7	838.38	Q9DAX2	4	15.94	PLPP2_MOUSE	180.972	177.151	92.2118	87.7628	247.948	253.801							88.0505	83.6048	70.6448	75.3066	72.5315	61.3893	173.308	0	75.2546
Snrpd1	Small nuclear ribonucleoprotein Sm D1 OS=Mus musculus OX=10090 GN=Snrpd1 PE=1 SV=1	12.07	13281.6	2736.26	P62315	4	37.82	SMD1_MOUSE	183.375	185.691	121.192	119.694	211.08	214.511	117.354	106.105	108.764	111.78	167.1	165.121	188.172	209.334	93.3374	178.913	130.843	84.2776	172.591	129.371	147.48
Ube2v1	Ubiquitin-conjugating enzyme E2 variant 1 OS=Mus musculus OX=10090 GN=Ube2v1 PE=1 SV=1	8.2	16468.8	3227.83	Q9CZY3	5	52.38	UB2V1_MOUSE	145.498	161.007	142.092	139.586	176.173	269.443	212.764	189.951	266.011	289.966	254.915	241.286	354.555	341.553	437.366	419.881	295.467	265.308	172.3	242.482	352.355
Mcu	Calcium uniporter protein_ mitochondrial OS=Mus musculus OX=10090 GN=Mcu PE=1 SV=2	8.67	40023.9	312.578	Q3UMR5	2	4.86	MCU_MOUSE	155.627	147.808			181.111	203.185													171.933	0	0
Ldhc	L-lactate dehydrogenase C chain OS=Mus musculus OX=10090 GN=Ldhc PE=1 SV=2	8.27	36254.1	975.039	P00342	2	7.23	LDHC_MOUSE	228.945	136.494	234.938	239.831	121.789	67.7016	286.21	265.673	324.461	216.636	431.073	181.94	329.348	534.763	221.928	196.972	158.805	153.516	171.616	284.332	265.889
Gsdma	Gasdermin-A OS=Mus musculus OX=10090 GN=Gsdma PE=1 SV=1	5.26	49878.3	1525.69	Q9EST1	5	9.64	GSDMA_MOUSE	162.567	150.719	194.523	177.917			453.534	368.083	356.02	318.72	472.211	516.037	176.002	218.339	161.154	204.004	1401.47	1693.9	171.432	414.101	642.477
Ywhah	14-3-3 protein eta OS=Mus musculus OX=10090 GN=Ywhah PE=1 SV=2	4.61	28382.9	3910.39	P68510	9	44.31	1433F_MOUSE	181.354	107.456	311.514	258.371	80.5764	87.0053	120.277	91.3115	150.733	104.954	91.0883	76.9411	131.639	124.126	105.685	86.1769	152.512	143.232	171.046	105.884	123.895
Stoml2	Stomatin-like protein 2_ mitochondrial OS=Mus musculus OX=10090 GN=Stoml2 PE=1 SV=1	9.28	38499	1148.14	Q99JB2	8	40.79	STML2_MOUSE	272.677	158.686	205.452	215.051	105.449	66.4457	91.0627	51.4959	97.9269	65.2218	97.78	74.9777	87.3249	95.7318	77.2254	60.4569	58.6547	102.018	170.627	79.7442	80.2353
Gatd3	Glutamine amidotransferase-like class 1 domain-containing protein 3_ mitochondrial OS=Mus musculus OX=10090 GN=Gatd3 PE=1 SV=1	9.04	28432.6	457.438	Q9D172	2	9.4	GAL3A_MOUSE				209.396		129.83	149.489	118.675	175.92	190.364	146.98	181.279	70.0093		53.5834			91.352	169.613	160.451	71.6482
Tsg101	Tumor susceptibility gene 101 protein OS=Mus musculus OX=10090 GN=Tsg101 PE=1 SV=2	6.32	44294.8	765.435	Q61187	5	15.09	TS101_MOUSE	185.156	181.117	155.312	147.503	170.907	175.183	147.583	155.405	136.209	133.297	124.478	255.118	70.6957	91.8102	100.955	102.848	78.4904	89.6127	169.196	158.682	89.0687
Gng13	Guanine nucleotide-binding protein G(I)/G(S)/G(O) subunit gamma-13 OS=Mus musculus OX=10090 GN=Gng13 PE=1 SV=1	5.19	8036.43	10419	Q9JMF3	6	56.72	GBG13_MOUSE	146.673	156.777	226.737	249.563	119.195	115.996	47.428	53.165	46.5765		42.4254			8.02882		40.5184	55.6401	29.9216	169.157	47.3987	33.5272
Asah1	Acid ceramidase OS=Mus musculus OX=10090 GN=Asah1 PE=1 SV=1	8.56	45068.8	326.236	Q9WV54	4	9.64	ASAH1_MOUSE	187.477	155.312	177.113	151.373	178.617	161.1	73.7348	81.456	78.3693	81.4981	89.1312	91.8518	73.1028	79.2012	72.908	117.498	94.7782	56.9335	168.499	82.6735	82.4036
Cyb5r1	NADH-cytochrome b5 reductase 1 OS=Mus musculus OX=10090 GN=Cyb5r1 PE=1 SV=1	9.2	34306	809.841	Q9DB73	4	10.16	NB5R1_MOUSE	204.651	184.212	108.626	153.115	169.017	184.466						38.5574							167.348	38.5574	0
Slc7a8	Large neutral amino acids transporter small subunit 2 OS=Mus musculus OX=10090 GN=Slc7a8 PE=1 SV=1	6.28	58500.5	206.987	Q9QXW9	2	3.39	LAT2_MOUSE	161.379	163.068	101.179	99.8761	235.59	242.627													167.286	0	0
Srsf6	Serine/arginine-rich splicing factor 6 OS=Mus musculus OX=10090 GN=Srsf6 PE=1 SV=1	11.96	39139.4	2922.63	Q3TWW8	11	30.68	SRSF6_MOUSE	175.098	157.585	171.687	188.724	176.34	129.564	231.252	197.04	174.226	182.946	208.724	152.69	925.072	414.133	838.942	938.423	382.33	212.152	166.5	191.146	618.509
Tmem65	Transmembrane protein 65 OS=Mus musculus OX=10090 GN=Tmem65 PE=1 SV=1	7.75	25203.3	913.482	Q4VAE3	3	12.82	TMM65_MOUSE	185.118	168.242	98.4801	111.538	214.24	220.572													166.365	0	0
Tufm	Elongation factor Tu_ mitochondrial OS=Mus musculus OX=10090 GN=Tufm PE=1 SV=1	7.34	49907.6	626.795	Q8BFR5	12	38.5	EFTU_MOUSE	132.859	172.715	196.932	196.252	148.887	148.936	246.816	275.509	312.213	345.14	274.025	326.809	136.132	141.829	133.648	138.641	137.886	125.135	166.097	296.752	135.545
Ndufc2	NADH dehydrogenase [ubiquinone] 1 subunit C2 OS=Mus musculus OX=10090 GN=Ndufc2 PE=1 SV=1	9.57	14220.7	3681.24	Q9CQ54	5	38.33	NDUC2_MOUSE	136.248	127.408	194.105	255.809	135.708	144.076	126.437	98.897	107.715	117.563	109.038	117.092	43.4756	49.9483	61.8618	30.141	63.9059	67.9494	165.559	112.79	52.8803
H1-0	Histone H1.0 OS=Mus musculus OX=10090 GN=H1-0 PE=2 SV=4	11.64	20860.9	5609.01	P10922	4	20.62	H10_MOUSE	254.39	149.478	196.088	209.067	49.0673	134.422	615.289	632.357	1029.83	759.577	1158.46	928.128	577.033	608.59	697.332	849.206	852.334	1024.91	165.419	853.941	768.234
Rps13	Small ribosomal subunit protein uS15 OS=Mus musculus OX=10090 GN=Rps13 PE=1 SV=2	11.18	17222.3	3079.77	P62301	5	40.4	RS13_MOUSE	216.092	181.34	156.513	150.552	147.739	139.028	179.688	154.884	203.183	191.374	203.49	177.299	51.3209	49.5547	74.3973	44.0987	97.9952	103.318	165.211	184.986	70.1142
Ehd4	EH domain-containing protein 4 OS=Mus musculus OX=10090 GN=Ehd4 PE=1 SV=1	6.35	61708.8	409.928	Q9EQP2	6	15.53	EHD4_MOUSE	169.527	175.504	54.1846	73.152	248.169	270.567	149.338	140.667	176.804	186.622	195.839	222.377		36.2194	43.5762	44.869	71.1574	86.8461	165.184	178.608	56.5336
Emc2	ER membrane protein complex subunit 2 OS=Mus musculus OX=10090 GN=Emc2 PE=1 SV=1	6.41	35105.8	445.537	Q9CRD2	5	27.27	EMC2_MOUSE	324.991	180.524	137.227	97.1804	123.231	126.583	86.7358	78.937	94.6595	63.4206	63.9705	69.0407	56.9426		46.6323	73.635	63.4165	68.0731	164.956	76.1274	61.7399
Mpc1	Mitochondrial pyruvate carrier 1 OS=Mus musculus OX=10090 GN=Mpc1 PE=1 SV=1	10.01	12625.7	1161.38	P63030	2	14.68	MPC1_MOUSE	170.296	165.534	100.055	103.747	220.025	225.484			33.2865		43.2542								164.19	38.2703	0
Eif3m	Eukaryotic translation initiation factor 3 subunit M OS=Mus musculus OX=10090 GN=Eif3m PE=1 SV=1	5.39	42973.3	622.073	Q99JX4	9	29.14	EIF3M_MOUSE	151.287	157.312	158.325	155.228	173.453	185.433	73.3385	54.4284	84.8612	77.5061	87.4476	80.3884	67.1302	94.2327	91.0569	62.4733	94.6052	96.7023	163.506	76.3284	84.3668
Bzw2	eIF5-mimic protein 1 OS=Mus musculus OX=10090 GN=Bzw2 PE=1 SV=1	6.28	48291.4	628.681	Q91VK1	8	16.71	5MP1_MOUSE	165.864	169.836	100.078	149.483	192.883	202.133	80.9948	75.567	68.821	77.413	72.231	94.8635	105.972	105.304	89.8254	118.443	85.0643	102.734	163.379	78.315	101.224
Chmp4b	Charged multivesicular body protein 4b OS=Mus musculus OX=10090 GN=Chmp4b PE=1 SV=2	4.57	24936.2	2186.05	Q9D8B3	2	16.52	CHM4B_MOUSE	190.639	197.578	73.3567	71.2903	226.736	213.65	46.2982	42.3527	34.7946	26.9575	44.2169	28.032		22.3478	24.9024	21.6386	71.7665	59.8447	162.208	37.1086	40.1
Sec62	Translocation protein SEC62 OS=Mus musculus OX=10090 GN=Sec62 PE=1 SV=1	7	45922.8	302.324	Q8BU14	3	7.54	SEC62_MOUSE	151.379	143.517	130.759	119.156	186.313	241.486	54.1131	49.4735	68.3666	72.1706	81.4407	98.8473	51.5702		67.1388	73.0566	80.2661	88.5195	162.102	70.7353	72.1102
Fen1	Flap endonuclease 1 OS=Mus musculus OX=10090 GN=Fen1 PE=1 SV=1	8.47	42656.8	740.5	P39749	5	19.84	FEN1_MOUSE	206.683	150.34	92.1075	72.3141	224.941	223.985	148.486	156.098	169.544	163.035	165.851	153.08	236.556	224.283	353.399	356.308	238.032	212.666	161.728	159.349	270.207
Emc3	ER membrane protein complex subunit 3 OS=Mus musculus OX=10090 GN=Emc3 PE=1 SV=3	6.43	29980.1	660.55	Q99KI3	3	16.86	EMC3_MOUSE	142.649	145.718			148.891	204.628	47.0181		36.5849	49.641	52.8372	45.2285		24.4736	21.9454	26.5167			160.471	46.2619	24.3119
Adss1	Adenylosuccinate synthetase isozyme 1 OS=Mus musculus OX=10090 GN=Adss1 PE=1 SV=2	8.6	50539.6	448.128	P28650	4	11.82	PURA1_MOUSE	183.01	183.388	129.17	162.966	156.05	142.776	55.7971		56.6806		69.5935	61.7827	72.5135	85.9287	95.6885	92.8271	91.8284	93.3471	159.56	60.9635	88.6889
H2bc1	Histone H2B type 1-A OS=Mus musculus OX=10090 GN=H2bc1 PE=1 SV=3	10.96	14293.7	10761.9	P70696	6	44.88	H2B1A_MOUSE	168.543	154.457	83.3467	93.0851	216.985	236.468	61.5142	69.6822	81.9363	83.9692	94.8187	104.121	346.496	344.238	437.826	640.175	311.784	291.729	158.814	82.6736	395.375
Phb1	Prohibitin 1 OS=Mus musculus OX=10090 GN=Phb1 PE=1 SV=1	5.44	29877.1	938.145	P67778	8	39.34	PHB1_MOUSE	132.734	180.118	112.832	114.948	193.684	217.659	170.843	178.454	181.631	179.729	167.69	178.505	67.8008	77.021	66.3067	48.5492	61.9066	69.0112	158.663	176.142	65.0992
Ndufb4	NADH dehydrogenase [ubiquinone] 1 beta subcomplex subunit 4 OS=Mus musculus OX=10090 GN=Ndufb4 PE=1 SV=3	10.31	15081.3	3678	Q9CQC7	4	36.43	NDUB4_MOUSE	178.747	175.85	136.816	130	160.144	168.618	131.047	134.005	114.498	122.521	135.915	127.649	47.3749	60.1805	40.1534	51.5679	44.6483	54.8843	158.363	127.606	49.8015
Gmps	GMP synthase [glutamine-hydrolyzing] OS=Mus musculus OX=10090 GN=Gmps PE=1 SV=2	6.32	77464.9	924.387	Q3THK7	22	45.74	GUAA_MOUSE	157.022	205.602	166.188	174.127	104.387	140.685	314.314	380.567	469.09	474.244	374.761	397.496	400.805	419.541	487.559	534.118	402.69	359.954	158.002	401.745	434.111
Rps11	Small ribosomal subunit protein uS17 OS=Mus musculus OX=10090 GN=Rps11 PE=1 SV=3	10.95	18601.8	1793.63	P62281	8	58.86	RS11_MOUSE	157.142	167.185	93.156	148.52	211.956	169.703	89.2675	94.3569	106.361	115.977	132.012	125.568	75.7742	61.0605	47.01	41.7874	114.154	107.561	157.944	110.59	74.5578
Chtop	Chromatin target of PRMT1 protein OS=Mus musculus OX=10090 GN=Chtop PE=1 SV=2	12.73	26584.9	954.179	Q9CY57	6	34.94	CHTOP_MOUSE	130.989	194.151	139.646	153.971	164.224	164.294	154.018	131.885	191.264	179.562	241.238	262.44	164.246	171.695	206.418	224.369	197.534	193.53	157.879	193.401	192.965
Hsdl1	Inactive hydroxysteroid dehydrogenase-like protein 1 OS=Mus musculus OX=10090 GN=Hsdl1 PE=1 SV=1	8.52	37266.7	1266.86	Q8BTX9	4	16.67	HSDL1_MOUSE	142.925	83.3581	184.084	184.566	166.897	182.409	94.0848		114.634	95.2622	97.1138	103.681	93.8201	85.9187	61.6231	50.7881	80.456	48.0725	157.373	100.955	70.1131
Ubxn7	UBX domain-containing protein 7 OS=Mus musculus OX=10090 GN=Ubxn7 PE=1 SV=2	4.77	52563.5	452.816	Q6P5G6	6	13.7	UBXN7_MOUSE	158.966	210.721	144.914	21.3197	167.112	240.646	173.781	160.771	183.957	191.18	135.164	155.577	161.702	142.347	163.367	144.278	106.433	95.3268	157.28	166.738	135.576
Psma6	Proteasome subunit alpha type-6 OS=Mus musculus OX=10090 GN=Psma6 PE=1 SV=1	6.39	27828.7	2106.91	Q9QUM9	10	50.81	PSA6_MOUSE	120.272	147.837	229.774	221.37	109.845	114.163	305.643	311.827	314.495	383.007	310.183	355.666	412.455	412.281	337.645	376.685	417.623	400.138	157.21	330.137	392.805
Tomm22	Mitochondrial import receptor subunit TOM22 homolog OS=Mus musculus OX=10090 GN=Tomm22 PE=1 SV=3	4.08	15536.8	3224.25	Q9CPQ3	3	51.41	TOM22_MOUSE	113.393	110.873	134.133	110.536	140.521	333.116	41.282	46.8406	52.9608	46.2662	46.5755	55.1967	21.7606	20.6552	21.6244	18.1887	18.9709	18.7042	157.095	48.187	19.984
Nrm	Nurim OS=Mus musculus OX=10090 GN=Nrm PE=1 SV=1	8.25	29663	821.599	Q8VC65	6	31.3	NRM_MOUSE	166.066	162.709	73.559	81.2948	224.781	233.661	89.0929	93.6072	76.3436	93.1175	63.9373	98.6558	67.7877	63.4296	68.7522	58.9391	75.8486	82.4822	157.012	85.7924	69.5399
Aldh5a1	Succinate-semialdehyde dehydrogenase_ mitochondrial OS=Mus musculus OX=10090 GN=Aldh5a1 PE=1 SV=1	8.26	56538.6	295.734	Q8BWF0	2	5.93	SSDH_MOUSE	138.43	155.473	200.19	200.612	121.16	122.948	176.595	213.387	208.156	263.815	187.02	225.168		76.0965	45.0008	46.1507	62.7348	47.7106	156.469	212.357	55.5387
Lman2l	VIP36-like protein OS=Mus musculus OX=10090 GN=Lman2l PE=1 SV=1	9.8	40052.3	463.207	P59481	3	8.93	LMA2L_MOUSE	186.025	229.527	73.0004	64.1382	182.633	200.997		45.0583		54.2057		61.9552							156.053	53.7397	0
Srsf1	Serine/arginine-rich splicing factor 1 OS=Mus musculus OX=10090 GN=Srsf1 PE=1 SV=3	10.75	27858.7	8727.68	Q6PDM2	14	52.02	SRSF1_MOUSE	125.992	126.804	225.826	225.828	116.995	113.562	739.742	756.54	395.611	419.433	408.631	430.554	1392.68	1289.27	1359.57	1227.12	810.999	801.3	155.835	525.085	1146.82
Cbr1	Carbonyl reductase [NADPH] 1 OS=Mus musculus OX=10090 GN=Cbr1 PE=1 SV=3	8.41	30926.4	3817.49	P48758	10	54.87	CBR1_MOUSE	163.197	157.597	163.207	181.969	138.402	130.473	425.371	414.582	388.562	400.808	369.379	375.094	174.337	217.359	138.91	156.057	196.857	197.428	155.808	395.633	180.158
Guca1a	Guanylyl cyclase-activating protein 1 OS=Mus musculus OX=10090 GN=Guca1a PE=1 SV=3	4.24	23157	2872.42	P43081	9	57.92	GUC1A_MOUSE	175.074	160.76	169.261	169.711	109.663	146.194	397.625	372.964	426.696	449.729	358.467	360.356	165.46	158.839	139.844	151.381	136.747	142.247	155.11	394.306	149.086
Ephx2	Bifunctional epoxide hydrolase 2 OS=Mus musculus OX=10090 GN=Ephx2 PE=1 SV=2	5.81	63085.7	628.955	P34914	10	24.37	HYES_MOUSE	182.087	137.491	155.119	116.162	177.628	161.299	324.976	330.103	409.793	413.215	374.628	409.129	139.989	86.8419	95.8846	91.909	86.2019	105.087	154.964	376.974	100.985
RO60	RNA-binding protein Ro60 OS=Mus musculus OX=10090 GN=RO60 PE=1 SV=1	7.82	60865.3	406.142	O08848	4	9.85	RO60_MOUSE	120.985	260.5	116.986	136.791	196.653	96.1145	281.972	382.083	219.377	339.684	210.534	266.759	201.161	167.175	203.26	193.348	288.085	311.029	154.672	283.401	227.343
Erlin1	Erlin-1 OS=Mus musculus OX=10090 GN=Erlin1 PE=1 SV=2	6.87	39353.1	990.937	Q91X78	4	13.79	ERLN1_MOUSE	147.313	155.246	149.876	155.946	151.879	166.446													154.451	0	0
Sars1	Serine--tRNA ligase_ cytoplasmic OS=Mus musculus OX=10090 GN=Sars1 PE=1 SV=3	5.91	58902.1	678.126	P26638	10	29.69	SYSC_MOUSE	145.007	158.455	122.441	135.66	165.59	198.982	167.076	187.308	224.608	238.613	194.092	239.753	216.502	217.661	207.586	238.422	226.863	217.178	154.356	208.575	220.702
Smarce1	SWI/SNF-related matrix-associated actin-dependent regulator of chromatin subfamily E member 1 OS=Mus musculus OX=10090 GN=Smarce1 PE=1 SV=1	4.65	46695.6	941.031	O54941	7	27.98	SMCE1_MOUSE	181.578	162.86	119.182	150.114	152.301	156.496	75.8876	103.075	143.668	142.091	100.248	98.5832	123.772	112.962	140.344	138.483	78.4837	65.7818	153.755	110.592	109.971
Sae1	SUMO-activating enzyme subunit 1 OS=Mus musculus OX=10090 GN=Sae1 PE=1 SV=1	5.07	39076.4	3226.86	Q9R1T2	17	56.29	SAE1_MOUSE	106.274	131.157	252.193	211.696	104.718	113.662	405.201	416.897	477.997	488.983	438.873	421.238	434.023	444.151	400.198	440.766	352.727	345.598	153.283	441.532	402.911
Add3	Gamma-adducin OS=Mus musculus OX=10090 GN=Add3 PE=1 SV=2	5.58	79119.4	410.906	Q9QYB5	5	9.07	ADDG_MOUSE	158.008	147.965				151.986	276.441	275.36	228.353	256.261	288.571	317.916	287.337	283.761	276.792	298.847	263.863	241.177	152.653	273.817	275.296
Prdx5	Peroxiredoxin-5_ mitochondrial OS=Mus musculus OX=10090 GN=Prdx5 PE=1 SV=2	9.14	22239.7	6937.67	P99029	12	71.43	PRDX5_MOUSE	118.123	116.789	271.437	247.423	70.926	90.7915	219.88	243.02	341.592	382.703	298.241	367.511	186.048	207.27	144.43	160.279	108.894	114.572	152.581	308.824	153.582
Rbbp4	Histone-binding protein RBBP4 OS=Mus musculus OX=10090 GN=Rbbp4 PE=1 SV=5	4.56	47940.9	1404.25	Q60972	12	38.12	RBBP4_MOUSE	139.361	151.926	144.468	150.783	165.535	162.571	238.723	251.201	128.042	152.865	166.538	181.847	439.71	456.92	525.246	569.591	400.238	412.949	152.441	186.536	467.442
Psmd7	26S proteasome non-ATPase regulatory subunit 7 OS=Mus musculus OX=10090 GN=Psmd7 PE=1 SV=2	6.33	36596.9	994.486	P26516	6	24.61	PSMD7_MOUSE	161.874	158.286	77.8962	62.3708	209.969	243.337	55.1057	56.8631	55.977	53.5441	55.3316	53.103	90.6443	79.3895	77.1274	59.7295	88.0241	117.415	152.289	54.9874	85.3882
Crx	Cone-rod homeobox protein OS=Mus musculus OX=10090 GN=Crx PE=1 SV=1	9.46	32545.5	2110.91	O54751	6	17.39	CRX_MOUSE	154.745	142.015	201.154	214.25	103.067	98.3361	365.93	311.332	358.909	279.841	360.679	251.24	529.57	570.266	674.559	750.725	551.035	526.94	152.261	321.322	600.516
Psmb3	Proteasome subunit beta type-3 OS=Mus musculus OX=10090 GN=Psmb3 PE=1 SV=1	6.17	23250.1	5205.67	Q9R1P1	6	46.83	PSB3_MOUSE	149.013	136.486	164.346	172.983	145.309	145.252	210.567	203.781	190.592	230.285	230.323	234.492	307.063	287.907	258.559	239.111	341.184	314.763	152.232	216.673	291.431
Guca1b	Guanylyl cyclase-activating protein 2 OS=Mus musculus OX=10090 GN=Guca1b PE=1 SV=3	4.73	23748.1	1176.12	Q8VBV8	5	38.31	GUC1B_MOUSE	179.784	179.665	169.202	190.673	113.898	76.9972	80.1078	223.851	114.334	195.137	86.1052	114.58	177.316	259.09	170.418	234.146	155.227	168.713	151.703	135.686	194.152
Rbmx	RNA-binding motif protein_ X chromosome OS=Mus musculus OX=10090 GN=Rbmx PE=1 SV=1	10.37	42300.9	5320.43	Q9WV02	17	46.29	RBMX_MOUSE	142.586	140.634	188.958	190.81	123.566	121.437	982.777	1055.3	1087.11	1174.84	1165.22	1244.77	969.206	1035.48	1251.82	1189.41	975.62	923.197	151.332	1118.34	1057.45
Galk2	N-acetylgalactosamine kinase OS=Mus musculus OX=10090 GN=Galk2 PE=1 SV=1	6.51	51472.8	361.642	Q68FH4	3	10.26	GALK2_MOUSE				150.954			252.822	349.781	397.553	398.602	171.131	246.298	341.189	343.213	203.571	234.528	161.453	150.323	150.954	302.698	239.046
Rab11b	Ras-related protein Rab-11B OS=Mus musculus OX=10090 GN=Rab11b PE=1 SV=3	5.56	24603.6	5031.63	P46638	9	55.96	RB11B_MOUSE	172.554	116.844	170.888	191.15	143.367	110.542	118.459	114.882	88.9062	81.8362	130.483	124.16	138.131	132.142	114.204	107.79	99.8174	123.949	150.891	109.788	119.339
Scp2	Sterol carrier protein 2 OS=Mus musculus OX=10090 GN=Scp2 PE=1 SV=3	7.21	59753.1	471.817	P32020	3	8.59	SCP2_MOUSE	145.573		165.36	155.412		136.895	351.769	324.856	329.883	440.129	289.612	383.511	84.2997	100.65		80.1811	38.3521	107.16	150.81	353.293	82.1286
Ranbp1	Ran-specific GTPase-activating protein OS=Mus musculus OX=10090 GN=Ranbp1 PE=1 SV=2	4.98	23767.5	783.15	P34022	2	10.84	RANG_MOUSE	135.397	134.417	140.641	137.045	132.975	222.363		48.174					67.3052	65.4464		77.3697			150.473	48.174	70.0404
Psmb5	Proteasome subunit beta type-5 OS=Mus musculus OX=10090 GN=Psmb5 PE=1 SV=3	6.64	28703.6	2985.69	O55234	9	52.27	PSB5_MOUSE	202.807	147.282	94.533	106.563	194.114	153.459	117.509	123.732	108.457	98.6857	312.276	106.33	426.363	429.303	181.75	496.382	561.142	560.043	149.793	144.498	442.497
Otx2	Homeobox protein OTX2 OS=Mus musculus OX=10090 GN=Otx2 PE=1 SV=1	9.64	31907.6	751.749	P80206	5	17.3	OTX2_MOUSE	187.898	127.722	197.847	216.156	72.1368	96.9076	88.119	51.8821	75.9074	49.0271	78.4138	54.4596	106.971	119.387	113.764	90.5087	118.802	122.374	149.778	66.3015	111.968
Manf	Mesencephalic astrocyte-derived neurotrophic factor OS=Mus musculus OX=10090 GN=Manf PE=1 SV=2	8.27	20844	1731.62	Q9CXI5	5	42.46	MANF_MOUSE	119.177	133.225	98.3814	240.227	158.523	147.351	48.7014	57.9275	70.7727	61.0815	54.6082	53.5441	36.9576	40.6548	35.7671	46.7561	31.7915	13.3096	149.481	57.7726	34.2061
Ddost	Dolichyl-diphosphooligosaccharide--protein glycosyltransferase 48 kDa subunit OS=Mus musculus OX=10090 GN=Ddost PE=1 SV=2	5.44	49256.1	454.549	O54734	9	23.58	OST48_MOUSE	154.817	160.501	163.544	158.981	135.864	122.972	312.78	201.441	247.37	205.131	279.994	261.834	129.804	105.372	131.837	110.906	212.421	169.549	149.446	251.425	143.315
Rps19	Small ribosomal subunit protein eS19 OS=Mus musculus OX=10090 GN=Rps19 PE=1 SV=3	11.08	16085.5	1611.48	Q9CZX8	5	43.45	RS19_MOUSE	158.979	150.124	144.785	127.789	159.841	153.066	91.1298	161.87	105.584	113.897	117.527	115.887	64.4288	42.3611	64.4962	63.265	100.887	66.0158	149.097	117.649	66.909
Gtf2f1	General transcription factor IIF subunit 1 OS=Mus musculus OX=10090 GN=Gtf2f1 PE=1 SV=2	6.68	57298.4	364.023	Q3THK3	3	9.25	T2FA_MOUSE	148.03	154.117	123.374	127.692	167.536	173.581	105.288	116.747	113.18	142.39	147.184	96.6503	147.717	157.449	219.608	201.158	200.01	177.026	149.055	120.24	183.828
Rps18	Small ribosomal subunit protein uS13 OS=Mus musculus OX=10090 GN=Rps18 PE=1 SV=3	11.59	17718.7	2547.62	P62270	8	51.97	RS18_MOUSE	184.516	175.052	59.5198	62.3533	209.632	201.187	114.54	116.494	242.651	187.904	250.947	268.848	29.1638	28.2375	43.9229	43.832	38.8267	68.6888	148.71	196.898	42.112
Sacm1l	Phosphatidylinositol-3-phosphatase SAC1 OS=Mus musculus OX=10090 GN=Sacm1l PE=1 SV=1	6.92	67514.2	1073.52	Q9EP69	4	11.75	SAC1_MOUSE	130.869	135.286	207.629	208.767	129.952	76.9182						83.2321	56.51	58.437			94.2228		148.237	83.2321	69.7233
Hnrnpdl	Heterogeneous nuclear ribonucleoprotein D-like OS=Mus musculus OX=10090 GN=Hnrnpdl PE=1 SV=1	7.17	33729.9	7032.44	Q9Z130	8	34.88	HNRDL_MOUSE	125.789	120.134	249.668	229.424	73.0321	85.4675	530.492	532.135	431.856	485.33	406.186	405.308	721.261	725.478	820.564	764.866	473.3	452.835	147.252	465.218	659.717
Napa	Alpha-soluble NSF attachment protein OS=Mus musculus OX=10090 GN=Napa PE=1 SV=1	5.16	33645.9	1359.26	Q9DB05	16	76.27	SNAA_MOUSE	140.315	155.848	114.829	112.413	179.689	178.311	162.116	161.868	217.347	227.643	211.984	217.432	167.28	155.231	144.045	135.946	132.49	129.195	146.901	199.732	144.031
Ppil4	Peptidyl-prolyl cis-trans isomerase-like 4 OS=Mus musculus OX=10090 GN=Ppil4 PE=1 SV=2	5.73	57743.5	584.594	Q9CXG3	8	25.2	PPIL4_MOUSE	137.768	118.618	153.337	148.017	190.006	129.475	185.044	170.481	96.0977	77.5692	79.5133	90.0226	156.63	136.489	211.272	212.048	126.717	116.134	146.203	116.455	159.882
Ilkap	Integrin-linked kinase-associated serine/threonine phosphatase 2C OS=Mus musculus OX=10090 GN=Ilkap PE=1 SV=1	7.12	43344.7	522.628	Q8R0F6	5	18.11	ILKAP_MOUSE	167.721	108.15	104.306	161.692	115.95	219.205	74.0948	56.4278	72.0764	55.7849	63.526	64.4349	136.722	127.767	147.196	132.39	102.99	84.5877	146.171	64.3908	121.942
Rab18	Ras-related protein Rab-18 OS=Mus musculus OX=10090 GN=Rab18 PE=1 SV=2	5.06	23320.3	1845.09	P35293	10	72.82	RAB18_MOUSE	153.269	129.247	112.683	111.356	182.492	187.452	154.631	168.175	149.17	180.588	151.161	169.433	101.671	93.5899	94.2874	98.9314	88.343	92.2687	146.083	162.193	94.8485
Msn	Moesin OS=Mus musculus OX=10090 GN=Msn PE=1 SV=3	6.21	67881.2	380.813	P26041	8	13.86	MOES_MOUSE	141.794	152.346	174.875	116.305	160.343	127.45													145.519	0	0
Oxct1	Succinyl-CoA:3-ketoacid coenzyme A transferase 1_ mitochondrial OS=Mus musculus OX=10090 GN=Oxct1 PE=1 SV=1	8.72	56387.9	906.152	Q9D0K2	10	37.12	SCOT1_MOUSE	82.145	79.3505	315.657	248.502	55.2964	92.1442	260.712	293.954	222.229	229.662	232.187	184.58	280.47	243.055	211.211	169.958	253.794	240.963	145.516	237.221	233.242
Dnaja1	DnaJ homolog subfamily A member 1 OS=Mus musculus OX=10090 GN=Dnaja1 PE=1 SV=1	6.7	45609.6	876.81	P63037	3	17.88	DNJA1_MOUSE	127.208	137.67	162.828	165.842	128.684	145.661	162.005	161.714	119.649	125.202	120.072	107.449	125.255	558.728	159.04	112.055	132.225	73.2597	144.649	132.682	193.427
Slc25a35	Solute carrier family 25 member 35 OS=Mus musculus OX=10090 GN=Slc25a35 PE=1 SV=2	9.84	32802	449.278	Q5SWT3	2	8.67	S2535_MOUSE	221.564	207.536	109.763	105.216	111.653	106.295													143.671	0	0
Rbm14	RNA-binding protein 14 OS=Mus musculus OX=10090 GN=Rbm14 PE=1 SV=1	9.9	69619.8	1055.59	Q8C2Q3	11	20.93	RBM14_MOUSE	130.722	154.546	149.283	147.664	164.455	111.104	694.237	659.802	566.697	574.233	517.615	546.313	622.338	644.837	932.476	976.203	721.518	737.043	142.962	593.15	772.403
Tpm3	Tropomyosin alpha-3 chain OS=Mus musculus OX=10090 GN=Tpm3 PE=1 SV=3	4.48	33051.1	460.052	P21107	4	25.96	TPM3_MOUSE	95.8067	157.435	160.878	187.797	112.372		93.361	79.2325					75.6428	68.0271			243.566	251.146	142.858	86.2968	159.596
Rpl34	Large ribosomal subunit protein eL34 OS=Mus musculus OX=10090 GN=Rpl34 PE=1 SV=2	12	13521	908.847	Q9D1R9	2	14.53	RL34_MOUSE	154.098	150.199	99.2176	98.4222	169.481	185.567	62.3531	83.1835	63.3428	71.8702	79.2263	84.3572			28.897	35.3347			142.831	74.0555	32.1158
Gnaq	Guanine nucleotide-binding protein G(q) subunit alpha OS=Mus musculus OX=10090 GN=Gnaq PE=1 SV=4	5.35	42443.3	573.205	P21279	8	24.51	GNAQ_MOUSE	137.375	151.759	162.527	163.749	132.181	108.689	237.454	277.216	285.488	275.883	152.016	234.384	186.697	168.088	172.493	174.563	125.194	122.077	142.713	243.74	158.185
Apeh	Acylamino-acid-releasing enzyme OS=Mus musculus OX=10090 GN=Apeh PE=1 SV=3	5.25	82493.4	771.693	Q8R146	16	30.74	ACPH_MOUSE	50.9722		118.04	258.844			362.825	351.947	330.918	333.203	301.768	347.136	515.414	503.979	419.951	360.098	504.674	488.442	142.619	337.966	465.426
Dazap1	DAZ-associated protein 1 OS=Mus musculus OX=10090 GN=Dazap1 PE=1 SV=2	8.76	43442.4	5663.81	Q9JII5	7	31.28	DAZP1_MOUSE	92.7703	72.6095	225.005	224.641	112.019	124.533	474.793	462.663	439.181	347.743	356.806	264.771	1025.17	1036.18	966.109	1246.15	670.823	794.704	141.93	390.993	956.522
Rpl23	Large ribosomal subunit protein uL14 OS=Mus musculus OX=10090 GN=Rpl23 PE=1 SV=1	11.19	14979.5	729.204	P62830	4	33.57	RL23_MOUSE	120.018	162.414	66.6551	83.4534	231.188	186.967	49.3433	56.3785	58.5387	58.1791	58.6495	60.46		25.0408	28.4769	31.235	39.2066	53.3623	141.783	56.9248	35.4643
Atad1	Outer mitochondrial transmembrane helix translocase OS=Mus musculus OX=10090 GN=Atad1 PE=1 SV=1	6.49	41086.3	598.775	Q9D5T0	4	10.8	ATAD1_MOUSE	152.583	132.98	69.9052	115.721	186.665	192.193	73.829		86.4113	93.7061	106.556	111.212	50.0872	47.5817	30.2032				141.675	94.3428	42.624
Bub3	Mitotic checkpoint protein BUB3 OS=Mus musculus OX=10090 GN=Bub3 PE=1 SV=2	6.42	37353.8	2803.61	Q9WVA3	14	55.83	BUB3_MOUSE	130.062	124.331	158.936	159.369	134.267	137.612	321.734	348.662	316.947	332.924	286.058	310.121	484.716	505.788	564.393	538.015	483.846	449.169	140.763	319.408	504.321
Fkbp8	Peptidyl-prolyl cis-trans isomerase FKBP8 OS=Mus musculus OX=10090 GN=Fkbp8 PE=1 SV=2	4.9	43985.1	703.076	O35465	6	19.4	FKBP8_MOUSE	154.2	153.667	94.3684	93.5185	166.828	181.977	108.991	96.8966	99.043	100.384	98.0651	114.045	115.723	127.214	138.253	131.242	134.952	123.272	140.76	102.904	128.443
Dnpep	Aspartyl aminopeptidase OS=Mus musculus OX=10090 GN=Dnpep PE=1 SV=2	6.88	52777.2	2860.43	Q9Z2W0	12	39.75	DNPEP_MOUSE	157.972	145.464	188.41	192.889	81.3616	78.1444	499.713	611.993	600.274	633.265	574.142	582.657	340.047	395.366	369.54	400.908	420.614	397.751	140.707	583.674	387.371
Cenpv	Centromere protein V OS=Mus musculus OX=10090 GN=Cenpv PE=1 SV=2	10.43	27997.3	1829.64	Q9CXS4	7	38.89	CENPV_MOUSE	141.826	169.039	125.17	141.567	142.986	122.792	135.821	136.103	132.236	120.56	167.136	157.822		23.6481	17.413		21.3174	28.2272	140.563	141.613	22.6514
Prps1	Ribose-phosphate pyrophosphokinase 1 OS=Mus musculus OX=10090 GN=Prps1 PE=1 SV=4	6.57	35347.5	1111.6	Q9D7G0	9	41.82	PRPS1_MOUSE	143.903	159.961	115.577	113.129	160.946	149.058	262.88	224.181	310.831	294.405	335.826	276.325	247.017	265.207	227.258	242.097	169.232	198.167	140.429	284.075	224.83
U2af1	Splicing factor U2AF 35 kDa subunit OS=Mus musculus OX=10090 GN=U2af1 PE=1 SV=4	8.89	28328.3	1617.76	Q9D883	6	29.71	U2AF1_MOUSE	158.145	148.247	206.962	196.659	66.005	62.0337	180.577	162.043	188.09	157.123	183.221	157.569	199.65	202.215	250.087	257.425	320.286	311.088	139.675	171.437	256.792
Hcn1	Potassium/sodium hyperpolarization-activated cyclic nucleotide-gated channel 1 OS=Mus musculus OX=10090 GN=Hcn1 PE=1 SV=1	8.37	103116	241.386	O88704	7	8.57	HCN1_MOUSE	99.5312	159.012	72.1682	123.096	180.754	202.159	1092	1107.17	978.137	1035.89	449.379	888.947	1229.7	1227.45	1374.51	1422.52	1113.15	1012.1	139.453	925.253	1229.9
Prdx3	Thioredoxin-dependent peroxide reductase_ mitochondrial OS=Mus musculus OX=10090 GN=Prdx3 PE=1 SV=1	7.39	28355.2	2156.83	P20108	6	35.41	PRDX3_MOUSE	113.981	97.8435	151.272	140.377	159.271	172.897	678.845	834.614	309.115	337.586	249.029	270.994	651.977	818.345	114.362	153.389	56.2734	44.4028	139.274	446.697	306.458
Syngr3	Synaptogyrin-3 OS=Mus musculus OX=10090 GN=Syngr3 PE=1 SV=1	8.25	24789.1	670.584	Q8R191	3	16.59	SNG3_MOUSE	140.089	133.772			109.819	172.355	75.4452	79.1896	79.7299	92.8391	95.4146	91.558	23.384						139.009	85.6961	23.384
Cap1	Adenylyl cyclase-associated protein 1 OS=Mus musculus OX=10090 GN=Cap1 PE=1 SV=4	7.32	51907.1	504.138	P40124	5	15.19	CAP1_MOUSE	53.7082	44.6763	227.193	230.165			198.673	206.064	172.683	209.344	190.261	200.701	132.597	145.093	130.338	129.093	333.037	331.858	138.936	196.288	200.336
Hspa2	Heat shock-related 70 kDa protein 2 OS=Mus musculus OX=10090 GN=Hspa2 PE=1 SV=2	5.35	69926.9	5043.95	P17156	15	28.28	HSP72_MOUSE	108.502	131.877	176.233	193.882	104.303	118.727	205.973	198.732	227.912	207.257	203.495	213.916	115.622	109.229	107.089	89.2348	102.995	94.0214	138.921	209.547	103.032
Oard1	ADP-ribose glycohydrolase OARD1 OS=Mus musculus OX=10090 GN=Oard1 PE=1 SV=2	8.67	17392	4523.84	Q8R5F3	10	70.39	OARD1_MOUSE	164.663	144.149	80.837	81.7258	179.367	182.188	65.9892	67.872	68.025	61.3713	66.4577	64.4115	216.771	224.773	233.531	233.272	159.677	159.756	138.822	65.6878	204.63
Ublcp1	Ubiquitin-like domain-containing CTD phosphatase 1 OS=Mus musculus OX=10090 GN=Ublcp1 PE=1 SV=1	6.06	36950.8	450.507	Q8BGR9	4	11.95	UBCP1_MOUSE	147.22	151.572	108.062	104.799	151.425	168.338	186.453	165.719	154.816	170.386	167.041	166.719	175.397	147.998	172.105	178.994	159.645	148.26	138.57	168.522	163.733
Ptges3	Prostaglandin E synthase 3 OS=Mus musculus OX=10090 GN=Ptges3 PE=1 SV=1	4.14	19006.6	2776.79	Q9R0Q7	7	57.5	TEBP_MOUSE	139.541	128.874	162.575	144.302	139.322	113.925	145.802	140.938	36.197	66.0286	23.7362	66.7712	290.436	286.851	310.976	301.192	207.39	218.145	138.09	79.9121	269.165
Fbl	rRNA 2'-O-methyltransferase fibrillarin OS=Mus musculus OX=10090 GN=Fbl PE=1 SV=2	10.86	34420.9	1337.71	P35550	7	32.42	FBRL_MOUSE	148.39	144.612	98.7716	90.1739	110.585	234.609		45.0073	45.7463	43.2087	116.026	78.23	142.338	176.228	225.573	144.069	222.316	193.347	137.857	65.6436	183.978
Cnpy3	Protein canopy homolog 3 OS=Mus musculus OX=10090 GN=Cnpy3 PE=1 SV=1	5.33	30937.1	409.526	Q9DAU1	2	10.51	CNPY3_MOUSE	152.129	142.309	136.618	123.302	154.733	111.123	90.4745	71.3994	72.079	63.5168	91.281	70.2518		40.6979	50.874	42.617	25.1686		136.702	76.5004	39.8394
Trap1	Heat shock protein 75 kDa_ mitochondrial OS=Mus musculus OX=10090 GN=Trap1 PE=1 SV=1	6.27	80551.3	2390.83	Q9CQN1	6	15.58	TRAP1_MOUSE	121.894	141.806	135.797	136.373	147.534		83.7396			70.5463		76.2904		103.684	43.9983	942.678		2906.38	136.681	76.8588	999.184
Anxa7	Annexin A7 OS=Mus musculus OX=10090 GN=Anxa7 PE=1 SV=2	5.82	50210.5	436.509	Q07076	9	22.25	ANXA7_MOUSE	140.234	134.863	136.818	124.989	134.954	147.152	175.403	197.414	191.428	187.516	186.662	185.233	159.708	145.429	145.95	154.906	274.748	828.851	136.502	187.276	284.932
Jagn1	Protein jagunal homolog 1 OS=Mus musculus OX=10090 GN=Jagn1 PE=1 SV=2	10.16	21102.1	905.995	Q5XKN4	2	13.66	JAGN1_MOUSE	143.312	141.83	66.808	75.9687	198.528	191.004	76.6416	72.5363	71.8647	52.1464	83.3771	54.3083	59.6101	78.6351	64.1888	59.69	68.1953	53.6546	136.242	68.4791	63.9956
Adrm1	Proteasomal ubiquitin receptor ADRM1 OS=Mus musculus OX=10090 GN=Adrm1 PE=1 SV=2	4.75	42402.4	421.042	Q9JKV1	3	8.85	ADRM1_MOUSE	172.213	160.683	133.72	124.441	88.0869		119.447	115.486	127.456	114.56	108.987	131.887	101.513	78.4369	83.6037	91.5104	61.4076	53.0478	135.829	119.637	78.2532
Sar1a	Small COPII coat GTPase SAR1A OS=Mus musculus OX=10090 GN=Sar1a PE=1 SV=1	6.55	22485	1360.45	P36536	7	46.46	SAR1A_MOUSE	132.885	137.378	90.0569	139.991	152.977	161.168	152.913	188.49	99.252	181.143	155.362	119.615	122.125	103.786	127.466	121.32	93.6577	99.5071	135.743	149.463	111.31
Pak2	Serine/threonine-protein kinase PAK 2 OS=Mus musculus OX=10090 GN=Pak2 PE=1 SV=1	5.45	58215.6	825.155	Q8CIN4	9	29.58	PAK2_MOUSE	133.053	147.335	71.0687		163.767	160.119	217.141	234.753	219.933	241.001	200.591	229.721	253.427	222.126	266.204	246.448	174.733	188.338	135.069	223.857	225.213
Tra2b	Transformer-2 protein homolog beta OS=Mus musculus OX=10090 GN=Tra2b PE=1 SV=1	11.71	33779.8	6343.71	P62996	9	38.54	TRA2B_MOUSE	109.549	108.271	247.205	206.903	76.1285	59.6863	565.397	376.765	499.13	335.384	372.21	265.144	1118.72	1110.32	1150.43	1020.02	922.79	872.936	134.624	402.338	1032.54
Msi2	RNA-binding protein Musashi homolog 2 OS=Mus musculus OX=10090 GN=Msi2 PE=1 SV=1	8.7	37109.8	4324.79	Q920Q6	10	41.33	MSI2H_MOUSE	96.2208	88.7306	207.894	216.86	62.3298		434.386	402.352	420.669	400.408	408.046	375.57	611.647	643.716	662.613	635.124	521.62	535.654	134.407	406.905	601.729
U2af2	Splicing factor U2AF 65 kDa subunit OS=Mus musculus OX=10090 GN=U2af2 PE=1 SV=3	9.47	53859.3	2874.69	P26369	11	37.68	U2AF2_MOUSE	124.949	113.239	193.043	163.044	100.254	110.196	663.846	611.764	547.691	564.505	403.255	350.755	809.178	766.004	957.34	944.407	828.793	773.281	134.121	523.636	846.5
Mtatp8	ATP synthase protein 8 OS=Mus musculus OX=10090 GN=Mtatp8 PE=1 SV=1	10.58	7766.3	13082.5	P03930	3	47.76	ATP8_MOUSE	90.7457	76.624	237.516	168.394	113.196	118.233	109.063	235.632	109.081	172.41	117.356	207.586	67.8866	66.8499	49.2301	47.5056	52.9935	50.1983	134.118	158.521	55.7773
Acadm	Medium-chain specific acyl-CoA dehydrogenase_ mitochondrial OS=Mus musculus OX=10090 GN=Acadm PE=1 SV=1	8.42	46937.5	882.875	P45952	9	26.37	ACADM_MOUSE	117.338	126.253	128.696	148.213	139.698	144.299	253.199	267.362	232.197	265.394	253.235	273.859	171.232	195.738	149.75	155.794	169.317	165.998	134.083	257.541	167.971
Cpsf6	Cleavage and polyadenylation specificity factor subunit 6 OS=Mus musculus OX=10090 GN=Cpsf6 PE=1 SV=1	6.75	59323.9	1192.56	Q6NVF9	6	14.52	CPSF6_MOUSE	155.035	135.907	184.116	161.77	95.9185	71.4869	284.194	290.69	369.344	261.699	400.43	200.73	491.828	473.719	628.663	691.225	437.975	495.102	134.039	301.181	536.419
Snrpe	Small nuclear ribonucleoprotein E OS=Mus musculus OX=10090 GN=Snrpe PE=1 SV=1	9.87	10860.7	5037.91	P62305	4	65.22	RUXE_MOUSE	181.651	183.329	129.967	90.4087	132.103	85.991	127.501	130.415	124.427	142.039	114.277	123.554	247.964	166.883	181.627	310.895	149.847	144.256	133.908	127.035	200.246
Dnajb11	DnaJ homolog subfamily B member 11 OS=Mus musculus OX=10090 GN=Dnajb11 PE=1 SV=1	5.91	40840.2	645.083	Q99KV1	5	27.37	DJB11_MOUSE	74.9859	124.849	245.225	160.428	63.742		125.897	117.763	124.106	110.209	111.152	99.747	101.319	92.9436	90.6129	85.3261	78.652	103.089	133.846	114.812	91.9904
Mapk3	Mitogen-activated protein kinase 3 OS=Mus musculus OX=10090 GN=Mapk3 PE=1 SV=5	6.18	43408.7	2223.15	Q63844	7	18.42	MK03_MOUSE	177.697	92.7491	102.955	107.606	156.739	161.981							50.841	54.8986	57.1913	48.2833	64.5893	65.6746	133.288	0	56.913
Katnal2	Katanin p60 ATPase-containing subunit A-like 2 OS=Mus musculus OX=10090 GN=Katnal2 PE=2 SV=2	7.31	61552.5	1129.96	Q9D3R6	2	7.42	KATL2_MOUSE				72.8394	157.922	168.562	5148.61	5510.78	2195.71	2181.38	2618.48	1208.3	3046.41	6313.21	4709.52	4809.04	4203.49	4128.92	133.108	3143.88	4535.1
Srsf3	Serine/arginine-rich splicing factor 3 OS=Mus musculus OX=10090 GN=Srsf3 PE=1 SV=1	12.13	19557.7	8349.22	P84104	8	51.22	SRSF3_MOUSE	122.446	135.6	159.529	169.734	100.124	110.804	760.123	682.23	610.534	764.797	568.952	631.35	759.968	829.421	851.219	674.854	714.802	648.477	133.04	669.664	746.457
Ndufa12	NADH dehydrogenase [ubiquinone] 1 alpha subcomplex subunit 12 OS=Mus musculus OX=10090 GN=Ndufa12 PE=1 SV=2	9.77	17143.5	2814.91	Q7TMF3	5	57.24	NDUAC_MOUSE	137.93	134.756	91.1494	84.081	214.09	135.255	105.4	108.509	104.271	112.304	113.883	126.736	38.8191	28.8771	36.1245	39.2272	12.6269		132.877	111.851	31.1349
Bri3bp	BRI3-binding protein OS=Mus musculus OX=10090 GN=Bri3bp PE=1 SV=1	9.9	28434.3	1314.07	Q8BXV2	2	9.09	BRI3B_MOUSE	131.118	150.594	65.3567	67.9159	184.146	197.944		42.2691	62.6625	66.2382	59.2939	52.4914	36.7424	51.9953	44.1486	18.2029		33.6159	132.846	56.591	36.941
Serbp1	SERPINE1 mRNA-binding protein 1 OS=Mus musculus OX=10090 GN=Serbp1 PE=1 SV=2	9.06	44828.2	1018.63	Q9CY58	7	25.8	SERB1_MOUSE	139.776	129.89	132.292	131.204	119.884	142.537	193.601	197.016	194.279	172.009	189.601	182.414	149.441	115.082	122.136	133.624	126.668	114.243	132.597	188.153	126.866
Cmpk1	UMP-CMP kinase OS=Mus musculus OX=10090 GN=Cmpk1 PE=1 SV=1	5.53	22393.5	2001.71	Q9DBP5	7	45.41	KCY_MOUSE	134.614	116.008	151.632	142.824	119.998	127.074	80.1347	85.9494	103.095	101.67	109.725	103.039	107.097	111.478	78.794	75.1563	83.9322	72.6221	132.025	97.2687	88.18
Pafah1b2	Platelet-activating factor acetylhydrolase IB subunit alpha2 OS=Mus musculus OX=10090 GN=Pafah1b2 PE=1 SV=2	5.52	25752.5	2125.35	Q61206	5	28.82	PA1B2_MOUSE	119.456	121.321	149.399	145.72	132.833	117.697	161.568	136.496	224.903	185.525	203.071	175.675	206.827	230.522	169.519	167.911	139.651	139.929	131.071	181.206	175.727
Engase	Cytosolic endo-beta-N-acetylglucosaminidase OS=Mus musculus OX=10090 GN=Engase PE=1 SV=1	6.22	84086.1	424.139	Q8BX80	3	5.18	ENASE_MOUSE		109.393	152.858	133.689	126.444		724.61	1486.15	1490.42		1369.37	1438.41	403.665	533.374	582.261	524.117	760.928	394.411	130.596	1301.79	533.126
Dpf3	Zinc finger protein DPF3 OS=Mus musculus OX=10090 GN=Dpf3 PE=1 SV=2	6.01	44267.8	572.626	P58269	4	16.93	DPF3_MOUSE	125.249	119.145		150.955	123.652	131.873	77.9217	95.0434	103.867	126.418	117.077	69.7508	143.268	154.004	224.014	224.872	173.558	163.662	130.175	98.3462	180.563
Cbx1	Chromobox protein homolog 1 OS=Mus musculus OX=10090 GN=Cbx1 PE=1 SV=1	4.66	21531.9	7603.17	P83917	5	60	CBX1_MOUSE	63.6126	48.1878	258.03	262.021	68.9322	77.021	62.1728	41.8571	13.6006		8.84382		128.622	124.713	160.712	130.47	214.15	194.228	129.634	31.6186	158.816
Bdh1	D-beta-hydroxybutyrate dehydrogenase_ mitochondrial OS=Mus musculus OX=10090 GN=Bdh1 PE=1 SV=2	9.34	38641.3	626.715	Q80XN0	7	23.03	BDH_MOUSE	86.4211	161.742	133.766	113.822	151.847	123.954	70.9077	95.0036	111.892	114.886	117.204	125.677	60.5364	64.5952	72.1049	77.5134	68.9282	70.0661	128.592	105.928	68.9574
Park7	Parkinson disease protein 7 homolog OS=Mus musculus OX=10090 GN=Park7 PE=1 SV=1	6.39	20249.5	10074.5	Q99LX0	8	56.08	PARK7_MOUSE	121.597	123.069	153.076	157.852	95.685	118.158	449.415	506.375	524.314	626.257	559.741	656.637	665.342	737.618	516.045	613.737	394.296	384.817	128.24	553.79	551.976
Csnk2a2	Casein kinase II subunit alpha' OS=Mus musculus OX=10090 GN=Csnk2a2 PE=1 SV=1	8.81	41386.4	802.332	O54833	9	37.14	CSK22_MOUSE	152.179	147.387	112.616	121.11	117.692	117.778	9.36965	11.1143	10.6228	35.9469	35.3816	13.282	116.93	124.839	106.231	116.04	123.191	127.325	128.127	19.2862	119.093
Rps14	Small ribosomal subunit protein uS11 OS=Mus musculus OX=10090 GN=Rps14 PE=1 SV=3	10.78	16443.8	3167.24	P62264	5	36.42	RS14_MOUSE	116.476	173.871	116.914	114.806	120.792	124.665	83.8336	76.7268	108.129	109.636	107.061	126.049	32.4892	51.48	76.5777	79.6705	64.9252	73.0832	127.92	101.906	63.0376
Plrg1	Pleiotropic regulator 1 OS=Mus musculus OX=10090 GN=Plrg1 PE=1 SV=1	9.6	57279.8	526.007	Q922V4	7	23.2	PLRG1_MOUSE	137.081	125.701	90.0142	115.941	154.083	143.862	82.2881	67.033	84.8089	65.8856	105.201	61.3501	152.199	144.906	193.856	190.155	179.011	175.817	127.78	77.7611	172.657
Dctn2	Dynactin subunit 2 OS=Mus musculus OX=10090 GN=Dctn2 PE=1 SV=3	4.97	44231	2345.67	Q99KJ8	12	38.06	DCTN2_MOUSE	71.892	79.8553	252.163	250.823	54.5249	57.1376	385.518	368.416	506.75	558.159	512.871	500.202	152.071	178.29	159.192	150.169	144.753	134.814	127.733	471.986	153.215
Cdk5	Cyclin-dependent kinase 5 OS=Mus musculus OX=10090 GN=Cdk5 PE=1 SV=1	7.56	33744.7	729.889	P49615	6	25.68	CDK5_MOUSE	112.776	152.471	89.4889	82.1589	144.181	182.61	67.629	64.2384	56.392	70.9949	65.0767	64.6786	43.0014	28.0482	52.9903	55.8718	72.005	54.8906	127.281	64.8349	51.1346
Rpl14	Large ribosomal subunit protein eL14 OS=Mus musculus OX=10090 GN=Rpl14 PE=1 SV=3	11.7	23678.2	1207.42	Q9CR57	4	21.66	RL14_MOUSE	153.873	116.294	122.323	133.876	132.37	99.9132	105.835	63.0199	124.42	104.633	155.667	167.388	82.1115	57.7751	91.5041	56.8398	69.4163	88.2252	126.442	120.161	74.312
Capn1	Calpain-1 catalytic subunit OS=Mus musculus OX=10090 GN=Capn1 PE=1 SV=1	5.52	82790.8	508.909	O35350	7	12.06	CAN1_MOUSE		63.9371	162.756	149.565			250.35	269.22	164.337	221.01	217.526	232.478	203.931	152.161	136.906	170.444	759.898	816.602	125.419	225.82	373.324
Aarsd1	Alanyl-tRNA editing protein Aarsd1 OS=Mus musculus OX=10090 GN=Aarsd1 PE=1 SV=2	6	45256.1	295.734	Q3THG9	2	8.25	AASD1_MOUSE			140.794	118.786	127.29	114.111	167.327		174.152	195.306	150.504	183.972	111.728	81.1064	98.9991	94.3301	89.7825	103.735	125.245	174.252	96.6135
Rack1	Small ribosomal subunit protein RACK1 OS=Mus musculus OX=10090 GN=Rack1 PE=1 SV=3	7.57	35533	3034.68	P68040	17	74.76	RACK1_MOUSE	94.7417	84.3595	166.722	173.204	128.701	101.09	700.903	715.131	673.527	738.123	644.607	690.601	325.528	294.857	312.765	335.83	431.076	373.766	124.803	693.815	345.637
Map2k6	Dual specificity mitogen-activated protein kinase kinase 6 OS=Mus musculus OX=10090 GN=Map2k6 PE=1 SV=1	7.19	37774.5	552.585	P70236	7	25.75	MP2K6_MOUSE	148.607	145.736	61.6583	88.9769	158.219	144.91	113.077	129.45	119.51	121.521	140.102	138.964	58.4303	64.152	62.0784	54.6853	45.636	69.19	124.685	127.104	59.0287
Mef2d	Myocyte-specific enhancer factor 2D OS=Mus musculus OX=10090 GN=Mef2d PE=1 SV=2	7.87	55293.2	514.349	Q63943	4	8.37	MEF2D_MOUSE	110.126	118.889	116.893	118.945	128.103	152.359	265.543	272.037	238.942	254.553	274.8	227.593	255.362	246.262	287.296	270.534	207.427	197.253	124.219	255.578	244.022
Rpl23a	Large ribosomal subunit protein uL23 OS=Mus musculus OX=10090 GN=Rpl23a PE=1 SV=1	11.15	17695.1	2000.11	P62751	3	27.56	RL23A_MOUSE	103.792	134.227	179.344	109.708	106.37	107.872	162.801	178.885	262.925	222.423	218.824	237.05	64.2835	99.3034	81.9712	112.416	182.235		123.552	213.818	108.042
Cfl1	Cofilin-1 OS=Mus musculus OX=10090 GN=Cfl1 PE=1 SV=3	8.23	18787.7	9060.62	P18760	13	69.28	COF1_MOUSE	83.4801	74.8751	58.9395	66.4115	207.452	249.382	389.61	406.929	278.994	314.354	283.21	268.17	441.796	436.158	494.838	522.844	252.496	227.644	123.423	323.545	395.963
Hal	Histidine ammonia-lyase OS=Mus musculus OX=10090 GN=Hal PE=1 SV=1	5.93	72942.3	1115.94	P35492	9	15.53	HUTH_MOUSE	71.5026	62.4196	189.983	169.17				83.2761	73.3155	58.5922	140.363		68.757	53.1095			1054.3	867.328	123.269	88.8867	510.873
Hnrnpa0	Heterogeneous nuclear ribonucleoprotein A0 OS=Mus musculus OX=10090 GN=Hnrnpa0 PE=1 SV=1	9.68	30701.5	6597.52	Q9CX86	11	57.38	ROA0_MOUSE	111.032	132.682	121.675	187.841	100.915	84.3355	771.259	707.787	532.357	435.304	591.899	471.447	1210.38	1323.55	1308.71	1376.8	1155.36	1131.38	123.08	585.009	1251.03
Ndufa11	NADH dehydrogenase [ubiquinone] 1 alpha subcomplex subunit 11 OS=Mus musculus OX=10090 GN=Ndufa11 PE=1 SV=2	8.4	15267.4	2199.09	Q9D8B4	4	46.1	NDUAB_MOUSE	140.327	142.516	58.8578	81.9506	131.455	181.564	88.7203	41.0615	82.751	89.3951	117.99	113.206							122.778	88.854	0
Gna12	Guanine nucleotide-binding protein subunit alpha-12 OS=Mus musculus OX=10090 GN=Gna12 PE=1 SV=3	10.49	44266.2	1232.46	P27600	3	7.65	GNA12_MOUSE		96.1459		91.4673	146.486	156.555		103.755	63.0447	67.4606	86.595		166.936	147.647	208.764	147.651	200.852	201.995	122.664	80.2138	178.974
Camk2g	Calcium/calmodulin-dependent protein kinase type II subunit gamma OS=Mus musculus OX=10090 GN=Camk2g PE=1 SV=1	7.32	60291.3	1279.66	Q923T9	8	17.58	KCC2G_MOUSE	137.828	127.624	105.722	114.835	117.452	130.442	41.625	43.9453	53.6323	56.0287	69.3669	49.0241	31.9447	33.7815	27.5915	37.379	64.9314	69.5889	122.317	52.2704	44.2028
Gnb2	Guanine nucleotide-binding protein G(I)/G(S)/G(T) subunit beta-2 OS=Mus musculus OX=10090 GN=Gnb2 PE=1 SV=3	5.56	38072.5	13008.2	P62880	9	36.47	GBB2_MOUSE	115.699	117.503	122.127	171.855	104.813	101.431	130.096	161.606	155.65	162.498	121.967	157.628	49.5394	55.3388	69.9259	48.4416	76.0092	56.4288	122.238	148.241	59.2806
S100a16	Protein S100-A16 OS=Mus musculus OX=10090 GN=S100a16 PE=1 SV=1	5.52	14552.2	3050.63	Q9D708	2	19.35	S10AG_MOUSE	144.346		149.328	149.064		43.0028	117.558	226.35	115.07	130.912	148.018	161.663	81.8236	81.1757	71.1873	61.4425	270.044	295.336	121.435	149.929	143.502
Prmt1	Protein arginine N-methyltransferase 1 OS=Mus musculus OX=10090 GN=Prmt1 PE=1 SV=1	5.09	43063	1856.83	Q9JIF0	9	32.08	ANM1_MOUSE	129.012	122.29	109.745	99.3045	141.182	124.688	257.856	258.197	284.01	267.7	246.339	255.541	322.298	321.908	352.645	345.936	270.54	255.61	121.037	261.607	311.49
Ndufa8	NADH dehydrogenase [ubiquinone] 1 alpha subcomplex subunit 8 OS=Mus musculus OX=10090 GN=Ndufa8 PE=1 SV=3	8.48	20448.3	1842.8	Q9DCJ5	8	61.05	NDUA8_MOUSE	154.08	152.445	96.2445	102.877	109.496	108.734	182.925	165.587	243.637	266.912	273.676	228.996	20.5423	38.1834	33.9903	42.1583	28.9028	23.9534	120.646	226.955	31.2884
Fbxo22	F-box only protein 22 OS=Mus musculus OX=10090 GN=Fbxo22 PE=1 SV=2	7.44	44887.3	296.186	Q78JE5	3	7.96	FBX22_MOUSE	112.237	122.117	97.2137	81.5067	180.481	128.117	154.287	121.087	125.692	146.867	112.861	95.9621	79.1432	78.1214	64.295	78.153	38.1708		120.279	126.126	67.5767
Mpi	Mannose-6-phosphate isomerase OS=Mus musculus OX=10090 GN=Mpi PE=1 SV=1	5.56	47259.4	766.672	Q924M7	5	20.33	MPI_MOUSE	125.714	127.945	101.202	88.8548	140.267	137.351	268.97	259.508	271.05	270.627	279.448	286.064	118.67	111.576	129.048	128.658	114.416	93.7938	120.222	272.611	116.027
Aqp4	Aquaporin-4 OS=Mus musculus OX=10090 GN=Aqp4 PE=1 SV=2	7.19	34892.4	509.319	P55088	2	14.24	AQP4_MOUSE	101.69	117.301	88.0956	98.1816	152.188	161.846													119.884	0	0
Psmc3	26S proteasome regulatory subunit 6A OS=Mus musculus OX=10090 GN=Psmc3 PE=1 SV=2	4.9	49834.2	1642.2	O88685	12	54.3	PRS6A_MOUSE	105.198	97.5215	135.767	129.648	89.0074	159.391	195.576	199.91	277.634	282.446	267.264	212.709	210.378	216.974	230.638	249.26	174.014	201.486	119.422	239.257	213.792
Maoa	Amine oxidase [flavin-containing] A OS=Mus musculus OX=10090 GN=Maoa PE=1 SV=3	7.74	60172.3	280.587	Q64133	3	6.65	AOFA_MOUSE	116.934	122.112	99.315	74.6184	139.953	161.637													119.095	0	0
Ndufa7	NADH dehydrogenase [ubiquinone] 1 alpha subcomplex subunit 7 OS=Mus musculus OX=10090 GN=Ndufa7 PE=1 SV=3	10.79	12632.6	2350.47	Q9Z1P6	6	53.1	NDUA7_MOUSE	136.902	135.757	42.3294	40.8384	173.686	183.916	59.0177	60.4794	54.6815	72.14	69.0431	70.8524	36.3861	29.6789	16.7128	19.4322	24.977	13.9082	118.905	64.369	23.5159
Cdkn2aip	CDKN2A-interacting protein OS=Mus musculus OX=10090 GN=Cdkn2aip PE=1 SV=1	9.75	60257.9	348.557	Q8BI72	4	10.66	CARF_MOUSE	132.274	130.095	84.8379	81.3666	141.956	142.186	105.331	121.202	174.604	137.156	147.569	144.886	97.0312	80.1931	127.225	131.988	90.9263	92.8213	118.786	138.458	103.364
Dpp3	Dipeptidyl peptidase 3 OS=Mus musculus OX=10090 GN=Dpp3 PE=1 SV=2	5.09	83297	592.673	Q99KK7	14	29.4	DPP3_MOUSE	96.3051		128.494	124.004	125.719		311.255	290.72	309.703	277.252	284.629	280.347	367.395	379.661	390.852	395.48	357.778	340.871	118.631	292.318	372.006
Capza2	F-actin-capping protein subunit alpha-2 OS=Mus musculus OX=10090 GN=Capza2 PE=1 SV=3	5.49	33138.2	1080.82	P47754	9	58.39	CAZA2_MOUSE	107.284	124.161	160.807	123.73	103.35	87.8444	169.149	162.102	187.288	182.269	172.175	146.449	141.063	143.603	117.923	111.068	127.331	127.46	117.863	169.905	128.075
Nefh	Neurofilament heavy polypeptide OS=Mus musculus OX=10090 GN=Nefh PE=1 SV=3	5.56	117280	718.821	P19246	3	2.75	NFH_MOUSE	81.2825	87.1098	202.062	178.989	78.32	76.9889							115.013	71.6628		29.1086	267.869	287.625	117.459	0	154.256
Msi1	RNA-binding protein Musashi homolog 1 OS=Mus musculus OX=10090 GN=Msi1 PE=1 SV=1	7.86	39347.7	3642.76	Q61474	11	43.09	MSI1H_MOUSE	72.4922	96.3252	181.79	181.129	81.1979	89.6569	571.413	563.327	531.482	542.098	435.805	461.208	507.179	538.063	541.731	539.259	415.56	436.3	117.099	517.556	496.349
Slc25a33	Solute carrier family 25 member 33 OS=Mus musculus OX=10090 GN=Slc25a33 PE=2 SV=1	10.04	35577.1	538.691	Q3TZX3	3	9.38	S2533_MOUSE	118.533	121.152	82.4439	81.0488	144.799	153.768	56.0303		64.2799	62.3977		93.8344		24.9126	26.3119				116.958	69.1356	25.6122
Gulo	L-gulonolactone oxidase OS=Mus musculus OX=10090 GN=Gulo PE=1 SV=3	8.2	51105.7	2580.83	P58710	16	42.05	GGLO_MOUSE	109.599	92.8652	108.305	106.246	139.621	144.595	924.356	1000.77	870.99	1019.08	943.545	1107.89							116.872	977.771	0
Crot	Peroxisomal carnitine O-octanoyltransferase OS=Mus musculus OX=10090 GN=Crot PE=1 SV=1	6.29	71177	389.08	Q9DC50	6	15.03	OCTC_MOUSE	132.316	161.551	50.1483	45.0414	194.183		321.78	282.405	267.487	272.917	341.226	321.336		48.3869					116.648	301.192	48.3869
Rpl8	Large ribosomal subunit protein uL2 OS=Mus musculus OX=10090 GN=Rpl8 PE=1 SV=2	11.63	28252.8	599.099	P62918	4	12.84	RL8_MOUSE	92.3995	140.468	85.6272	88.8591	146.33	145.826	91.0814	87.873	105.653	120.754	122.02	135.368	52.765	39.9393	46.4095	59.4496	79.5889	67.4725	116.585	110.458	57.6041
Nt5e	5'-nucleotidase OS=Mus musculus OX=10090 GN=Nt5e PE=1 SV=2	6.22	64320.7	616.767	Q61503	10	22.92	5NTD_MOUSE			93.9264	188.585	65.1247	118.453							386.992	419.528	443.546	428.044	316.591	292.471	116.522	0	381.195
Ndufb9	NADH dehydrogenase [ubiquinone] 1 beta subcomplex subunit 9 OS=Mus musculus OX=10090 GN=Ndufb9 PE=1 SV=3	7.75	22269.3	1607.02	Q9CQJ8	5	40.22	NDUB9_MOUSE	115.94	110.466	116.221	144.086	171.611	40.5693	111.762	73.6929	88.8999	91.7772	93.1598	100.473	58.8754	62.3651	49.7763	37.507	34.2103	41.4288	116.482	93.2942	47.3605
Rap1b	Ras-related protein Rap-1b OS=Mus musculus OX=10090 GN=Rap1b PE=1 SV=2	5.46	21052.9	2208.28	Q99JI6	5	25	RAP1B_MOUSE	226.926	81.0176	170.154	157.114	43.4293	19.7055	58.4888	64.2235	61.7772	56.1304	55.1966	59.2638	87.7255	71.1139	79.0706	92.1215	96.3866	62.6888	116.391	59.18	81.5178
Sec61b	Protein transport protein Sec61 subunit beta OS=Mus musculus OX=10090 GN=Sec61b PE=1 SV=3	12.07	10015.5	1697.34	Q9CQS8	2	21.88	SC61B_MOUSE	46.3712	46.1144		183.179	254.63	50.3827	53.6498	80.3847	26.6308	51.688	58.8185	26.4158	22.7547		21.1462	23.325	19.7306	23.9072	116.135	49.5979	22.1727
Gna13	Guanine nucleotide-binding protein subunit alpha-13 OS=Mus musculus OX=10090 GN=Gna13 PE=1 SV=1	8.26	44396.9	1285.93	P27601	4	21.49	GNA13_MOUSE	142.754	88.8899	113.374	105.76	129.834		354.907	367.314	324.786	363.491	362.616	418.507	185.164	206.312	163.402	242.872	383.886	422.086	116.122	365.27	267.287
Cox5a	Cytochrome c oxidase subunit 5A_ mitochondrial OS=Mus musculus OX=10090 GN=Cox5a PE=1 SV=2	6.12	16329.6	1444.64	P12787	4	45.21	COX5A_MOUSE	117.619	126.545	81.294	101.25	137.08	132.077	73.2232	85.5322	70.4386	73.8457	114.96	109.835	25.638		33.5171	24.4638	22.2858	29.379	115.978	87.9725	27.0568
Pgp	Glycerol-3-phosphate phosphatase OS=Mus musculus OX=10090 GN=Pgp PE=1 SV=1	5.02	34997	786.317	Q8CHP8	8	33.96	PGP_MOUSE	125.638	126.373				95.856	105.486	121.2	100.897	96.3563	88.5811	88.9292	126.827	122.407	123.957	122.464	124.615	116.234	115.956	100.242	122.751
Actbl2	Beta-actin-like protein 2 OS=Mus musculus OX=10090 GN=Actbl2 PE=1 SV=1	5.16	42346.5	2350.92	Q8BFZ3	9	29.26	ACTBL_MOUSE	117.545	115.039	159.035	151.627	75.6875	76.684	170.253	174.04	197.902	189.189	172.422	102.42	136.116	132.562	128.192	57.162	156.614	164.486	115.936	167.705	129.189
Bcat1	Branched-chain-amino-acid aminotransferase_ cytosolic OS=Mus musculus OX=10090 GN=Bcat1 PE=1 SV=2	5.09	43361.6	699.481	P24288	6	21.24	BCAT1_MOUSE	110.924	93.0254			138.097	121.503	233.929	209.987	239.155	270.505	262.517	282.331	78.5466	57.1835	64.8078	63.2312	54.9471	68.5509	115.887	249.737	64.5445
Rpl24	Large ribosomal subunit protein eL24 OS=Mus musculus OX=10090 GN=Rpl24 PE=1 SV=2	11.85	17893	770.892	Q8BP67	2	10.83	RL24_MOUSE	130.568	123.799	89.5872	86.2387	124.847	135.674	74.9775	70.3336	82.1052	76.888	89.3742	95.6051	58.0584	48.9712	55.145	65.346	48.2786	42.8099	115.119	81.5473	53.1015
Arrb1	Beta-arrestin-1 OS=Mus musculus OX=10090 GN=Arrb1 PE=1 SV=1	5.87	47428.8	1933.07	Q8BWG8	5	17.94	ARRB1_MOUSE	67.0967	69.7201	188.349	235.586	70.8969	57.6238	464.266	431.382	539.575	476.957	460.767	544.702	190.484	193.89	205.306	167.309	154.103	146.25	114.879	486.275	176.224
Snrnp40	U5 small nuclear ribonucleoprotein 40 kDa protein OS=Mus musculus OX=10090 GN=Snrnp40 PE=1 SV=1	8.08	39731.8	1735.57	Q6PE01	15	71.51	SNR40_MOUSE	101.445	78.0256	139.001	143.992	103.002	123.375	196.959	204.404	201.187	229.14	178.32	177.288	331.926	348.917	361.117	389.306	338.5	349.426	114.807	197.883	353.199
Snx12	Sorting nexin-12 OS=Mus musculus OX=10090 GN=Snx12 PE=1 SV=1	7.22	19286.9	2541.49	O70493	7	41.21	SNX12_MOUSE	123.254	120.505	98.9819	101.921	139.308	103.947	49.4997	43.5144	63.0233	63.1489	54.7671	60.2437	67.7606	60.7149	56.3286	59.4994	55.9643	39.876	114.653	55.6995	56.6906
Etfa	Electron transfer flavoprotein subunit alpha_ mitochondrial OS=Mus musculus OX=10090 GN=Etfa PE=1 SV=2	8.5	35351.6	1109.03	Q99LC5	10	44.74	ETFA_MOUSE	45.6978	34.8629	230.94	223.518	35.4018		268.121	264.337	254.432	278.437	228.559	252.722	191.466	191.406	77.1385	91.5233	330.411	367.757	114.084	257.768	208.284
Cbx5	Chromobox protein homolog 5 OS=Mus musculus OX=10090 GN=Cbx5 PE=1 SV=1	5.57	22357.1	1803.59	Q61686	5	31.41	CBX5_MOUSE	120.36	113.113	114.216	101.875	118.468	115.078	23.35	37.3754					23.6594	19.6436	20.6611	17.1443	23.8863	24.1331	113.852	30.3627	21.5213
Abhd10	Palmitoyl-protein thioesterase ABHD10_ mitochondrial OS=Mus musculus OX=10090 GN=Abhd10 PE=1 SV=1	9	33439.7	501.873	Q6PE15	3	9.76	ABHDA_MOUSE	127.41	131.49	89.3323	98.2781	114.022	121.487	79.3422	99.9142	88.7564	88.5148	78.4765	64.6808	37.8159	44.8132	37.3648	45.4682		49.032	113.67	83.2808	42.8988
Dynll1	Dynein light chain 1_ cytoplasmic OS=Mus musculus OX=10090 GN=Dynll1 PE=1 SV=1	7.24	10537	10388.7	P63168	4	57.3	DYL1_MOUSE	110.654	99.4027	72.625	65.9627	145.492	184.178	61.0369	63.9789	65.8329	65.8473	63.479	71.462	88.8405	100.875	78.7717	84.232	88.3809	88.1254	113.052	65.2728	88.2042
Cend1	Cell cycle exit and neuronal differentiation protein 1 OS=Mus musculus OX=10090 GN=Cend1 PE=1 SV=1	9.72	15044	2329.3	Q9JKC6	3	44.97	CEND_MOUSE	113.434	113.694	74.7728	84.8323	144.567	143.349													112.441	0	0
Edf1	Endothelial differentiation-related factor 1 OS=Mus musculus OX=10090 GN=Edf1 PE=1 SV=1	10.75	16368.7	1961.01	Q9JMG1	4	31.76	EDF1_MOUSE	113.068	108.532	64.7402	59.6293	214.169		31.9235	30.0486	30.2909	25.7892	28.9735		111.802	68.3392	85.1495	91.8459	65.4351	72.742	112.028	29.4052	82.5523
Lap3	Cytosol aminopeptidase OS=Mus musculus OX=10090 GN=Lap3 PE=1 SV=3	7.64	56540.6	266.553	Q9CPY7	2	5.2	AMPL_MOUSE	85.6177	95.5766		107.593	157.359	113.897	208.491	170.069	100.804	123.472	152.357	158.055		94.2019					112.009	152.208	94.2019
Vrk1	Serine/threonine-protein kinase VRK1 OS=Mus musculus OX=10090 GN=Vrk1 PE=1 SV=2	9.24	50311.1	928	Q80X41	9	28.41	VRK1_MOUSE	121.357	119.056	135.741	120.27	88.872	85.3529	68.076	67.2077	70.2693	120.207	79.3696	93.4056	240.824	247.131	314.533	321.115	234.328	249.012	111.775	83.0892	267.824
Akr1e2	1_5-anhydro-D-fructose reductase OS=Mus musculus OX=10090 GN=Akr1e2 PE=1 SV=1	6.99	34802.9	1159.81	Q9DCT1	10	47.18	AKCL2_MOUSE	109.205	91.6525	132.239	118.771	123.475	94.9086	194.856	183.919	192.83	195.507	219.294	211.035	211.216	205.975	267.647	282.074	251.511	225.599	111.708	199.574	240.67
Cfdp1	Craniofacial development protein 1 OS=Mus musculus OX=10090 GN=Cfdp1 PE=1 SV=1	4.6	32921.3	1063.22	O88271	6	32.2	CFDP1_MOUSE	127.865	119.59	102.845	111.665	94.3999	113.26	119.063	138.252	124.973	131.722	75.4906	78.3866	84.1335	87.8852	111.075	128.453	150.017	176.173	111.604	111.315	122.956
Ube2n	Ubiquitin-conjugating enzyme E2 N OS=Mus musculus OX=10090 GN=Ube2n PE=1 SV=1	6.18	17194.9	5299.62	P61089	6	50	UBE2N_MOUSE	70.0159	106.385	125.164	124.402	116.018	127.104	206.824	184.287	235.338	251.203	223.302	220.274	261.831	301.307	195.127	194.636	208.987	205.98	111.515	220.205	227.978
G3bp2	Ras GTPase-activating protein-binding protein 2 OS=Mus musculus OX=10090 GN=G3bp2 PE=1 SV=2	5.32	54145.2	282.869	P97379	2	6.22	G3BP2_MOUSE	141.897	131.284	86.5282	85.7301			220.034	198.818	260.215	187.494	231.662	181.932	79.6054	168.177	124.837	131.638	164	132.112	111.36	213.359	133.395
Selenbp1	Methanethiol oxidase OS=Mus musculus OX=10090 GN=Selenbp1 PE=1 SV=2	5.87	53084.4	707.332	P17563	14	41.31	SBP1_MOUSE	119.115	126.617	84.9204	68.9522	114.53	152.512	199.833	195.994	133.454	146.987	131.537	141.618	288.353	264.936	204.505	196.761	189.714	197.911	111.108	158.237	223.697
Dbi	Acyl-CoA-binding protein OS=Mus musculus OX=10090 GN=Dbi PE=1 SV=2	9.49	10000.5	1515.48	P31786	2	27.59	ACBP_MOUSE	112.961	99.1294	48.807	45.1662	129.142	229.284			11.0171		23.7952	23.7034							110.748	19.5052	0
Macrod1	ADP-ribose glycohydrolase MACROD1 OS=Mus musculus OX=10090 GN=Macrod1 PE=1 SV=2	9.03	35865	539.807	Q922B1	3	13.62	MACD1_MOUSE	108.903	108.434	84.5281	87.1146	149.128	124.014	181.469	188.677	181.127	185.828	174.578	179.876	42.3068	43.3419	39.899	40.1399	35.3872		110.353	181.926	40.2149
Tmem231	Transmembrane protein 231 OS=Mus musculus OX=10090 GN=Tmem231 PE=1 SV=1	8.43	36318.1	436.425	Q3U284	2	7.3	TM231_MOUSE	113.79	97.7836	87.5556	85.4647	136.382	140.765				36.9924		34.1192	49.3156	65.9228	40.5649				110.29	35.5558	51.9344
Psmb1	Proteasome subunit beta type-1 OS=Mus musculus OX=10090 GN=Psmb1 PE=1 SV=1	7.83	26600.3	3672	O09061	12	60	PSB1_MOUSE	95.3357	89.0881	133.148	127.214	90.468	124.026	302.179	337.992	267.692	317.3	279.992	311.471	378.587	406.122	324.112	374.865	376.327	396.824	109.88	302.771	376.14
Cox4i2	Cytochrome c oxidase subunit 4 isoform 2_ mitochondrial OS=Mus musculus OX=10090 GN=Cox4i2 PE=1 SV=1	9.94	20377.3	1076.93	Q91W29	5	40.12	COX42_MOUSE	108.129	82.1842	95.2109	105.545	129.362	137.628													109.676	0	0
Rab6b	Ras-related protein Rab-6B OS=Mus musculus OX=10090 GN=Rab6b PE=1 SV=1	5.22	23575.8	3687.26	P61294	10	56.73	RAB6B_MOUSE	105.573	95.4386	115.357	113.868	108.196	117.215	96.4736	80.5274	123.222	122.368	150.687	150.789	71.3242	52.3119	62.9438	67.6428	51.7896	52.3369	109.274	120.678	59.7249
Usp14	Ubiquitin carboxyl-terminal hydrolase 14 OS=Mus musculus OX=10090 GN=Usp14 PE=1 SV=3	4.96	56458.3	252.719	Q9JMA1	3	5.27	UBP14_MOUSE	111.709	130.99	109.22	98.881	90.6205	111.532	96.2327	96.8063	78.9825	89.2257	94.6277	121.677	69.6262	86.8378	70.2037	74.1113	104.338	94.1291	108.825	96.2587	83.2076
Mab21l1	Putative nucleotidyltransferase MAB21L1 OS=Mus musculus OX=10090 GN=Mab21l1 PE=2 SV=1	8.7	41697.8	266.106	O70299	2	6.41	MB211_MOUSE	97.6218	75.5948	87.2958	87.4129	179.773	124.167		116.061	120.711	76.033	131.676	162.115		70.4308	86.4036	77.7675	121.353		108.644	121.319	88.9887
Farsa	Phenylalanine--tRNA ligase alpha subunit OS=Mus musculus OX=10090 GN=Farsa PE=1 SV=1	8.57	57713	428.436	Q8C0C7	7	15.55	SYFA_MOUSE	110.311	99.9909	121.285	126.362	97.8171	93.9785	242.225	231.947	279.888	300.899	250.872	286.916	119.266	154.122	159.375	172.391	131.765	104.736	108.291	265.458	140.276
Thyn1	Thymocyte nuclear protein 1 OS=Mus musculus OX=10090 GN=Thyn1 PE=1 SV=1	9.66	26291.9	1056.97	Q91YJ3	10	52.65	THYN1_MOUSE	101.86	120.962	121.937	113.315	82.852	107.754	191.745	195.349	195.312	202.576	187.465	219.939	147.801	129.188	154.032	253.761	177.102	177.792	108.113	198.731	173.279
Prkag1	5'-AMP-activated protein kinase subunit gamma-1 OS=Mus musculus OX=10090 GN=Prkag1 PE=1 SV=2	6.74	37691.5	242.741	O54950	2	8.48	AAKG1_MOUSE	119.165	129.453	104.285	73.3664	129.663	89.2438	47.9598	47.4692	54.412	66.5702	70.9365	70.1575	36.3775		48.8159		35.4948	43.2587	107.529	59.5842	40.9867
Aldh9a1	4-trimethylaminobutyraldehyde dehydrogenase OS=Mus musculus OX=10090 GN=Aldh9a1 PE=1 SV=1	6.65	54484.3	941.418	Q9JLJ2	9	26.11	AL9A1_MOUSE	111.51	162.206	92.2248	60.7409	107.312	110.615	236.226	256.898	285.982	349.428	307.297	324.959	181.48	195.551	175	181.183	176.867	163.859	107.435	293.465	178.99
Rab21	Ras-related protein Rab-21 OS=Mus musculus OX=10090 GN=Rab21 PE=1 SV=4	7.92	24505.5	1461.37	P35282	5	32.88	RAB21_MOUSE	113.692	87.871	116.622	51.3352	133.616	140.151				20.4111				14.3947				28.9317	107.215	20.4111	21.6632
Gstp2	Glutathione S-transferase P 2 OS=Mus musculus OX=10090 GN=Gstp2 PE=1 SV=2	7.96	23708.2	8586.06	P46425	8	69.05	GSTP2_MOUSE	105.394	93.7907	164.857	153.577	74.5606	50.9754	44.9554	45.4687	53.1238	56.3621	63.1912	53.1412	101.155	110.247	105.491	99.0942	98.7379	98.0314	107.192	52.7071	102.126
Bbs5	Bardet-Biedl syndrome 5 protein homolog OS=Mus musculus OX=10090 GN=Bbs5 PE=1 SV=1	5.26	39033.3	451.687	Q9CZQ9	5	18.18	BBS5_MOUSE	120.534	110.239	71.0493	77.1217	140.027	124.173				35.7342		36.4417	56.4635	48.2402	41.189	32.3315		39.228	107.191	36.0879	43.4904
Gstt1	Glutathione S-transferase theta-1 OS=Mus musculus OX=10090 GN=Gstt1 PE=1 SV=4	6.92	27659.4	404.753	Q64471	3	18.33	GSTT1_MOUSE	124.387	111.666	88.0728	75.1908	127.319	114.777													106.902	0	0
Dkc1	H/ACA ribonucleoprotein complex subunit DKC1 OS=Mus musculus OX=10090 GN=Dkc1 PE=1 SV=4	9.82	57857.9	412.288	Q9ESX5	2	3.73	DKC1_MOUSE	122.293	103.099	79.4913	79.8967	107.706	144.475					63.9031			48.87	66.982	78.5923	51.3313	59.9844	106.16	63.9031	61.152
Isoc2a	Isochorismatase domain-containing protein 2A OS=Mus musculus OX=10090 GN=Isoc2a PE=1 SV=1	8.01	22759.5	776.845	P85094	3	29.13	ISC2A_MOUSE	136.839	58.7954	102.352	126.335			143.092	167.327	230.371	88.368	246.063	65.7522	48.2164	42.2208	66.2543	39.043	47.0623	71.6367	106.08	156.829	52.4056
Atp5f1e	ATP synthase subunit epsilon_ mitochondrial OS=Mus musculus OX=10090 GN=Atp5f1e PE=1 SV=2	10.66	5894.88	7483.22	P56382	2	44.23	ATP5E_MOUSE	120.588	119.454	62.559	63.5839	133.65	135.998	27.6962	30.3314	38.2881	42.1365	41.4136	37.7553	26.471	20.85	16.882	15.844		10.4998	105.972	36.2702	18.1094
Pgls	6-phosphogluconolactonase OS=Mus musculus OX=10090 GN=Pgls PE=1 SV=1	5.47	27482.6	1844.23	Q9CQ60	5	33.85	6PGL_MOUSE	163.807	84.6918	62.882	73.9462	147.86	101.566	124.835	91.3945	142.137	88.4037	143.959	83.6962	196.643	217.398	116.846	106.783	116.317	96.7216	105.792	112.404	141.785
Pitpna	Phosphatidylinositol transfer protein alpha isoform OS=Mus musculus OX=10090 GN=Pitpna PE=1 SV=2	5.96	32121.6	1574.67	P53810	7	27.68	PIPNA_MOUSE	125.828	129.732	64.6114	50.9799	133.528	126.104	49.7495	62.6338	58.8527	90.7253	55.4701	47.5486	75.1035	116.228	99.2609	101.972	62.4742	62.9947	105.131	60.83	86.339
Ik	Protein Red OS=Mus musculus OX=10090 GN=Ik PE=1 SV=2	6.25	65730.4	606.318	Q9Z1M8	9	25.67	RED_MOUSE	125.163	100.22	124.889	116.984	83.1521	80.354	220.688	194.547	213.788	201.642	165.07	149.537	186.767	191.882	236.219	262.349	213.835	189.773	105.127	190.879	213.471
Rbx1	E3 ubiquitin-protein ligase RBX1 OS=Mus musculus OX=10090 GN=Rbx1 PE=1 SV=1	6.59	12730.2	882.953	P62878	2	12.96	RBX1_MOUSE	88.9738	92.3995	72.8528		138.864	132.232			81.6765	74.4546	84.5622	72.3695			66.6757	59.703		46.2754	105.064	78.2657	57.5513
	Uncharacterized protein C7orf50 homolog OS=Mus musculus OX=10090 PE=1 SV=3	10.07	22168.3	357.765	Q9CXL3	2	13.33	CG050_MOUSE	74.7833	78.1986	137.133	130.101			132.862	130.993	96.3874	113.071	108.565	127.999	157.25	150.795	83.7086	88.8606	349.023	219.334	105.054	118.313	174.829
Dlst	Dihydrolipoyllysine-residue succinyltransferase component of 2-oxoglutarate dehydrogenase complex_ mitochondrial OS=Mus musculus OX=10090 GN=Dlst PE=1 SV=1	9.36	49336.8	377.831	Q9D2G2	4	7.27	ODO2_MOUSE	131.961	79.8724	62.6947	55.4315	110.659	188.251	288.568	292.78	261.486	312.604	332.475	296.5	136.781	134.426	131.665	154.541	117.896	113.475	104.812	297.402	131.464
Vkorc1l1	Vitamin K epoxide reductase complex subunit 1-like protein 1 OS=Mus musculus OX=10090 GN=Vkorc1l1 PE=1 SV=1	9.14	20063.7	1446.86	Q6TEK5	3	17.05	VKORL_MOUSE	123.334	100.86	85.1617	90.0558	130.564	98.2439	43.5183	42.0153	27.8328		37.8597	47.19	78.8353	70.1819	71.8775	65.3574	83.5756	81.7697	104.703	39.6832	75.2662
Ptms	Parathymosin OS=Mus musculus OX=10090 GN=Ptms PE=1 SV=3	3.96	11429.8	6994.46	Q9D0J8	3	22.77	PTMS_MOUSE	87.8227	81.9005	171.741	178.757	52.5414	55.3388	76.7612	75.2905		13.4146			102.009	69.2179	36.2264	38.6949	124.654	85.3048	104.684	55.1554	76.0179
Dcun1d1	DCN1-like protein 1 OS=Mus musculus OX=10090 GN=Dcun1d1 PE=1 SV=1	4.99	30325.5	1085.63	Q9QZ73	7	37.07	DCNL1_MOUSE	100.658	111.267	72.375	70.1516	138.042	134.4	95.9137	76.2883	80.844	81.4749	77.4799	80.2334	128.045	93.263	110.806	98.5149	97.258	92.7334	104.482	82.039	103.437
Dnajb1	DnaJ homolog subfamily B member 1 OS=Mus musculus OX=10090 GN=Dnajb1 PE=1 SV=3	9	38338.4	397.617	Q9QYJ3	4	16.47	DNJB1_MOUSE	116.115	137.626	63.4855	88.6732	115.074	104.243	93.1834	84.2318	101.975	87.8528	68.838	84.937	69.7915	82.7675	93.8302	102.37	71.1804	82.9574	104.203	86.8363	83.8162
Nudt21	Cleavage and polyadenylation specificity factor subunit 5 OS=Mus musculus OX=10090 GN=Nudt21 PE=1 SV=1	9.22	26297.3	3599.99	Q9CQF3	9	36.12	CPSF5_MOUSE	91.255	91.3839	147.208	131.23	83.5449	79.4625	195.565	197.311	247.615	267.448	232.999	243.545	496.091	481.769	455.828	486.728	369.278	343.176	104.014	230.747	438.812
Puf60	Poly(U)-binding-splicing factor PUF60 OS=Mus musculus OX=10090 GN=Puf60 PE=1 SV=2	5.02	60420.1	1608.99	Q3UEB3	15	41.67	PUF60_MOUSE	96.1804	103.791	92.3856	84.1762	136.308	110.923	448.388	574.189	575.793	524.783	477.565	470.053	548.88	556.803	690.402	643.95	571.126	573.16	103.961	511.795	597.387
Nccrp1	F-box only protein 50 OS=Mus musculus OX=10090 GN=Nccrp1 PE=1 SV=2	6.75	30521.6	2226.25	G3X9C2	2	11.65	FBX50_MOUSE	98.2758	90.7277	153.437	154.291	67.7389	53.947	198.325	179.008	106.264	114.935	127.939	134.579	194.01	179.753	81.9697	85.8719	373.394	347.86	103.07	143.508	210.476
Rcc2	Protein RCC2 OS=Mus musculus OX=10090 GN=Rcc2 PE=1 SV=1	8.81	56724.8	612.971	Q8BK67	7	20.77	RCC2_MOUSE	61.3777	91.6142	120.329	74.0216	73.9071	196.644	128.613	143.813	116.077	101.601	143.27	147.756	140.331	150.411	176.435	163.834	168.422	182.322	102.982	130.189	163.626
Rpl26	Large ribosomal subunit protein uL24 OS=Mus musculus OX=10090 GN=Rpl26 PE=1 SV=1	11.23	17258.2	1236.19	P61255	6	34.48	RL26_MOUSE	107.421	100.924	92.6088	94.8068	106.031	115.528	38.6389	90.5691	66.7001	90.4099	104.178	118.082	22.4598	23.5208	24.5125	19.4961	30.9476	28.3008	102.887	84.7631	24.8729
Dhdh	Trans-1_2-dihydrobenzene-1_2-diol dehydrogenase OS=Mus musculus OX=10090 GN=Dhdh PE=1 SV=1	6.03	36643	774.171	Q9DBB8	7	25.23	DHDH_MOUSE	96.0739	116.797	97.8479	74.4907	110.948	121.107	269.429	263.215	303.328	315.117	295.089	203.595	106.562	110.951	119.687	99.3425	90.2439	93.9399	102.877	274.962	103.454
Pfn1	Profilin-1 OS=Mus musculus OX=10090 GN=Pfn1 PE=1 SV=2	8.46	15128.3	6819.26	P62962	8	72.14	PROF1_MOUSE	119.793	97.1538	111.453	112	99.5995	75.3649	144.839	125.242	155.033	140.767	148.585	144.12	337.128	224.37	354.062	158.639	140.038	233.232	102.561	143.098	241.245
Cops4	COP9 signalosome complex subunit 4 OS=Mus musculus OX=10090 GN=Cops4 PE=1 SV=1	5.49	46570	3110.42	O88544	18	65.27	CSN4_MOUSE	96.58	83.7382	138.765	136.139	82.622	76.9839	369.037	371.685	430.834	462.642	406.963	407.541	305.711	304.247	280.736	327.528	298.758	284.173	102.471	408.117	300.192
Snrpb2	U2 small nuclear ribonucleoprotein B'' OS=Mus musculus OX=10090 GN=Snrpb2 PE=1 SV=1	10.33	25323.3	2004.95	Q9CQI7	6	30.67	RU2B_MOUSE	114.385	112.84	88.7627	104.322	105.073	87.2171	39.0989	40.0971	58.1122	51.1034	58.0843	62.9949	92.7542	91.1717	115.166	93.1439	85.1539	75.2583	102.1	51.5818	92.1079
Snu13	NHP2-like protein 1 OS=Mus musculus OX=10090 GN=Snu13 PE=1 SV=4	8.62	14401.7	6939.51	Q9D0T1	3	51.56	NH2L1_MOUSE	119.896	116.296	55.9743	74.436	118.589	126.545	93.816	91.3496	150.872	150.948	98.3098	110.035	187.713	172.779	181.68	168.162	114.174	101.427	101.956	115.888	154.322
Tmem199	Transmembrane protein 199 OS=Mus musculus OX=10090 GN=Tmem199 PE=1 SV=1	9.45	23270	600.209	Q5SYH2	3	17.79	TM199_MOUSE	112.754	100.589	66.8373	67.9863	131.274	131.537	72.6864	67.894	76.8911	74.3967	86.041	93.2274			61.7326	64.0537	65.2073		101.83	78.5228	63.6645
Vma21	Vacuolar ATPase assembly integral membrane protein Vma21 OS=Mus musculus OX=10090 GN=Vma21 PE=1 SV=1	7.52	11365.2	1035.71	Q78T54	3	34.65	VMA21_MOUSE	94.5367	83.7247	76.5946	68.7935	149.799	132.601	37.4607	25.3222	34.1291	49.3169	42.7716	53.1997	23.7081	24.0836	22.8389	21.0773	27.6839	28.3324	101.008	40.3667	24.6207
Acat1	Acetyl-CoA acetyltransferase_ mitochondrial OS=Mus musculus OX=10090 GN=Acat1 PE=1 SV=1	8.68	45158.4	1614.02	Q8QZT1	11	41.27	THIL_MOUSE	99.5841	98.3232	109.474	109.388	95.2682	86.8846	268.774	263.313	358.226	354.469	361.938	356.414	305.529	300.994	281.79	281.752	277.52	287.132	99.8204	327.189	289.12
Vbp1	Prefoldin subunit 3 OS=Mus musculus OX=10090 GN=Vbp1 PE=1 SV=2	5.94	22606.8	786.11	P61759	3	20.41	PFD3_MOUSE	102.703	103.859	73.7751	71.0873	128.329	117.354			42.8544						43.4904				99.5179	42.8544	43.4904
Slc25a20	Mitochondrial carnitine/acylcarnitine carrier protein OS=Mus musculus OX=10090 GN=Slc25a20 PE=1 SV=1	9.46	33369	706.528	Q9Z2Z6	5	15.28	MCAT_MOUSE	78.7914	70.5308		54.4761	140.028	153.318					67.4084								99.4288	67.4084	0
Smpd2	Sphingomyelin phosphodiesterase 2 OS=Mus musculus OX=10090 GN=Smpd2 PE=1 SV=1	6	48436.1	277.077	O70572	2	3.82	NSMA_MOUSE	83.4098	100.94	52.4864	58.1182	140.416	154.097								31.0381	46.137	44.0498		45.2437	98.2445	0	41.6171
Eno3	Beta-enolase OS=Mus musculus OX=10090 GN=Eno3 PE=1 SV=3	6.84	47367.1	8285.62	P21550	10	41.94	ENOB_MOUSE	135.98	86.0598	120.104	115.095	56.7817	74.6999	842.13	832.928	639.66	1106.1	952.214	902.236	939.066	753.33	925.058	722.475	533.377	518.494	98.1201	879.211	731.967
Txnrd1	Thioredoxin reductase 1_ cytoplasmic OS=Mus musculus OX=10090 GN=Txnrd1 PE=1 SV=3	7.24	68131.4	451.122	Q9JMH6	4	10.11	TRXR1_MOUSE	116.717	104.641	70.114	74.0361		123.484				54.7277			178.913	201	199.933	210.715	187.089	184.566	97.7985	54.7277	193.703
Actr3	Actin-related protein 3 OS=Mus musculus OX=10090 GN=Actr3 PE=1 SV=3	5.53	47813.4	693.045	Q99JY9	8	31.58	ARP3_MOUSE	105.685	53.0958	108.256	123.02			195.818	199.918	177.414	172.232	198.185	196.11	121.763	128.973	130.958	132.312	326.103	330.516	97.5143	189.946	195.104
Cpsf7	Cleavage and polyadenylation specificity factor subunit 7 OS=Mus musculus OX=10090 GN=Cpsf7 PE=1 SV=2	8.01	52182.1	453.157	Q8BTV2	4	13.59	CPSF7_MOUSE	115.617	87.2603	102.524	96.3302	98.4171	82.2279	196.494	171.503	189.536	225.16	133.236	143.249	124.288	114.588	154.68	170.743	1113.04	928.846	97.0628	176.53	434.364
Uba1y	Ubiquitin-like modifier-activating enzyme 1 Y OS=Mus musculus OX=10090 GN=Uba1y PE=1 SV=2	5.21	119464	1148.4	P31254	15	17.67	UBA1Y_MOUSE	71.4379	110.448	124.018	92.6535	84.5957	96.6708	183.014	193.569	212.724	207.341	159.849	219.112	184.42	156.936	180.317	158.752	143.019	140.248	96.6373	195.935	160.615
Sms	Spermine synthase OS=Mus musculus OX=10090 GN=Sms PE=1 SV=1	4.71	41769.5	936.705	P97355	6	25.68	SPSY_MOUSE	80.0491	114.619	83.5154	92.0027	115.401	91.8203	123.85		112.558	123.996	96.0996	83.3674	165.675	122.219	131.072	83.8073	162.794	148.451	96.2344	107.974	135.67
Capza1	F-actin-capping protein subunit alpha-1 OS=Mus musculus OX=10090 GN=Capza1 PE=1 SV=4	5.21	33110.9	1100.33	P47753	8	51.75	CAZA1_MOUSE	48.955	47.201	218.968	172.991	57.7779	29.6812	186.731	177.453	222.253	221.013	206.487	198.203	159.743	154.059	135.064	127.32	233.265	188.577	95.929	202.023	166.338
Psmb4	Proteasome subunit beta type-4 OS=Mus musculus OX=10090 GN=Psmb4 PE=1 SV=1	5.32	29230.2	3276.03	P99026	7	39.39	PSB4_MOUSE	92.5424	56.07	143.024	134.808	62.2345	86.6012	214.209	180.814	219.957	230.61	219.917	217.395	358.55	342.522	277.811	278.989	334.384	331.852	95.88	213.817	320.685
Dhrs7	Dehydrogenase/reductase SDR family member 7 OS=Mus musculus OX=10090 GN=Dhrs7 PE=1 SV=2	8.37	38566.7	585.567	Q9CXR1	4	13.91	DHRS7_MOUSE	91.2158	97.915	84.9952	76.3012	118.678	105.799					62.0214	64.8283	41.179	71.5445	72.5529	80.0174		58.8844	95.8174	63.4248	64.8356
Zranb2	Zinc finger Ran-binding domain-containing protein 2 OS=Mus musculus OX=10090 GN=Zranb2 PE=1 SV=2	10.53	37806.7	449.067	Q9R020	8	32.73	ZRAB2_MOUSE	104.296	113.523	60.6862	19.3951	134.329	142.009	90.6758	105.579	127.753	139.853	113.755	123.592	106.055	80.2641	101.338	102.497	65.8242	49.8365	95.7065	116.868	84.3026
Fabp5	Fatty acid-binding protein 5 OS=Mus musculus OX=10090 GN=Fabp5 PE=1 SV=3	6.16	15479.6	2727.19	Q05816	2	13.33	FABP5_MOUSE	58.6463	54.7738	172.558	189.03	50.8429	46.6537	76.2747	100.029	73.241	77.3594	57.4343	54.5165	55.6206	69.1555	49.0277	51.5048	293.796	299.25	95.4173	73.1425	136.392
Pals2	Protein PALS2 OS=Mus musculus OX=10090 GN=Pals2 PE=1 SV=1	5.99	62916	4839.53	Q9JLB0	31	74.14	PALS2_MOUSE	57.0786	91.4692	121.262	107.352	94.2344	99.2132	2421.41	2532.61	2317.49	2663.96	2208.22	2351.12	55.436	34.9192	32.1144	64.2212	41.0442	81.7094	95.1016	2415.8	51.5741
Ptgr2	Prostaglandin reductase 2 OS=Mus musculus OX=10090 GN=Ptgr2 PE=1 SV=2	5.11	38471.6	367.167	Q8VDQ1	4	15.95	PTGR2_MOUSE					92.4878	97.5008	127.843	142.916	182.321	189.401	195.426	196.706	76.9487	83.1049	63.3754	73.1912	68.0061	63.6363	94.9943	172.436	71.3771
Sccpdh	Saccharopine dehydrogenase-like oxidoreductase OS=Mus musculus OX=10090 GN=Sccpdh PE=1 SV=1	8.7	47699.7	412.853	Q8R127	2	6.29	SCPDL_MOUSE		140.194	87.7453	99.9233		50.5353	94.0708	113.553	54.7867	106.831	91.5526	130.207	52.8791	96.3388	61.7566	85.4312	47.2923	45.6978	94.5995	98.5002	64.8993
Ppp1ca	Serine/threonine-protein phosphatase PP1-alpha catalytic subunit OS=Mus musculus OX=10090 GN=Ppp1ca PE=1 SV=1	5.92	38281.5	3800.63	P62137	14	55.45	PP1A_MOUSE	102.532	81.3591	70.7446	70.6545	110.207	131.338	67.0483	64.3124	76.4447	67.2889	75.6396	70.0517	74.1693	79.2073	86.2369	88.8612	69.2832	85.3569	94.4726	70.1309	80.5191
Prdx4	Peroxiredoxin-4 OS=Mus musculus OX=10090 GN=Prdx4 PE=1 SV=1	6.79	31280.7	3580.92	O08807	2	7.66	PRDX4_MOUSE	33.5733	28.9395	131.248	184.108			76.6767	76.7477	62.571	65.1354	79.6202	92.9314	111.198	115.483	66.7689	59.0295	447.115	416.799	94.4672	75.6137	202.732
Psmc1	26S proteasome regulatory subunit 4 OS=Mus musculus OX=10090 GN=Psmc1 PE=1 SV=1	5.82	49355.7	428.425	P62192	3	12.05	PRS4_MOUSE	60.8729		115.561	105.716							53.0921		79.7812	73.0524	76.3686	79.3649	123.905	115.064	94.0498	53.0921	91.256
Drg1	Developmentally-regulated GTP-binding protein 1 OS=Mus musculus OX=10090 GN=Drg1 PE=1 SV=1	9.3	40797.3	689.431	P32233	4	12.26	DRG1_MOUSE	155.808	104.508	104.585	67.032	71.5108	60.5039	191.334		155.178	176.612	201.009	123.542	156.515	84.3589	137.958	128.532	71.9416	86.3215	93.9914	169.535	110.938
Cotl1	Coactosin-like protein OS=Mus musculus OX=10090 GN=Cotl1 PE=1 SV=3	5.05	16058	6251.42	Q9CQI6	7	72.54	COTL1_MOUSE	100.23	96.3207	140.152	94.45	59.9193	72.104	79.5375	85.9058	87.1916	92.1793	89.1411	92.4195	88.054	86.3692	69.5631	76.1045	80.9636	87.2896	93.8627	87.7291	81.3907
Arf5	ADP-ribosylation factor 5 OS=Mus musculus OX=10090 GN=Arf5 PE=1 SV=2	6.39	20643.8	13919.5	P84084	13	78.33	ARF5_MOUSE	94.8258	102.317	101.936	79.1125	81.0114	102.448	317.278	318.644	324.082	346.553	385.083	345.399	357.973	361.817	322.457	334.412	308.424	321.369	93.6083	339.506	334.409
Pdhb	Pyruvate dehydrogenase E1 component subunit beta_ mitochondrial OS=Mus musculus OX=10090 GN=Pdhb PE=1 SV=1	6.47	39279.4	3508.78	Q9D051	9	28.13	ODPB_MOUSE	77.0667	90.2025	85.7946	54.2635	120.862	129.904	601.025	587.804	708.088	663.048	673.044	587.497	142.717	141.526	131.71	97.4542	109.173	72.5552	93.0155	636.751	115.856
Impdh2	Inosine-5'-monophosphate dehydrogenase 2 OS=Mus musculus OX=10090 GN=Impdh2 PE=1 SV=2	6.95	56214.4	1856.73	P24547	13	40.08	IMDH2_MOUSE	122.891	114.024	78.1118	84.5364	73.2518	83.9424	295.574	317.077	290.801	298.549	265.266	305.457	288.401	267.984	291.181	312.64	281.539	273.882	92.7928	295.454	285.938
Sf3b6	Splicing factor 3B subunit 6 OS=Mus musculus OX=10090 GN=Sf3b6 PE=1 SV=1	9.76	14699	3228.62	P59708	4	40.8	SF3B6_MOUSE	102.847	108.66	52.1779	65.4758	120.178	106.353	102.142	95.1249	102.376	95.1035	113.518	83.0238	137.432	142.143	146.219	172.203	117.087	118.12	92.6155	98.5479	138.867
Hpcal1	Hippocalcin-like protein 1 OS=Mus musculus OX=10090 GN=Hpcal1 PE=1 SV=2	5.2	22452.3	1849.16	P62748	8	39.38	HPCL1_MOUSE	90.8793	98.077	77.426	81.0278	101.743	105.35	61.6056	58.6049	70.8653	71.4411	69.4439	38.2663	50.7465	50.2143	63.1328	59.5758	57.8403	49.3529	92.4172	61.7045	55.1438
Ssbp1	Single-stranded DNA-binding protein_ mitochondrial OS=Mus musculus OX=10090 GN=Ssbp1 PE=1 SV=1	10.43	17376	2079.58	Q9CYR0	4	36.84	SSBP_MOUSE	123.227	83.2783	78.3596	77.4625	72.8798	119.276	19.3225		29.9678	31.1727	26.8337	33.9926	16.7622	21.9949		12.3863			92.4138	28.2579	17.0478
Acad8	Isobutyryl-CoA dehydrogenase_ mitochondrial OS=Mus musculus OX=10090 GN=Acad8 PE=1 SV=2	8.06	45818.3	491.413	Q9D7B6	6	22.52	ACAD8_MOUSE	113.085	83.8758	69.1563		99.0014	96.7703	462.237	611.223	503.342	670.887	733.932	422.897	789.78	654.578	886.784	734.037	561.194	537.671	92.3778	567.42	694.007
Them6	Protein THEM6 OS=Mus musculus OX=10090 GN=Them6 PE=1 SV=1	9.29	24087.7	784.304	Q80ZW2	6	28.02	THEM6_MOUSE	93.8686	98.8109	55.0229	48.5754	119.713	134.754	35.6582	36.2039	34.375	37.1779	45.8538	48.3835	50.1134	44.8302	24.0819	25.2138	25.587	21.8681	91.7907	39.6087	31.9491
Rpl13a	Large ribosomal subunit protein uL13 OS=Mus musculus OX=10090 GN=Rpl13a PE=1 SV=4	11.63	23578.3	800.139	P19253	7	27.09	RL13A_MOUSE	104.163	99.056	64.1855	65.3346	120.864	97.1281	200.95	202.405	266.095	303.54	274.404	299.71	118.105	79.0198	61.3966	71.8309	54.0875	39.7899	91.7885	257.851	70.7049
Nme2	Nucleoside diphosphate kinase B OS=Mus musculus OX=10090 GN=Nme2 PE=1 SV=1	7.38	17477.2	4652.66	Q01768	6	37.5	NDKB_MOUSE	91.0173	86.7507	86.6457	88.5782	95.4357	99.4532													91.3135	0	0
Inpp1	Inositol polyphosphate 1-phosphatase OS=Mus musculus OX=10090 GN=Inpp1 PE=1 SV=2	4.72	43802.5	1139.44	P49442	7	30.56	INPP_MOUSE	89.4882	74.038	125.731	119.917	64.3713	70.6359	170.971	104.603	190.815	127.82	241.279	179.436	333.391	323.077	344.761	292.293	267.323	254.944	90.6969	169.154	302.632
Psmc6	26S proteasome regulatory subunit 10B OS=Mus musculus OX=10090 GN=Psmc6 PE=1 SV=1	7.29	44458.2	655.671	P62334	13	49.61	PRS10_MOUSE	64.146	50.3711	161.352	86.0091			213.084	107.264	147.482	182.243	184.618	165.859	182.427	194.73	174.007	170.364	223.355	199.992	90.4696	166.758	190.813
Armt1	Damage-control phosphatase ARMT1 OS=Mus musculus OX=10090 GN=Armt1 PE=1 SV=1	5.53	51119.1	437.532	A6H630	2	5.69	ARMT1_MOUSE	72.9951	70.7604			109.983	107.754	92.0256	103.052	124.923	115.119	139.978	124.327	71.8697	85.098	81.7618	81.6536	47.4553		90.3732	116.571	73.5677
H2ac21	Histone H2A type 2-B OS=Mus musculus OX=10090 GN=H2ac21 PE=1 SV=3	11.51	14013.4	16351	Q64522	4	35.38	H2A2B_MOUSE	15.7978	15.1806	177.003	305.158	14.8605	13.92							512.275	205.619	185.603	588.544	347.619	407.551	90.32	0	374.535
Morf4l1	Mortality factor 4-like protein 1 OS=Mus musculus OX=10090 GN=Morf4l1 PE=1 SV=2	9.81	41606.7	291.895	P60762	2	9.12	MO4L1_MOUSE	97.1702	83.6515	60.6398	60.2031	122.047	117.845						17.9994	36.9025	54.1305	54.8995	55.4715	53.4238	53.0902	90.2594	17.9994	51.3197
Khdrbs3	KH domain-containing_ RNA-binding_ signal transduction-associated protein 3 OS=Mus musculus OX=10090 GN=Khdrbs3 PE=1 SV=1	8.56	38807.5	606.628	Q9R226	5	11.85	KHDR3_MOUSE	104.527	83.4912	80.7333	79.58	95.3226	97.4717	51.8235	45.3506	56.243	35.4484	62.7515	45.0108	135.9	145.791	143.363	177.08	111.936	43.0353	90.1877	49.438	126.184
Akr1b1	Aldo-keto reductase family 1 member B1 OS=Mus musculus OX=10090 GN=Akr1b1 PE=1 SV=3	6.83	36074.5	2314.38	P45376	10	33.54	ALDR_MOUSE	45.1422	66.1827	132.309	127.332	72.6844	96.9791	474.962	484.535	444.558	582.297	491.465	529.65	237.717	230.586	218.907	203.949	309.112	287.882	90.105	501.244	248.026
Scamp1	Secretory carrier-associated membrane protein 1 OS=Mus musculus OX=10090 GN=Scamp1 PE=1 SV=1	7.61	38427.9	590.055	Q8K021	5	21.89	SCAM1_MOUSE	91.0331	102.739	47.1458	81.2363	108.906	109.54	242.911	219.226	224.865	231.36	230.815	259.446	192.782	187.118	154.879	160.452	107.15	87.898	90.1	234.77	148.38
Rpl27	Large ribosomal subunit protein eL27 OS=Mus musculus OX=10090 GN=Rpl27 PE=1 SV=2	11.22	15797.8	969.23	P61358	4	41.91	RL27_MOUSE	92.2546	88.8283	73.7783	75.1463	76.1712	132.506	117.109	84.0191	118.498	108.806	151.068	124.923	67.3171	50.4	43.4017	41.1154	33.3846	45.9969	89.7807	117.404	46.936
Bnip3	BCL2/adenovirus E1B 19 kDa protein-interacting protein 3 OS=Mus musculus OX=10090 GN=Bnip3 PE=1 SV=1	6.75	21035.5	517.317	O55003	2	10.16	BNIP3_MOUSE	72.97	67.9228	87.8852	98.1255	82.6249	124.393	28.7056	31.867		43.5621	41.5949	50.6256	127.711	156.032	206.921	226.266	199.222	168.92	88.987	39.2711	180.845
Pea15	Astrocytic phosphoprotein PEA-15 OS=Mus musculus OX=10090 GN=Pea15 PE=1 SV=1	4.75	15111.2	1394.18	Q62048	2	18.46	PEA15_MOUSE	77.9842	139.796	48.8144	45.3211	107.631	113.418	53.3832	54.5364	37.494		34.9159	40.2635	38.1129	37.1474				28.9609	88.8273	44.1186	34.7404
Sarnp	SAP domain-containing ribonucleoprotein OS=Mus musculus OX=10090 GN=Sarnp PE=1 SV=3	6.31	23589.8	5456.81	Q9D1J3	6	52.86	SARNP_MOUSE	99.8437	91.3811	101.341	92.9777	75.0702	71.905	241.458	242.806	249.51	268.792	262.267	250.254	324.193	327.687	527.934	573.889	276.556	256.55	88.7532	252.515	381.135
Cox5b	Cytochrome c oxidase subunit 5B_ mitochondrial OS=Mus musculus OX=10090 GN=Cox5b PE=1 SV=1	8.44	14098	1449.95	P19536	3	14.84	COX5B_MOUSE	85.202	86.71	50.6679	35.2302	131.925	142.426					13.5169								88.6935	13.5169	0
Rhot2	Mitochondrial Rho GTPase 2 OS=Mus musculus OX=10090 GN=Rhot2 PE=1 SV=1	5.61	70154.7	249.638	Q8JZN7	4	6.61	MIRO2_MOUSE			74.9151	101.936			172.715	168.414	154.969	167.651	174.204	198.216	106.058	107.47	98.5649	98.4965	129.129	111.102	88.4256	172.695	108.47
Dpm1	Dolichol-phosphate mannosyltransferase subunit 1 OS=Mus musculus OX=10090 GN=Dpm1 PE=1 SV=1	9.93	29231.8	477.377	O70152	2	8.46	DPM1_MOUSE	69.5826				107.133		34.4865			49.0152	37.3471	39.6146	72.4315	67.6654	67.0059	67.1587			88.3577	40.1159	68.5654
Rps24	Small ribosomal subunit protein eS24 OS=Mus musculus OX=10090 GN=Rps24 PE=1 SV=1	11.47	15423.2	1008.95	P62849	3	28.57	RS24_MOUSE	102.148	97.6838	45.8259	64.4331	108.529	110.318	40.5051	42.7781	49.7906	53.6152	49.0534	61.6425	26.7066	21.8578	22.3975	20.0016	36.9047	27.3223	88.1562	49.5642	25.8651
Myg1	MYG1 exonuclease OS=Mus musculus OX=10090 GN=Myg1 PE=1 SV=1	6.61	43121.8	558.709	Q9JK81	4	12.89	MYG1_MOUSE	116.897	81.0362	81.2166	100.914	92.4881	56.3645	134.669	117.003	187.662	181.846	167.646	158.429	174.001	164.501	130.036	144.314	119.454	120.244	88.1527	157.876	142.092
Ndufb7	NADH dehydrogenase [ubiquinone] 1 beta subcomplex subunit 7 OS=Mus musculus OX=10090 GN=Ndufb7 PE=1 SV=3	8.25	16558.9	728.415	Q9CR61	4	37.23	NDUB7_MOUSE	119.286	125.052	44.0851	75.6595	75.9727	86.5448	102.628	120.888	106.144	108.468	107.56	112.575	16.5889	26.0893	26.0644	34.8555	15.3721	20.819	87.7667	109.71	23.2982
Pip4k2c	Phosphatidylinositol 5-phosphate 4-kinase type-2 gamma OS=Mus musculus OX=10090 GN=Pip4k2c PE=1 SV=1	6.45	47507.1	361.57	Q91XU3	3	12.83	PI42C_MOUSE	99.1796	73.5732			90.192								179.357	179.05	223.17	809.183	200.334	198.249	87.6483	0	298.224
Ybx1	Y-box-binding protein 1 OS=Mus musculus OX=10090 GN=Ybx1 PE=1 SV=3	10.29	35730	3258.44	P62960	10	50	YBOX1_MOUSE	94.9773	91.014	89.7273	72.2779	87.0545	90.5918	784.945	815.815	726.869	860.622	682.154	714.843	801.251	847.975	1075.8	1081.34	783.052	704.772	87.6072	764.208	882.363
Prpf31	U4/U6 small nuclear ribonucleoprotein Prp31 OS=Mus musculus OX=10090 GN=Prpf31 PE=1 SV=3	5.4	55658.1	484.016	Q8CCF0	5	17.03	PRP31_MOUSE	72.829	72.8807	109.184	97.7408		85.3105	96.2433	149.24	115.861	134.438	105.167	114.685	142.929	145.989	190.045	194.928	154.909	182.139	87.589	119.273	168.49
Rbm8a	RNA-binding protein 8A OS=Mus musculus OX=10090 GN=Rbm8a PE=1 SV=4	5.38	19946.1	4528.4	Q9CWZ3	5	37.36	RBM8A_MOUSE	72.4726	112.343	77.6081	67.2489	107.552		132.867	74.2771	88.9658	84.1527	59.8338	35.1345	230.499	263.253	268.514	294.481	228.01	194.172	87.445	79.2052	246.488
Uap1	UDP-N-acetylhexosamine pyrophosphorylase OS=Mus musculus OX=10090 GN=Uap1 PE=1 SV=1	6.06	59065.1	403.149	Q91YN5	6	13.6	UAP1_MOUSE	87.0288						256.79	228.136	240.977	259.785	206.148	228.44	117.412	136.65	81.2168	52.584	346.759	194.666	87.0288	236.713	154.881
Snrpc	U1 small nuclear ribonucleoprotein C OS=Mus musculus OX=10090 GN=Snrpc PE=1 SV=1	10.13	17534.9	964.591	Q62241	2	18.87	RU1C_MOUSE	82.0153	79.1599	87.5573	89.099	90.5837	89.7385	73.0683	70.3007	68.4693	66.9906	70.7849	70.6344	98.3015	107.931	147.264	152.79	108.86	108.031	86.3589	70.0413	120.53
Rpl27a	Large ribosomal subunit protein uL15 OS=Mus musculus OX=10090 GN=Rpl27a PE=1 SV=5	11.71	16719.5	1687.46	P14115	4	27.7	RL27A_MOUSE	88.4637	84.3878	61.3833	66.4894	109.689	107.72	120.338	145.376	144.752	172.794	163.176	210.39	24.8686	30.4649	38.3995	69.4197	42.1256	32.128	86.3555	159.471	39.5677
Rpl18a	Large ribosomal subunit protein eL20 OS=Mus musculus OX=10090 GN=Rpl18a PE=1 SV=1	11.32	21017.5	1291.77	P62717	7	39.77	RL18A_MOUSE	89.1161	91.624	62.0005	63.2931	101.43	109.339	93.3494	78.1502	98.6025	112.04	111.427	125.499	109.552	109.206	136.55	128.812	95.1398	80.6159	86.1337	103.178	109.979
Tmco1	Calcium load-activated calcium channel OS=Mus musculus OX=10090 GN=Tmco1 PE=1 SV=1	10.38	21403.1	338.136	Q921L3	2	12.77	TMCO1_MOUSE	95.2782	95.5175	60.0235	60.5948	95.1711	108.005	31.4122				29.2028			28.4541	30.6762		33.4325	34.9203	85.7651	30.3075	31.8708
Ezr	Ezrin OS=Mus musculus OX=10090 GN=Ezr PE=1 SV=3	5.75	69521	342.579	P26040	5	7.85	EZRI_MOUSE	80.7073	92.6623	105.831	60.325	94.4786	79.5663							68.9633	52.8052	58.4817	47.0635	157.682	170.552	85.595	0	92.5912
Anxa1	Annexin A1 OS=Mus musculus OX=10090 GN=Anxa1 PE=1 SV=2	7.19	39019.5	1150.03	P10107	5	15.03	ANXA1_MOUSE	89.481	45.8536	72.2745	106.864	111.946		658.293	583.587	51.4708	37.5726	93.7733	87.002	119.752	72.5475	56.8202	33.7465	106.205	73.1112	85.2838	251.95	77.0305
Rac1	Ras-related C3 botulinum toxin substrate 1 OS=Mus musculus OX=10090 GN=Rac1 PE=1 SV=1	8.58	21849.3	848.129	P63001	4	25.52	RAC1_MOUSE	89.7154	92.5116	80.7367	93.3142	77.0402	77.5769	56.7139	70.7288	73.3012	70.6561	78.2259	81.2947	43.202	39.6497	45.7311	50.281	54.8488	52.3842	85.1492	71.8201	47.6828
Ywhag	14-3-3 protein gamma OS=Mus musculus OX=10090 GN=Ywhag PE=1 SV=2	4.61	28473.7	4008.44	P61982	9	44.53	1433G_MOUSE	62.9553	80.3868	118.342	127.124	58.5638	62.6818	234.935	240.213	249.14	174.019	254.779	172.17	179.982	191.024	143.37	164.49	123.263	106.5	85.0088	220.876	151.438
Nucks1	Nuclear ubiquitous casein and cyclin-dependent kinase substrate 1 OS=Mus musculus OX=10090 GN=Nucks1 PE=1 SV=1	4.82	26313.4	1696.04	Q80XU3	4	29.06	NUCKS_MOUSE	73.5729	76.504	127.862	119.519	54.0095	57.9568	256.839	225.234	217.599	294.671	166.341	149.783	146.073	185.907	123.563	176.933	126.001	168.589	84.9041	218.411	154.511
Exosc7	Exosome complex exonuclease RRP42 OS=Mus musculus OX=10090 GN=Exosc7 PE=1 SV=2	4.9	32509.8	445.21	Q9D0M0	2	9.62	EXOS7_MOUSE	36.4774	85.2331	102.128	97.5882	119.62	67.7815	80.072	90.875	77.4959		58.8453	72.3167	64.7602		85.4554	84.9293	70.5905	60.9139	84.8046	75.921	73.3299
Rab5b	Ras-related protein Rab-5B OS=Mus musculus OX=10090 GN=Rab5b PE=1 SV=1	8.24	23935	1603.1	P61021	5	39.53	RAB5B_MOUSE	104.569	85.5151	49.7934	54.8441	96.8007	114.58	78.8781	90.8311	91.0588	430.984	77.5582	78.3661	42.6653	24.1264	18.1756	17.5775	31.2035	26.2538	84.3504	141.279	26.667
Srsf10	Serine/arginine-rich splicing factor 10 OS=Mus musculus OX=10090 GN=Srsf10 PE=1 SV=2	11.77	31357.6	3046.88	Q9R0U0	6	27.86	SRS10_MOUSE	56.522	62.971	115.272	112.866	79.9603	78.2021	206.282	188.363	195.96	198.219	178.985	147.149	310.228	278.959	281.107	250.748	310.453	250.929	84.2988	185.826	280.404
Tmem147	BOS complex subunit TMEM147 OS=Mus musculus OX=10090 GN=Tmem147 PE=1 SV=1	7.73	25620.2	480.814	Q9CQG6	2	7.14	TM147_MOUSE	75.4528	81.0169	54.7757	51.5535	107.896	134.749			32.4896	33.9609				63.4693		59.2896			84.2406	33.2252	61.3794
Rab8a	Ras-related protein Rab-8A OS=Mus musculus OX=10090 GN=Rab8a PE=1 SV=2	9.55	23839.3	5481.38	P55258	10	67.15	RAB8A_MOUSE	82.2056	87.5671	63.0272	55.3055	132.915	80.9497	19.7231	15.7079	25.1605	22.9842	28.2201	29.0556	47.9311	54.3898	43.0754	46.854	75.6199	45.4581	83.6617	23.4752	52.2214
Prpsap1	Phosphoribosyl pyrophosphate synthase-associated protein 1 OS=Mus musculus OX=10090 GN=Prpsap1 PE=1 SV=1	6.84	39717	475.172	Q9D0M1	5	18.26	KPRA_MOUSE	81.9806	89.6266	79.1802	67.2757	88.5871	95.0936	26.2187	20.9656	24.0554	34.6966	34.95	31.4661							83.624	28.7254	0
Snf8	Vacuolar-sorting protein SNF8 OS=Mus musculus OX=10090 GN=Snf8 PE=1 SV=1	6.24	29000.4	306.537	Q9CZ28	2	10.08	SNF8_MOUSE	94.9268	167.067			31.1838	41.1923									87.329				83.5925	0	87.329
Ncald	Neurocalcin-delta OS=Mus musculus OX=10090 GN=Ncald PE=1 SV=4	5.05	22359.4	2489.57	Q91X97	8	41.45	NCALD_MOUSE	107.209	75.7982	80.6473	79.0711	86.4668	71.6818							11.5553	12.0278	8.82973	10.2229	20.0243	13.7195	83.479	0	12.7299
Psma5	Proteasome subunit alpha type-5 OS=Mus musculus OX=10090 GN=Psma5 PE=1 SV=1	4.54	26582.2	1159.06	Q9Z2U1	6	33.2	PSA5_MOUSE	51.0315	111.002	70.9521	66.2043	91.4208	110.184	119.82	123.559	118.001	138.228	132.166	140.073	166.269	164.432	141.055	168.699	177.604	171.115	83.4659	128.641	164.862
Ndrg3	Protein NDRG3 OS=Mus musculus OX=10090 GN=Ndrg3 PE=1 SV=1	4.91	42068.3	1177.73	Q9QYF9	12	52.8	NDRG3_MOUSE	86.3041	88.3387	52.0197		103.504	86.8456	124.716	129.659	143.229	142.639	135.418	143.599	445.434	448.661	418.039	428.723	375.535	382.292	83.4024	136.543	416.447
RtcA	RNA 3'-terminal phosphate cyclase OS=Mus musculus OX=10090 GN=RtcA PE=1 SV=2	7.85	39710.8	2179.61	Q9D7H3	9	36.61	RTCA_MOUSE	79.9296	57.408	81.6019	80.3144	94.2017	106.726	50.1462	50.8641	51.881	58.109	64.5338	65.5602	155.395	164.55	198.058	209.512	169.173	153.182	83.3636	56.849	174.978
S100a14	Protein S100-A14 OS=Mus musculus OX=10090 GN=S100a14 PE=1 SV=1	5.24	11770.2	6460.66	Q9D2Q8	4	54.81	S10AE_MOUSE	39.3412	42.583	191.385	129.324	45.724	46.8524	114.638	109.053	68.8509	72.0991	60.7498	63.1523	157.001	98.1336	63.5461	62.5575	163.091	157.775	82.5348	81.4238	117.017
Pcbp4	Poly(rC)-binding protein 4 OS=Mus musculus OX=10090 GN=Pcbp4 PE=1 SV=1	8.38	41797.9	3242.07	P57724	8	30.02	PCBP4_MOUSE	76.772	93.536	92.0763	24.6058	85.3226	122.384	307.293	307.815	335.208	345.854	282.128	284.637	472.595	517.713	613.664	670.864	456.543	468.414	82.4494	310.489	533.299
Rorb	Nuclear receptor ROR-beta OS=Mus musculus OX=10090 GN=Rorb PE=1 SV=3	7.48	54201.3	816.473	Q8R1B8	4	11.06	RORB_MOUSE	48.4965	54.4224	61.9052	64.3031	110.884	151.255							152.213	192.379	203.19	221.23	240.008	236.327	81.8777	0	207.558
Ppp2r2a	Serine/threonine-protein phosphatase 2A 55 kDa regulatory subunit B alpha isoform OS=Mus musculus OX=10090 GN=Ppp2r2a PE=1 SV=1	5.79	52205.4	269.114	Q6P1F6	3	6.71	2ABA_MOUSE	100.346	88.4641	83.825	75.8163	70.9112	71.682	160.744	171.413	149.206	171.585	186.491	173.801		61.1859	68.8462	72.939	57.6521	69.1453	81.8407	168.874	65.9537
Bud31	Protein BUD31 homolog OS=Mus musculus OX=10090 GN=Bud31 PE=1 SV=2	8.94	17570	1311.69	Q6PGH1	6	45.14	BUD31_MOUSE	85.4192	100.1	54.205	53.9582	101.722	95.38	20.5425		21.3576	26.047	31.6056	31.2971	45.0215	44.8727	59.6773	67.0672	35.2097	40.7726	81.7975	26.1699	48.7702
Ostc	Oligosaccharyltransferase complex subunit OSTC OS=Mus musculus OX=10090 GN=Ostc PE=1 SV=1	9.43	16929.4	686.902	Q78XF5	2	12.75	OSTC_MOUSE	71.312	96.9329	51.4973	58.8614	128.616	81.9575	79.97	75.9714	69.8129	65.2372	59.6424	86.9255	13.4706	16.6421	19.6858	24.6944	49.4556	48.1967	81.5295	72.9266	28.6909
Snrpg	Small nuclear ribonucleoprotein G OS=Mus musculus OX=10090 GN=Snrpg PE=1 SV=1	9.58	8553.13	3080.79	P62309	2	26.32	RUXG_MOUSE			74.1551	88.439			16.2505	15.1998	11.5873	11.4273	8.18133		83.4846	76.7325	64.3236	67.5822	32.6318	35.3282	81.297	12.5292	60.0138
Dnajb4	DnaJ homolog subfamily B member 4 OS=Mus musculus OX=10090 GN=Dnajb4 PE=1 SV=1	8.95	37953	495.288	Q9D832	3	12.17	DNJB4_MOUSE	100.702	109.899	55.0003	66.6665	77.1691	77.6104								34.8098	35.5934	42.4407	37.5949	32.2146	81.1746	0	36.5307
Dcun1d2	DCN1-like protein 2 OS=Mus musculus OX=10090 GN=Dcun1d2 PE=1 SV=3	5.25	30353.4	428.596	Q8BZJ7	3	16.6	DCNL2_MOUSE	72.9553	95.6708	69.9581		94.4593	72.5583		70.2766	72.5814	68.4982	67.6503	72.7503	49.4594	65.5964	70.5235	58.1998	56.6316	66.669	81.1204	70.3513	61.1799
Rpl35	Large ribosomal subunit protein uL29 OS=Mus musculus OX=10090 GN=Rpl35 PE=1 SV=1	11.69	14552.6	964.544	Q6ZWV7	2	15.45	RL35_MOUSE	83.5199	79.8996	73.1302	73.3851	83.3946	89.1666	54.1583	62.8566	84.6536	94.8046	159.042	90.0432	39.3726	40.1936	50.1891	34.7379	27.9274	42.1671	80.416	90.9264	39.098
Tubb3	Tubulin beta-3 chain OS=Mus musculus OX=10090 GN=Tubb3 PE=1 SV=1	4.63	50875	12343.7	Q9ERD7	16	56.89	TBB3_MOUSE	65.7884	69.2192	80.5235	84.1156	82.9768	97.3891	736.979	772.574	890.181	911.452	954.855	987.544	205.072	203.82	225.931	231.007	223.053	209.862	80.0021	875.597	216.458
Qdpr	Dihydropteridine reductase OS=Mus musculus OX=10090 GN=Qdpr PE=1 SV=2	7.85	25798.4	2796.54	Q8BVI4	10	69.71	DHPR_MOUSE	56.8493	61.0335	144	105.571	47.668	64.5067	311.415	364.262	361.005	394.852	334.27	311.944	174.469	176.846	113.601	117.372	101.971	99.7931	79.9382	346.291	130.675
Rdh11	Retinol dehydrogenase 11 OS=Mus musculus OX=10090 GN=Rdh11 PE=1 SV=2	9.16	35547.1	826.6	Q9QYF1	4	15.51	RDH11_MOUSE	79.85	63.1392	67.119	67.557	124.518	75.9551		55.7657	45.1102	67.1282	57.501	45.8699	31.1889	43.6042	48.1449	45.1325	51.3946	48.2353	79.6896	54.275	44.6167
Lin7c	Protein lin-7 homolog C OS=Mus musculus OX=10090 GN=Lin7c PE=1 SV=2	8.75	21948.1	5161.82	O88952	11	65.99	LIN7C_MOUSE	68.224	72.062	59.9673	64.9607	115.429	97.4535	647.089	612.421	744.897	912.09	821.302	799.258	188.744	172.52	195.125	169.619	142.604	89.2946	79.6827	756.176	159.651
Rps12	Small ribosomal subunit protein eS12 OS=Mus musculus OX=10090 GN=Rps12 PE=1 SV=3	7	14914.2	3169.6	P63323	7	59.85	RS12_MOUSE	72.7435	70.8364	79.7261	80.2037	81.5739	86.7284	74.6425	65.2099	114.229	103.566	122.738	110.68	59.3747	55.4102	51.7196	42.3773	40.2351	34.2981	78.6353	98.5111	47.2358
Pithd1	PITH domain-containing protein 1 OS=Mus musculus OX=10090 GN=Pithd1 PE=1 SV=1	5.4	24420	555.214	Q8BWR2	2	18.48	PITH1_MOUSE	80.7623	67.7367		38.9586	100.299	105.122				20.596	25.2803	26.1168	21.5961				49.1996	26.0033	78.5757	23.9977	32.2663
Yy1	Transcriptional repressor protein YY1 OS=Mus musculus OX=10090 GN=Yy1 PE=1 SV=1	5.85	45172.9	399.342	Q00899	4	11.84	TYY1_MOUSE	77.4602	82.7566	32.9282		119.84		48.0871		51.2935	51.5029	58.3944	59.6664	105.846	108.377	166.379	173.763	126.9	104.106	78.2461	53.7889	130.895
Ybx3	Y-box-binding protein 3 OS=Mus musculus OX=10090 GN=Ybx3 PE=1 SV=2	10.09	38813.6	2011.05	Q9JKB3	8	42.38	YBOX3_MOUSE	49.7677	71.9683	114.68	98.3902	67.2047	67.2773	413.16	418.385	183.448	175.71	151.6	146.572	451.858	488.679	200.076	187.205	180.232	160.606	78.2147	248.146	278.109
Necap1	Adaptin ear-binding coat-associated protein 1 OS=Mus musculus OX=10090 GN=Necap1 PE=1 SV=2	5.96	29696.3	500.29	Q9CR95	3	19.27	NECP1_MOUSE	30.8353	99.0477	98.3101	84.1981			122.244	88.7291	88.4729	116.967	87.7001		73.594	60.2601	71.0607	36.4992	58.5113	44.336	78.0978	100.823	57.3769
Arf4	ADP-ribosylation factor 4 OS=Mus musculus OX=10090 GN=Arf4 PE=1 SV=2	7.05	20510.7	11890	P61750	11	68.33	ARF4_MOUSE	57.0105	72.8163	90.0442	71.2783	88.9307	86.8278	73.8693	85.8181	96.2171	102.611	104.129	89.5711	161.774	166.589	194.062	214.545	130.941	146.815	77.818	92.036	169.121
Slc25a31	ADP/ATP translocase 4 OS=Mus musculus OX=10090 GN=Slc25a31 PE=1 SV=1	10.06	35543.1	1402.21	Q3V132	5	18.13	ADT4_MOUSE	90.0172	84.8934	35.5633	65.3982	81.2481	108.512	30.6851	29.0092	31.6628	48.9684	24.4846	51.3423	42.7949	48.372	48.1315	53.6469	90.4348	40.5756	77.6054	36.0254	53.9926
Snx3	Sorting nexin-3 OS=Mus musculus OX=10090 GN=Snx3 PE=1 SV=3	9.15	18814.4	797.385	O70492	4	25.31	SNX3_MOUSE	64.8793	62.2513	127.517	78.8375	67.6551	62.4971			22.2803	30.389	24.2661	39.3291	15.1408		16.5508				77.2729	29.0661	15.8458
Lrrc59	Leucine-rich repeat-containing protein 59 OS=Mus musculus OX=10090 GN=Lrrc59 PE=1 SV=1	10.22	35333.6	571.217	Q922Q8	4	23.45	LRC59_MOUSE	79.0762	59.1198	87.8671	81.4295	97.701	57.9925	112.449	83.34	140.416	131.282	132.172	147.891	166.015	145.056	184.853	193.313	155.917	141.107	77.1977	124.592	164.377
Rprd1a	Regulation of nuclear pre-mRNA domain-containing protein 1A OS=Mus musculus OX=10090 GN=Rprd1a PE=1 SV=1	7.39	35928.8	1017.82	Q8VDS4	11	50.96	RPR1A_MOUSE	72.4222	82.6814	71.5119	97.8507	73.5466	63.6703	187.651	176.915	107.322	108.788	99.8372	105.113	69.7806	61.657	40.4235	38.7404	44.9184	49.0097	76.9472	130.938	50.755
Skp1	S-phase kinase-associated protein 1 OS=Mus musculus OX=10090 GN=Skp1 PE=1 SV=3	4.2	18843.1	1084.22	Q9WTX5	4	39.88	SKP1_MOUSE	94.4995	99.2171	48.0008	53.2469	78.6985	87.4568	296.233	336.06	36.5615	31.4239	55.4279	51.8097	174.456	169.059	45.6736	48.4366	37.6168	45.4257	76.8533	134.586	86.7779
Fkbp3	Peptidyl-prolyl cis-trans isomerase FKBP3 OS=Mus musculus OX=10090 GN=Fkbp3 PE=1 SV=2	9.95	25204.8	1889.27	Q62446	2	24.11	FKBP3_MOUSE	52.5479	67.4767			110.4		168.716	157.155	175.404	166.281	179.124	191.528	211.189	186.847	237.878	250.646	128.751	96.5417	76.8082	173.035	185.309
Eif4e	Eukaryotic translation initiation factor 4E OS=Mus musculus OX=10090 GN=Eif4e PE=1 SV=1	5.75	25281.3	483.578	P63073	3	21.2	IF4E_MOUSE	65.607	68.1306	94.4048	96.7301	71.5862	59.9927	98.1949	103.015	104.87	106.047	84.3256	88.7977	61.4205	57.6758	61.0406	59.4972	66.6718	49.3252	76.0752	97.5418	59.2718
Gfus	GDP-L-fucose synthase OS=Mus musculus OX=10090 GN=Gfus PE=1 SV=3	6.31	36105.8	478.756	P23591	4	17.45	FCL_MOUSE	48.7994	89.5585	74.5599	86.4498	81.0075		91.0972	113.861	98.0344	90.933	82.2192	105.756	82.106	124.218	97.133	99.6084	79.1009	95.6516	76.075	96.9834	96.3029
Them4	Acyl-coenzyme A thioesterase THEM4 OS=Mus musculus OX=10090 GN=Them4 PE=1 SV=1	10.23	26259.4	344.801	Q3UUI3	2	9.13	THEM4_MOUSE	79.0369	82.3819			69.2637	72.4325			59.1195	62.5673	63.214	67.6344							75.7788	63.1338	0
Hint2	Adenosine 5'-monophosphoramidase HINT2 OS=Mus musculus OX=10090 GN=Hint2 PE=1 SV=1	10.38	17377.1	1742.01	Q9D0S9	2	21.47	HINT2_MOUSE	61.9101	62.1772	118.022	114.764	49.5657	47.6703	32.1939		51.5004	27.1837	48.9508		21.1638	29.6256	12.8284	17.5542		27.0477	75.6849	39.9572	21.6439
Rpl30	Large ribosomal subunit protein eL30 OS=Mus musculus OX=10090 GN=Rpl30 PE=1 SV=2	10.12	12955.2	2607.68	P62889	6	68.7	RL30_MOUSE	83	92.7227	53.8291	51.8146	87.7325	84.5508	78.6098	78.2159	64.3826	66.9102	59.3577	80.3381	55.7576	54.5388	70.5744	68.3317	82.2719	79.6774	75.6083	71.3024	68.5253
Hdhd2	Haloacid dehalogenase-like hydrolase domain-containing protein 2 OS=Mus musculus OX=10090 GN=Hdhd2 PE=1 SV=2	5.65	28901.3	1061.11	Q3UGR5	4	21.24	HDHD2_MOUSE	76.2691	73.384	103.958	97.7513	53.4546	47.3386	123.797	108.057	113.198	122.357	102.639	105.91	113.028	106.482	88.8592	105.978	106.995	120.679	75.3593	112.66	107.004
Txn	Thioredoxin OS=Mus musculus OX=10090 GN=Txn PE=1 SV=3	4.6	12017.6	1343.81	P10639	3	29.52	THIO_MOUSE	51.4375	52.5023	127.34	109.497	50.9657	51.6235	21.3234	22.4392						46.0885	27.7238	21.4408	72.5744	127.647	73.8943	21.8813	59.095
Spag7	Sperm-associated antigen 7 OS=Mus musculus OX=10090 GN=Spag7 PE=1 SV=1	7.34	26035.3	1850.68	Q7TNE3	4	33.92	SPAG7_MOUSE		46.2802	56.42	118.965			88.0927	128.116	92.8349		83.492	81.612	50.9805	49.3737	78.3076	97.0784		75.2715	73.8884	94.8296	70.2023
Erh	Enhancer of rudimentary homolog OS=Mus musculus OX=10090 GN=Erh PE=1 SV=1	5.55	12430	16045.1	P84089	6	54.81	ERH_MOUSE	64.6367	63.8607	87.3612	80.1429	71.26	72.164	110.578	107.601	183.416	216.835	193.878	182.692	159.691	153.573	168.973	164.559	89.9035	95.6122	73.2376	165.833	138.718
Rps17	Small ribosomal subunit protein eS17 OS=Mus musculus OX=10090 GN=Rps17 PE=1 SV=2	10.45	15581.1	2194.31	P63276	2	25.19	RS17_MOUSE	52.3847	99.4887	51.4041	34.7905	89.9867	110.151	49.059	35.0052	67.9083	28.7914	60.5262				24.2963	11.6973	18.4699	20.1851	73.0343	48.258	18.6621
Apoo	MICOS complex subunit Mic26 OS=Mus musculus OX=10090 GN=Apoo PE=1 SV=2	9.61	22718.1	1110.17	Q9DCZ4	3	18.18	MIC26_MOUSE	41.7552	34.019	90.3919	83.453	56.7761	130.672	63.1148	94.0538	78.4852	108.534	76.3241	107.868	351.207	360.138	94.6308	86.198	263.585	150.355	72.8446	88.0633	217.685
Tpt1	Translationally-controlled tumor protein OS=Mus musculus OX=10090 GN=Tpt1 PE=1 SV=1	4.57	19576.3	809.779	P63028	2	15.7	TCTP_MOUSE	42.2488	39.2759	148.538	93.6125	37.8524		61.6889	24.356	40.3509		60.6306	31.2859	106.247	106.07	77.1176	75.9398	86.7651	88.5102	72.3055	43.6624	90.1083
Dcakd	Dephospho-CoA kinase domain-containing protein OS=Mus musculus OX=10090 GN=Dcakd PE=1 SV=1	10.02	26590.2	736.61	Q8BHC4	5	24.68	DCAKD_MOUSE	74.761	71.9875	61.1669	57.2567	90.4294	78.0972													72.2831	0	0
Map1lc3a	Microtubule-associated proteins 1A/1B light chain 3A OS=Mus musculus OX=10090 GN=Map1lc3a PE=1 SV=1	9.17	14329.5	965.645	Q91VR7	2	17.36	MLP3A_MOUSE	83.8712	79.4519	50.3564	35.4265	110.115		153.982	113.793	144.036	138.347	162.939	160.701	42.2575	46.5215	45.284	45.3933	39.0382	38.8733	71.8442	145.633	42.8946
Mpc2	Mitochondrial pyruvate carrier 2 OS=Mus musculus OX=10090 GN=Mpc2 PE=1 SV=1	11.22	14343	1637.25	Q9D023	4	32.28	MPC2_MOUSE	84.7478	81.8396	69.8899	62.2005	66.5654	65.3221				11.7699	14.5709	17.3208							71.7609	14.5538	0
Gsr	Glutathione reductase_ mitochondrial OS=Mus musculus OX=10090 GN=Gsr PE=1 SV=3	7.92	54290.1	971.879	P47791	9	31	GSHR_MOUSE	57.4972		78.2818	79.4418			298.786	301.462	279.673	304.523	217.73	258.183	279.562	288.012	302.377	268.119	299.589	283.077	71.7403	276.726	286.789
Pnp	Purine nucleoside phosphorylase OS=Mus musculus OX=10090 GN=Pnp PE=1 SV=2	5.76	32562.3	1907.93	P23492	10	48.79	PNPH_MOUSE	65.5985	94.3987	47.8553	37.3267	90.9551	94.0446	193.156	179.968	204.634	206.136	221.791	230.73	55.6537	63.2232	60.7035	46.68	50.4431	51.733	71.6965	206.069	54.7394
Dnaja2	DnaJ homolog subfamily A member 2 OS=Mus musculus OX=10090 GN=Dnaja2 PE=1 SV=1	6.07	46373	1111.64	Q9QYJ0	11	45.15	DNJA2_MOUSE	42.6131	54.2171	117.833	82.9968		59.5832	194.972	195.17	187.32	202.065	169.747	192.177	230.477	217.315	245.459	246.13	206.796	211.196	71.4487	190.242	226.229
Scrn1	Secernin-1 OS=Mus musculus OX=10090 GN=Scrn1 PE=1 SV=1	4.48	46953.2	791.337	Q9CZC8	11	30.19	SCRN1_MOUSE	70.0984	66.6817	105.184	74.2106	40.3213		280.553	305.367	421.776	476.215	602.482	545.979	231.922	234.184	198.897	60.8284	2276.68	2527.52	71.2993	438.729	921.673
Wdr1	WD repeat-containing protein 1 OS=Mus musculus OX=10090 GN=Wdr1 PE=1 SV=3	6.15	67091.1	261.897	O88342	2	6.77	WDR1_MOUSE			71.2229				342.374	216.388	332.45	402.722	460.024	347.49	70.5453	117.357	115.05	294.684	292.384		71.2229	350.241	178.004
Rps7	Small ribosomal subunit protein eS7 OS=Mus musculus OX=10090 GN=Rps7 PE=1 SV=1	10.85	22126.9	1771.95	P62082	4	27.32	RS7_MOUSE	69.9469	62.2034	60.3829	68.1103	80.5319	86.1208	99.1614	86.8915	62.1884	63.6869	74.6464	54.1549	52.442	29.6903	47.3122	42.6482	69.9163	63.2551	71.216	73.4549	50.8774
Nudc	Nuclear migration protein nudC OS=Mus musculus OX=10090 GN=Nudc PE=1 SV=1	4.99	38358.1	794.094	O35685	11	39.16	NUDC_MOUSE	69.4987	59.4466	83.8456	75.9461	77.7224	58.7937	176.845	192.936	185.464	199.737	143.525	133.23	167.719	170.178	144.435	130.378	112.758	116.802	70.8755	171.956	140.378
Cav1	Caveolin-1 OS=Mus musculus OX=10090 GN=Cav1 PE=1 SV=1	5.62	20709.8	574.166	P49817	2	7.87	CAV1_MOUSE	70.8348	66.9096	53.1296	38.4916	96.4051	95.4619													70.2054	0	0
Tmed5	Transmembrane emp24 domain-containing protein 5 OS=Mus musculus OX=10090 GN=Tmed5 PE=1 SV=1	4.62	26286	305.608	Q9CXE7	2	8.73	TMED5_MOUSE	58.358	71.0988			86.6279	63.7592	78.9377				45.8066	45.5216	105.249	106.241	101.582	95.7163	78.0086	74.7619	69.961	56.7553	93.5931
Dnajc9	DnaJ homolog subfamily C member 9 OS=Mus musculus OX=10090 GN=Dnajc9 PE=1 SV=2	5.63	30230.1	3534.18	Q91WN1	15	55.6	DNJC9_MOUSE		61.7186	115.021	42.6875	58.6897		424.355	499.118	209.357	215.811	201.755	208.691	442.705	453.239	548.2	526.401	315.657	334.111	69.5291	293.181	436.719
Anxa4	Annexin A4 OS=Mus musculus OX=10090 GN=Anxa4 PE=1 SV=4	5.25	36201	938.767	P97429	4	13.79	ANXA4_MOUSE	57.3254		84.2196	65.8426									95.5064	56.9438		27.597	179.759	215.012	69.1292	0	114.964
Dnaja4	DnaJ homolog subfamily A member 4 OS=Mus musculus OX=10090 GN=Dnaja4 PE=1 SV=1	7.45	45529.1	650.014	Q9JMC3	3	12.09	DNJA4_MOUSE	52.6299	44.934	78.5455	128.12	40.4857		103.786	98.1202	142.955	123.942	105.384	113.548	39.461	58.8579	79.9812	83.0151	85.9907	82.4157	68.943	114.622	71.6203
Morf4l2	Mortality factor 4-like protein 2 OS=Mus musculus OX=10090 GN=Morf4l2 PE=1 SV=1	10.28	32240.8	290.506	Q9R0Q4	2	8.68	MO4L2_MOUSE	55.1564	48.2589	24.2086	46.2973	131.626	105.365						13.9476	49.3386	70.8166	41.5943	78.5976	36.3538	34.8897	68.4855	13.9476	51.9318
Ccdc126	Coiled-coil domain-containing protein 126 OS=Mus musculus OX=10090 GN=Ccdc126 PE=2 SV=1	10.78	15590.1	2811.09	Q8BIS8	2	21.43	CC126_MOUSE	68.3876		111.847	96.1614	31.2317	33.8388								18.4023			12.8845		68.2934	0	15.6434
Dstn	Destrin OS=Mus musculus OX=10090 GN=Dstn PE=1 SV=3	7.99	18863.8	5459.88	Q9R0P5	11	70.3	DEST_MOUSE	65.4955	68.883	77.6844	66.0595	72.9002	58.7141	150.729	122.617	134.47	135.703	123.021	117.765	249.784	223.363	168.134	294.596	183.563	176.237	68.2895	130.717	215.946
Cplx3	Complexin-3 OS=Mus musculus OX=10090 GN=Cplx3 PE=1 SV=1	4.62	17642.7	9335.93	Q8R1B5	5	43.04	CPLX3_MOUSE	65.5652	59.1954	46.5718	67.9542	95.9415	73.6819	184.976	198.265	246.226	270.045	259.163	286.916		12.1739	26.5273	21.9879			68.1517	240.932	20.2297
Uqcc2	Ubiquinol-cytochrome c reductase complex assembly factor 2 OS=Mus musculus OX=10090 GN=Uqcc2 PE=1 SV=1	9.59	16434.6	1693.94	Q9CQY6	4	42.65	UQCC2_MOUSE	81.5572	62.6973	69.5373	90.2485	51.7679	51.9521		29.7622	23.603	40.9611	25.7052		21.5838	23.1882	23.9944	24.3171			67.9601	30.0079	23.2709
Sh3gl1	Endophilin-A2 OS=Mus musculus OX=10090 GN=Sh3gl1 PE=1 SV=1	5.4	41746.4	1334.86	Q62419	7	31.79	SH3G1_MOUSE	67.6543	67.0122	79.5018	74.4235	58.8218	59.1172							273.573	123.524	83.6707	96.7444	71.078	62.1101	67.7551	0	118.45
Rpl9	Large ribosomal subunit protein uL6 OS=Mus musculus OX=10090 GN=Rpl9 PE=1 SV=2	10.61	21995.5	1541.01	P51410	6	50.52	RL9_MOUSE	64.3416		73.8947	65.0212			158.201	120.815	165.675	188.432	175.219	185.999	41.0517	49.526	58.6243	70.8953	93.5566	45.3446	67.7525	165.723	59.8331
Cops5	COP9 signalosome complex subunit 5 OS=Mus musculus OX=10090 GN=Cops5 PE=1 SV=3	6.12	37777	729.006	O35864	11	43.11	CSN5_MOUSE	86.9488	81.2682	68.7769	41.5546	61.0104	64.7661	652.601	234.859	250.653	608.176	633.365	258.564	237.145	226.061	230.131	240.717	159.965	160.21	67.3875	439.703	209.038
Tmem230	Transmembrane protein 230 OS=Mus musculus OX=10090 GN=Tmem230 PE=1 SV=1	9.64	13188.5	2367.65	Q8CIB6	4	39.17	TM230_MOUSE	93.4117	77.8078	43.7534	36.6868	101.45	48.3426	124.809	105.296	80.0018	59.7652	80.4832	80.8136	49.1086	65.0592	53.5197	49.9462	41.5361	38.1781	66.9087	88.528	49.558
Arpc3	Actin-related protein 2/3 complex subunit 3 OS=Mus musculus OX=10090 GN=Arpc3 PE=1 SV=3	8.83	20752.8	1049.98	Q9JM76	4	20.79	ARPC3_MOUSE	97.3322	56.7872	55.0352	55.7076	78.6882	55.0756	47.1169	58.3914	59.216	49.0589	60.8541	53.7877	38.8544	45.2198	39.9239	35.8566	68.2082	78.2472	66.4377	54.7375	51.0517
Glmn	Glomulin OS=Mus musculus OX=10090 GN=Glmn PE=1 SV=1	4.81	68668.1	435.092	Q8BZM1	5	9.73	GLMN_MOUSE				52.8924	79.4181		113.023		100.679	88.2354	93.6198	93.0481	109.628	120.997	111.217	101.226	96.4408	101.777	66.1553	97.721	106.881
U2af1l4	Splicing factor U2AF 26 kDa subunit OS=Mus musculus OX=10090 GN=U2af1l4 PE=1 SV=1	8.03	26349.1	728.659	Q8BGJ9	3	10.45	U2AF4_MOUSE	48.4387	46.4109	107.499	102.941	58.5525	31.3923	55.3282	29.318	45.5465	47.1601	38.321	39.0617	118.085	110.449	131.381	128.981	108.568	101.137	65.8725	42.4559	116.433
Tceal3	Transcription elongation factor A protein-like 3 OS=Mus musculus OX=10090 GN=Tceal3 PE=1 SV=2	5.16	22525.6	945.516	Q8R0A5	3	20	TCAL3_MOUSE	55.3171	62.9053	78.562	75.3854	68.8817	52.9872	33.1337			17.231								21.9017	65.6731	25.1823	21.9017
Ak1	Adenylate kinase isoenzyme 1 OS=Mus musculus OX=10090 GN=Ak1 PE=1 SV=1	5.52	21653.7	1006.21	Q9R0Y5	2	13.92	KAD1_MOUSE	53.9938	52.9056	135.776	90.8157	25.7734	33.252	37.1173		41.0966		40.9185	44.0563	59.3791	50.7874	46.2587	49.3382	54.6402	51.8972	65.4194	40.7972	52.0501
Echs1	Enoyl-CoA hydratase_ mitochondrial OS=Mus musculus OX=10090 GN=Echs1 PE=1 SV=1	8.59	31873.6	417.498	Q8BH95	5	27.59	ECHM_MOUSE	56.0019		70.2285	69.4815			110.841	152.5	109.9	106.595	115.741	102.585	76.218	74.9205	66.0608	68.641	45.0164	59.0909	65.2373	116.36	64.9913
Psme3	Proteasome activator complex subunit 3 OS=Mus musculus OX=10090 GN=Psme3 PE=1 SV=1	5.6	29620.2	913.319	P61290	6	24.41	PSME3_MOUSE	63.0206	64.9324	67.5479	66.3434	72.6444	56.6728	97.3427	101.068	102.188	111.574	93.5495	102.271	70.2336	89.2966	94.1661	95.8626	70.2706	66.2722	65.1936	101.332	81.017
Gale	UDP-glucose 4-epimerase OS=Mus musculus OX=10090 GN=Gale PE=1 SV=1	6.32	38566.8	280.938	Q8R059	2	8.65	GALE_MOUSE	85.9986	53.903		61.0352	78.988	45.5613	63.986	68.0497	78.6591	87.8894	73.6765	77.1312			49.2879	49.0438		62.8349	65.0972	74.8987	53.7222
Sar1b	Small COPII coat GTPase SAR1B OS=Mus musculus OX=10090 GN=Sar1b PE=1 SV=1	5.72	22495.9	1347.83	Q9CQC9	5	26.77	SAR1B_MOUSE	79.1639	78.38	33.5312	48.4637	81.3669	68.9445	72.0561	65.0159	73.9223	68.752	82.5283	90.349	39.3628	41.8626	46.3207	59.2497	45.2007	48.4599	64.975	75.4373	46.7427
Mad2l1	Mitotic spindle assembly checkpoint protein MAD2A OS=Mus musculus OX=10090 GN=Mad2l1 PE=1 SV=2	4.95	23826.2	824.67	Q9Z1B5	3	15.61	MD2L1_MOUSE	73.6442	64.9311	35.8129		75.1405	74.1824		30.2455		28.3006				50.9373		25.981			64.7422	29.2731	38.4592
Polr2e	DNA-directed RNA polymerases I_ II_ and III subunit RPABC1 OS=Mus musculus OX=10090 GN=Polr2e PE=1 SV=1	5.61	24684.4	1845.04	Q80UW8	5	28.1	RPAB1_MOUSE	68.3196	75.2425	69.1223	39.9458	70.101		50.8313	74.872	70.6533	77.6049	50.897	71.7241	106.903	109.548	100.701	108.581	88.1308	84.1387	64.5463	66.0971	99.6671
Elob	Elongin-B OS=Mus musculus OX=10090 GN=Elob PE=1 SV=1	4.68	13226.9	759.929	P62869	3	24.58	ELOB_MOUSE	62.2044	66.0628	69.906	48.261	69.4651	70.2137					27.1122	21.8528	47.3759	47.8242	14.7677	34.3479	39.1711	31.3568	64.3522	24.4825	35.8072
Cutc	Copper homeostasis protein cutC homolog OS=Mus musculus OX=10090 GN=Cutc PE=1 SV=1	7.12	29402.8	1059.18	Q9D8X1	7	39.34	CUTC_MOUSE	61.0612	59.7704	71.9232	68.6651	60.8214	63.7542	403.083	393.037	358.296	431.903	304.188	348.206	376.173	402.748	373.962	472.987	1889.67	1825.59	64.3326	373.119	890.188
Fkbp2	Peptidyl-prolyl cis-trans isomerase FKBP2 OS=Mus musculus OX=10090 GN=Fkbp2 PE=1 SV=1	9.33	15515	547.38	P45878	2	18.57	FKBP2_MOUSE	63.4383	66.8714		46.4624	66.5894	77.1133	69.7093	65.4607	56.7888	61.5245	58.5949	66.9203	60.8257	61.8176	90.6277	60.4968	38.4007	34.4848	64.095	63.1664	57.7755
Ndufv2	NADH dehydrogenase [ubiquinone] flavoprotein 2_ mitochondrial OS=Mus musculus OX=10090 GN=Ndufv2 PE=1 SV=2	7.19	27627.6	1031.59	Q9D6J6	4	24.19	NDUV2_MOUSE	69.03	73.5916	70.3309	66.0721	74.2415	30.6833	151.178	130.789	206.759	187.679	178.136	132.409	44.4022	58.8333	35.6503	37.3806		40.8531	63.9916	164.492	43.4239
Arfip2	Arfaptin-2 OS=Mus musculus OX=10090 GN=Arfip2 PE=1 SV=2	5.53	37886.7	230.192	Q8K221	2	7.92	ARFP2_MOUSE			64.2455	63.3027			95.347	67.2381	77.1866	76.7396	87.4133	69.106		141.727					63.7741	78.8384	141.727
Ephx1	Epoxide hydrolase 1 OS=Mus musculus OX=10090 GN=Ephx1 PE=1 SV=2	8.59	52747.7	181.087	Q9D379	2	3.3	HYEP_MOUSE	60.1065				60.3599	70.737					50.7631								63.7345	50.7631	0
Tsnax	Translin-associated protein X OS=Mus musculus OX=10090 GN=Tsnax PE=1 SV=1	6.13	33040.6	3016.73	Q9QZE7	12	59.66	TSNAX_MOUSE	74.4455	65.4405	78.725	74.3312	44.3912	44.5853	168.4	163.554	197.852	206.822	198.343	198.188	292.653	318.586	249.683	220.002	227.828	213.444	63.6531	188.86	253.699
Pmm2	Phosphomannomutase 2 OS=Mus musculus OX=10090 GN=Pmm2 PE=1 SV=1	6.01	27998.8	770.083	Q9Z2M7	6	34.3	PMM2_MOUSE	79.8156	88.5601	31.9359	21.8819	72.5974	85.5325	43.6474	65.9196	59.9514	69.1149	56.7868	62.8868	54.284	54.5751	47.456	56.4229	40.3272	26.0439	63.3872	59.7178	46.5182
Drap1	Dr1-associated corepressor OS=Mus musculus OX=10090 GN=Drap1 PE=1 SV=3	4.94	22391.9	432.534	Q9D6N5	2	11.71	NC2A_MOUSE	65.2903	67.9169	55.0032	56.6455	70.7033	63.1776	50.1798	54.0209	59.6603	73.3204	60.6505	72.1354	88.2017	65.4535	64.6006	89.093	67.3516	46.1463	63.1228	61.6612	70.1411
Rhoa	Transforming protein RhoA OS=Mus musculus OX=10090 GN=Rhoa PE=1 SV=1	5.75	22124.4	2769.9	Q9QUI0	6	36.79	RHOA_MOUSE	51.069	79.4789	59.415	60.3185		63.6234	196.989	203.866	161.009	188.533	195.001	214.438	208.053	192.802	211.527	197.773	181.973	189.16	62.7809	193.306	196.881
Blvra	Biliverdin reductase A OS=Mus musculus OX=10090 GN=Blvra PE=1 SV=1	6.62	33695.7	887.224	Q9CY64	7	29.15	BIEA_MOUSE	65.8376	53.6874	79.8719	63.7958	72.0919	40.7572	115.264	118.77	116.831	106.74	120.463	127.789	86.2793	88.8207	97.0894	98.4071	80.7182	80.3185	62.6736	117.643	88.6055
Ssr4	Translocon-associated protein subunit delta OS=Mus musculus OX=10090 GN=Ssr4 PE=1 SV=1	5.43	19164.7	549.104	Q62186	3	19.77	SSRD_MOUSE	63.4026	66.2097	45.6512	53.4334	71.7005	74.0388	60.2506	85.0799	60.5117	85.9585	64.4378	50.5338	29.1283	29.6342	25.7005	25.5799	151.385	123.317	62.406	67.7954	64.1241
Fth1	Ferritin heavy chain OS=Mus musculus OX=10090 GN=Fth1 PE=1 SV=2	5.49	21237.7	1066.54	P09528	5	33.52	FRIH_MOUSE	68.3397	72.1167	44.505	41.9055	69.7686	77.2652	42.0488	35.3624	35.6859	40.9165	41.6032	42.9615	85.003	84.4956	73.1945	81.1903	83.0844	76.3047	62.3168	39.7631	80.5454
Rpl35a	Large ribosomal subunit protein eL33 OS=Mus musculus OX=10090 GN=Rpl35a PE=1 SV=2	11.47	12667.8	1609.42	O55142	3	20.91	RL35A_MOUSE	55.3577	76.3614	45.8774	47.5206	57.9156	89.1587	54.7864	40.042	43.0174	62.3164	58.9564	63.7371	31.6093	26.441	25.259	26.9634	42.5622	7.82639	62.0319	53.8093	26.7769
Eif1ax	Eukaryotic translation initiation factor 1A_ X-chromosomal OS=Mus musculus OX=10090 GN=Eif1ax PE=2 SV=3	4.88	16574.5	1352.86	Q8BMJ3	4	26.39	IF1AX_MOUSE	62.7375	65.1729	47.9696	43.3257	71.6646	79.0941	36.8034	27.2294	34.0721	32.6702	31.3933	28.4521	48.0695	41.1282	56.2832	67.8389	44.5966	90.2045	61.6607	31.7701	58.0201
Psma2	Proteasome subunit alpha type-2 OS=Mus musculus OX=10090 GN=Psma2 PE=1 SV=3	7.32	26040.7	2584.03	P49722	9	65.81	PSA2_MOUSE	80.4097	31.3046	69.6091	65.2501			116.366	160.918	175.926	179.75	121.764	163.449	283.844	205.137	137.578	143.237	337.763	281.371	61.6434	153.029	231.488
Znf385a	Zinc finger protein 385A OS=Mus musculus OX=10090 GN=Znf385a PE=1 SV=2	10.51	40788.9	1295.39	Q8VD12	7	25.13	Z385A_MOUSE	49.0146	60.9189	67.4465	65.5681	67.0234	59.4189	97.8029	120.207	129.814	121.507	151.221	138.504	175.059	176.057	242.997	240.137	239.268	269.64	61.5651	126.509	223.86
Cltb	Clathrin light chain B OS=Mus musculus OX=10090 GN=Cltb PE=1 SV=1	4.36	25285.6	273.528	Q6IRU5	4	16.59	CLCB_MOUSE	67.2308	63.0679	41.2874	50.5146	74.1822	70.8888	61.1527	64.9436	36.8962	44.0305	45.803	49.4662							61.1953	50.382	0
Ndufs5	NADH dehydrogenase [ubiquinone] iron-sulfur protein 5 OS=Mus musculus OX=10090 GN=Ndufs5 PE=1 SV=3	9.41	12875.8	3692.75	Q99LY9	3	30.19	NDUS5_MOUSE	74.5898	82.8478	68.5592	63.965	45.7981	31.37	75.2857	68.831	127.959	90.2831	101.368	87.6978	28.4164	32.8451	24.2855	32.6497	29.0788	25.6134	61.1883	91.9041	28.8148
Rps25	Small ribosomal subunit protein eS25 OS=Mus musculus OX=10090 GN=Rps25 PE=1 SV=1	10.84	13799.2	635.663	P62852	4	31.2	RS25_MOUSE	67.55	57.9724	58.5174	57.4566	72.7412	51.6257	75.1736	92.5414	122.18	128.139	130.845	132.406	31.0371		54.2243	61.4251			60.9772	113.548	48.8955
Ring1	E3 ubiquitin-protein ligase RING1 OS=Mus musculus OX=10090 GN=Ring1 PE=1 SV=2	5.43	43200.9	765.813	O35730	4	13.55	RING1_MOUSE	76.8945	52.9815	60.0234	26.9353	71.6328	74.1915	19.2931	19.352	17.9064	19.0469	18.5837	33.491	43.4539	47.8445	45.9689	25.1037	31.5558	45.4117	60.4432	21.2788	39.8897
Uqcrq	Cytochrome b-c1 complex subunit 8 OS=Mus musculus OX=10090 GN=Uqcrq PE=1 SV=3	10.71	9768.27	4522.96	Q9CQ69	2	25.61	QCR8_MOUSE	61.1036	72.2369			69.7467	38.5938													60.4203	0	0
Psmc4	26S proteasome regulatory subunit 6B OS=Mus musculus OX=10090 GN=Psmc4 PE=1 SV=2	4.91	47522.5	372.875	P54775	2	5.5	PRS6B_MOUSE			77.7502	43.003			78.8221	92.3355	106.411	119.18	105.403	89.547	138.149	102.436	120.281	103.482	101.62	81.1672	60.3766	98.6166	107.856
Naxe	NAD(P)H-hydrate epimerase OS=Mus musculus OX=10090 GN=Naxe PE=1 SV=1	7.64	31315.1	1527.59	Q8K4Z3	6	30.14	NNRE_MOUSE	59.8419	49.4847	56.8298	66.9957	67.8805		207.956	211.066	242.012	249.572	237.847	233.826	186.617	187.383	170.387	186.693	145.947	158.875	60.2065	230.38	172.65
Scly	Selenocysteine lyase OS=Mus musculus OX=10090 GN=Scly PE=1 SV=1	6.37	47630.2	1324.86	Q9JLI6	5	18.52	SCLY_MOUSE	39.5501			86.5586		53.6269	122.556	156.527	125.415	138.258	134.58	123.217	149.753	147.131	110.905	125.417	118.89	66.3856	59.9119	133.425	119.747
Cnrip1	CB1 cannabinoid receptor-interacting protein 1 OS=Mus musculus OX=10090 GN=Cnrip1 PE=1 SV=1	8.18	18726.4	2819.59	Q5M8N0	6	50.61	CNRP1_MOUSE	54.8575	64.1153	74.4363	66.5021	42.5164	55.0874	101.288	97.8664	206.017	200.135	185.019	165.976	194.011	113.248	113.133	124.582	121.272	107.925	59.5858	159.383	129.028
Rbbp7	Histone-binding protein RBBP7 OS=Mus musculus OX=10090 GN=Rbbp7 PE=1 SV=1	4.72	48132.3	930.515	Q60973	8	27.53	RBBP7_MOUSE	46.5006	56.5202	58.4084	64.0848	73.3449	57.4511	107.068	110.576	51.0172	70.0025	76.4742	87.6454	130.264	152.119	175.869	190.804	130.264	138.298	59.385	83.7973	152.936
Otub1	Ubiquitin thioesterase OTUB1 OS=Mus musculus OX=10090 GN=Otub1 PE=1 SV=2	4.66	31498.2	2777.69	Q7TQI3	10	49.82	OTUB1_MOUSE	58.554	54.3293	53.8511	64.4223		64.7311	249.034	245.763	236.1	240.845	211.923	229.109	182.347	174.891	171.959	176.172	171.678	154.105	59.1776	235.462	171.858
Rab39b	Ras-related protein Rab-39B OS=Mus musculus OX=10090 GN=Rab39b PE=1 SV=1	7.85	24864.3	2328.32	Q8BHC1	4	20.66	RB39B_MOUSE	38.2993	77.0547		32.5426	73.6771	74.2129							20.9617			16.6935	22.2379		59.1573	0	19.9644
Ppil1	Peptidyl-prolyl cis-trans isomerase-like 1 OS=Mus musculus OX=10090 GN=Ppil1 PE=1 SV=1	8.19	18350.9	1321.23	Q9D0W5	4	27.11	PPIL1_MOUSE	56.4487	57.9464	52.3598	60.1514	63.0556	64.1862	79.2096	80.8316	104.91	95.1379	85.6452	93.7073	107.011	103.928	111.826	108.496	79.0917	76.1072	59.0247	89.9069	97.7433
Eif1a	Eukaryotic translation initiation factor 1A OS=Mus musculus OX=10090 GN=Eif1a PE=2 SV=3	4.88	16616.5	1696.58	Q60872	4	22.22	IF1A_MOUSE	60.9764	61.8675	45.9143	43.3955	70.5497	70.8824	61.6836	45.6373	72.2434	54.386	52.6161	58.3563	39.2561	36.2943	50.3364	57.5921	38.6779	60.0096	58.931	57.4871	47.0277
Etfb	Electron transfer flavoprotein subunit beta OS=Mus musculus OX=10090 GN=Etfb PE=1 SV=3	8.25	27851.4	1152.68	Q9DCW4	8	41.57	ETFB_MOUSE	57.8394	42.2238	60.4032	63.4139	77.3549	50.2172	170.112	155.109	144.828	139.332	134.348	125.066	66.9577	77.6532	73.6157	67.1102	50.9823	51.9205	58.5754	144.799	64.7066
Hpf1	Histone PARylation factor 1 OS=Mus musculus OX=10090 GN=Hpf1 PE=1 SV=1	7.61	39690.5	542.07	Q8CFE2	4	18.21	HPF1_MOUSE			67.1383	48.9511					70.7807		86.8183		53.4035	78.4026	72.9252	83.1098	76.2352	81.7382	58.0447	78.7995	74.3024
Acp1	Low molecular weight phosphotyrosine protein phosphatase OS=Mus musculus OX=10090 GN=Acp1 PE=1 SV=3	6.36	18648	1337.88	Q9D358	5	47.47	PPAC_MOUSE	58.3169	57.0852	65.1992	63.7128	40.655	63.1568	93.0006	82.3992	45.5629	53.2569	57.638	61.9623	109.436	103.307	91.5613	79.2291	41.749	58.1632	58.021	65.6367	80.5743
Fto	Alpha-ketoglutarate-dependent dioxygenase FTO OS=Mus musculus OX=10090 GN=Fto PE=1 SV=1	4.83	58862.3	494.769	Q8BGW1	7	20.32	FTO_MOUSE			46.955	68.9265			88.7702	99.8341	88.9843	91.235	91.1658		148.597	136.354	164.944	174.53	107.579	126.649	57.9408	91.9979	143.109
[truncated: 197 more rows]

## Sheet: 2_cones vs rods
gene name	description	IEP	mw	max.score	accession	reported.peptides	sequence.coverage	entry	cones.1	cones.2	cones.3	cones.4	cones.5	cones.6	rods.1	rods.2	rods.3	rods.4	rods.5	rods.6	AVG_cones	AVG_rods	imp_logFC	imp_q.mod	imp_minuslog10q.mod	imp_zdist	imputed
[truncated: 1,516 more rows]

[truncated: 3 more sheets: 3_cone enriched, 4_rod enriched, 5_cone vs rods diseases]
