# Supplementary material for: A Mouse Photoreceptor Proteome Resource Identifies PALS2/MPP6 as a Novel Pan-Cone Photoreceptor Marker
Source: Invest Ophthalmol Vis Sci. 2025 Dec 15;66(15):44. doi: 10.1167/iovs.66.15.44 (PMC12710781; doi:10.1167/iovs.66.15.44)
Supplement: Supplement 3 [file iovs-66-15-44_s003.zip › Data/Data S2.xlsx]

## Sheet: Info
Supplementary Data S2. Over-representation analyses (ORA) of rod and cone photoreceptor-enriched proteins
Results of over representation analyses visualized in Fig. 2. Analyses were carried out using enrichGO from ClusterProfiler R package (see Supplementary Table S7). Proteins were considered significantly cone- and rod-enriched at minuslog10q.mod > 2, and logFC < -1 and logFC > 1, respectively.

## Sheet: 1_GO_enrich_PhR
ID	Description	GeneRatio	BgRatio	RichFactor	FoldEnrichment	zScore	pvalue	p.adjust	qvalue	geneID	Count
GO:0007600	sensory perception	22/153	59/1480	0.372881	3.60696	6.93677	1.55881e-08	2.45979e-05	2.32344e-05	Opn1mw/Gnat2/Pde6b/Arr3/Gnat1/Slc24a1/Opn1sw/Rorb/Reep6/Grk1/Acp3/Pde6c/Gnb1/Slc4a10/Cplx3/Mapk3/Myh14/Nxnl2/Pdc/Aqp1/Cngb1/Slc1a3	22
GO:0007601	visual perception	16/153	42/1480	0.380952	3.68503	5.99223	1.2306e-06	0.000541648	0.000511623	Opn1mw/Gnat2/Pde6b/Arr3/Gnat1/Slc24a1/Opn1sw/Rorb/Reep6/Grk1/Pde6c/Slc4a10/Cplx3/Nxnl2/Pdc/Cngb1	16
GO:0050953	sensory perception of light stimulus	16/153	42/1480	0.380952	3.68503	5.99223	1.2306e-06	0.000541648	0.000511623	Opn1mw/Gnat2/Pde6b/Arr3/Gnat1/Slc24a1/Opn1sw/Rorb/Reep6/Grk1/Pde6c/Slc4a10/Cplx3/Nxnl2/Pdc/Cngb1	16
GO:0042461	photoreceptor cell development	9/153	14/1480	0.642857	6.21849	6.65941	1.373e-06	0.000541648	0.000511623	Gnat2/Gnat1/Rorb/Grk1/Pde6c/Samd11/Gngt1/Cngb1/Nr2e3	9
GO:0046530	photoreceptor cell differentiation	9/153	15/1480	0.6	5.80392	6.34771	3.13068e-06	0.000891446	0.00084203	Gnat2/Gnat1/Rorb/Grk1/Pde6c/Samd11/Gngt1/Cngb1/Nr2e3	9
GO:0050877	nervous system process	27/153	107/1480	0.252336	2.4409	5.25273	3.38953e-06	0.000891446	0.00084203	Opn1mw/Gnat2/Pde6b/Arr3/Gnat1/Slc24a1/Opn1sw/Rorb/Reep6/Grk1/Acp3/Pde6c/Gnb1/Slc4a10/Cplx3/Sh3gl1/Mapk3/Myh14/Prkca/Nxnl2/Pdc/Aqp1/Cngb1/Slc1a3/Slc6a1/Dbi/Ttbk1	27
GO:0048592	eye morphogenesis	11/153	23/1480	0.478261	4.62631	5.94968	4.60047e-06	0.00103708	0.000979589	Gnat2/Gnat1/Rorb/Grk1/Aldh1a1/Pde6c/Samd11/Gngt1/Vax2/Aqp1/Nr2e3	11
GO:0051606	detection of stimulus	12/153	28/1480	0.428571	4.14566	5.70429	6.89253e-06	0.00135737	0.00128213	Opn1mw/Gnat2/Pde6b/Gnat1/Opn1sw/Reep6/Grk1/Pde6c/Cadm1/Gnb1/Gngt1/Cngb1	12
GO:0009583	detection of light stimulus	11/153	24/1480	0.458333	4.43355	5.75656	7.74166e-06	0.00135737	0.00128213	Opn1mw/Gnat2/Pde6b/Gnat1/Opn1sw/Reep6/Grk1/Pde6c/Gnb1/Gngt1/Cngb1	11
GO:0090596	sensory organ morphogenesis	12/153	29/1480	0.413793	4.0027	5.54335	1.07157e-05	0.00165708	0.00156522	Gnat2/Gnat1/Rorb/Grk1/Aldh1a1/Pde6c/Samd11/Gngt1/Mapk3/Vax2/Aqp1/Nr2e3	12
GO:0009581	detection of external stimulus	11/153	25/1480	0.44	4.25621	5.57372	1.26014e-05	0.00165708	0.00156522	Opn1mw/Gnat2/Pde6b/Gnat1/Opn1sw/Reep6/Grk1/Pde6c/Gnb1/Gngt1/Cngb1	11
GO:0009582	detection of abiotic stimulus	11/153	25/1480	0.44	4.25621	5.57372	1.26014e-05	0.00165708	0.00156522	Opn1mw/Gnat2/Pde6b/Gnat1/Opn1sw/Reep6/Grk1/Pde6c/Gnb1/Gngt1/Cngb1	11
GO:0007186	G protein-coupled receptor signaling pathway	18/153	60/1480	0.3	2.90196	5.10537	1.37115e-05	0.00166436	0.0015721	Prkar1a/Opn1mw/Gnat2/Arr3/Gnat1/Opn1sw/Grk1/Acp3/Gngt2/Gnb1/Gngt1/Ezr/Prkaca/Gnai1/Prkca/Pdc/Stk39/Gnb3	18
GO:0007602	phototransduction	9/153	18/1480	0.5	4.8366	5.55909	2.3081e-05	0.00260155	0.00245734	Opn1mw/Gnat2/Gnat1/Opn1sw/Grk1/Pde6c/Gnb1/Gngt1/Cngb1	9
GO:0001754	eye photoreceptor cell differentiation	7/153	11/1480	0.636364	6.15567	5.82593	2.55772e-05	0.00269072	0.00254157	Gnat2/Gnat1/Rorb/Pde6c/Samd11/Gngt1/Nr2e3	7
GO:0090181	regulation of cholesterol metabolic process	7/153	12/1480	0.583333	5.6427	5.48142	5.60818e-05	0.00553107	0.00522447	Sec14l2/Dhcr7/Prkaca/Gnai1/Scp2/Gnb3/Acadl	7
GO:0060041	retina development in camera-type eye	10/153	26/1480	0.384615	3.72046	4.75052	0.000128882	0.0119633	0.0113001	Gnat2/Pde6b/Gnat1/Rorb/Grk1/Pde6c/Samd11/Gnb1/Vax2/Nr2e3	10
GO:0044281	small molecule metabolic process	50/153	306/1480	0.163399	1.58059	3.8707	0.000159604	0.013992	0.0132164	Hspa1b/Gulo/Ahcyl2/Pals2/Nt5e/Sec14l2/Macrod1/Acot7/Slc16a3/Pfkm/Ndufa13/Nceh1/Ndufb11/Ndufb8/Dhcr7/Aldh1a1/Acp3/Ndufs3/Plpp2/Sfxn3/Pdhb/Ndufa8/Aldh2/Aldob/Acaa1a/Ampd2/Ndufa11/Ndufb7/Prkaca/Gstm1/Them4/Prpsap1/Gnai1/mt-Nd4/Crot/Atp5pd/Scp2/Gnb3/Nme1/Pgk2/Pklr/Slc1a3/Ephx1/Mpc1/Mpc2/Sdr9c7/Ptges3/Acadl/Dbi/Acad9	50
GO:0016125	sterol metabolic process	8/153	18/1480	0.444444	4.2992	4.78042	0.000193724	0.0152848	0.0144376	Sec14l2/Dhcr7/Prkaca/Gnai1/Scp2/Gnb3/Cyb5r1/Acadl	8
GO:0048593	camera-type eye morphogenesis	8/153	18/1480	0.444444	4.2992	4.78042	0.000193724	0.0152848	0.0144376	Gnat2/Gnat1/Rorb/Grk1/Aldh1a1/Pde6c/Samd11/Aqp1	8
GO:0006629	lipid metabolic process	26/153	126/1480	0.206349	1.99606	3.96785	0.000237682	0.017696	0.0167151	Sec14l2/Acot7/Agpat3/Nceh1/Dhcr7/Aldh1a1/Acp3/Plpp2/Eef1a2/Acaa1a/Pip4k2c/Prkaca/Gstm1/Them4/Gnai1/Crot/Scp2/Gnb3/Smpd2/Ephx1/Sdr9c7/Cyb5r1/Ptges3/Acadl/Dbi/Acad9	26
GO:0007154	cell communication	65/153	440/1480	0.147727	1.429	3.64382	0.000268931	0.017696	0.0167151	Hspa1b/Prkar1a/Opn1mw/Gnat2/Pde6b/Arr3/Gnat1/Kpna2/Slc24a1/Opn1sw/Faim/Pfkm/Tubb3/Ndufa13/Rorb/Grk1/Atp2a3/Acp3/Ndufs3/Usp9x/Pde6c/Plpp2/Gngt2/Gmip/Anxa5/Cadm1/Aldh2/Glg1/Gnb1/Pip4k2c/Slc4a10/Agr2/Cplx3/Gngt1/Ezr/Prkaca/Lin7c/Them4/Sh3gl1/Mapk3/Myh14/Bnip3/Gnai1/Prkca/Vax2/Pdc/Slmap/Nefh/Aqp1/Csnk2a2/Rab30/Cngb1/Stk39/Gnb3/Pfn2/Slc1a3/Smpd2/Anxa4/Eny2/Mpc2/Ptges3/Slc6a1/Car8/Dbi/Ttbk1	65
GO:0001654	eye development	13/153	44/1480	0.295455	2.85799	4.24705	0.000280355	0.017696	0.0167151	Gnat2/Pde6b/Gnat1/Rorb/Grk1/Aldh1a1/Pde6c/Samd11/Gnb1/Gngt1/Vax2/Aqp1/Nr2e3	13
GO:0048880	sensory system development	13/153	44/1480	0.295455	2.85799	4.24705	0.000280355	0.017696	0.0167151	Gnat2/Pde6b/Gnat1/Rorb/Grk1/Aldh1a1/Pde6c/Samd11/Gnb1/Gngt1/Vax2/Aqp1/Nr2e3	13
GO:0150063	visual system development	13/153	44/1480	0.295455	2.85799	4.24705	0.000280355	0.017696	0.0167151	Gnat2/Pde6b/Gnat1/Rorb/Grk1/Aldh1a1/Pde6c/Samd11/Gnb1/Gngt1/Vax2/Aqp1/Nr2e3	13
GO:0007423	sensory organ development	14/153	51/1480	0.27451	2.65539	4.08379	0.000381544	0.0231568	0.0218732	Gnat2/Pde6b/Gnat1/Rorb/Grk1/Aldh1a1/Pde6c/Samd11/Gnb1/Gngt1/Mapk3/Vax2/Aqp1/Nr2e3	14
GO:0006066	alcohol metabolic process	13/153	46/1480	0.282609	2.73373	4.0549	0.000456446	0.0260035	0.0245621	Sec14l2/Dhcr7/Aldh1a1/Acp3/Plpp2/Aldh2/Prkaca/Gnai1/Scp2/Gnb3/Ephx1/Sdr9c7/Acadl	13
GO:0023052	signaling	64/153	439/1480	0.145786	1.41022	3.47868	0.000477286	0.0260035	0.0245621	Hspa1b/Prkar1a/Opn1mw/Gnat2/Pde6b/Arr3/Gnat1/Kpna2/Slc24a1/Opn1sw/Faim/Pfkm/Tubb3/Ndufa13/Rorb/Grk1/Atp2a3/Acp3/Ndufs3/Usp9x/Pde6c/Plpp2/Gngt2/Gmip/Anxa5/Cadm1/Aldh2/Glg1/Gnb1/Pip4k2c/Slc4a10/Agr2/Cplx3/Gngt1/Ezr/Prkaca/Lin7c/Them4/Sh3gl1/Mapk3/Bnip3/Gnai1/Prkca/Vax2/Pdc/Slmap/Nefh/Aqp1/Csnk2a2/Rab30/Cngb1/Stk39/Gnb3/Pfn2/Slc1a3/Smpd2/Anxa4/Eny2/Mpc2/Ptges3/Slc6a1/Car8/Dbi/Ttbk1	64
GO:0009887	animal organ morphogenesis	15/153	58/1480	0.258621	2.50169	3.9604	0.000477885	0.0260035	0.0245621	Prkar1a/Gnat2/Gnat1/Rorb/Grk1/Aldh1a1/Pde6c/Samd11/Glg1/Slc4a10/Gngt1/Mapk3/Vax2/Aqp1/Nr2e3	15
GO:0043010	camera-type eye development	12/153	41/1480	0.292683	2.83118	4.03634	0.000536082	0.0281979	0.0266348	Gnat2/Pde6b/Gnat1/Rorb/Grk1/Aldh1a1/Pde6c/Samd11/Gnb1/Vax2/Aqp1/Nr2e3	12
GO:0019218	regulation of steroid metabolic process	7/153	16/1480	0.4375	4.23203	4.41224	0.000564926	0.0282859	0.0267179	Sec14l2/Dhcr7/Prkaca/Gnai1/Scp2/Gnb3/Acadl	7
GO:0009416	response to light stimulus	15/153	59/1480	0.254237	2.45929	3.88297	0.000583876	0.0282859	0.0267179	Opn1mw/Gnat2/Pde6b/Gnat1/Opn1sw/Reep6/Grk1/Slc1a2/Pde6c/Gnb1/Slc4a10/Gngt1/Aqp1/Cngb1/Slc1a3	15
GO:0060042	retina morphogenesis in camera-type eye	6/153	12/1480	0.5	4.8366	4.52969	0.00060475	0.0282859	0.0267179	Gnat2/Gnat1/Rorb/Grk1/Pde6c/Samd11	6
GO:0032787	monocarboxylic acid metabolic process	22/153	105/1480	0.209524	2.02677	3.70518	0.000609455	0.0282859	0.0267179	Acot7/Slc16a3/Pfkm/Aldh1a1/Pdhb/Aldob/Acaa1a/Prkaca/Gstm1/Them4/Crot/Scp2/Pgk2/Pklr/Slc1a3/Ephx1/Mpc1/Mpc2/Ptges3/Acadl/Dbi/Acad9	22
GO:0006793	phosphorus metabolic process	48/153	308/1480	0.155844	1.50751	3.39744	0.000772985	0.0338825	0.0320043	Hspa1b/Pals2/Prkar1a/Nt5e/Arr3/Acot7/Agpat3/Pfkm/Ndufa13/Nceh1/Grk1/Ndufb11/Ndufb8/Acp3/Ndufs3/Plpp2/Eef1a2/Pdhb/Ndufa8/Cadm1/Aldob/Pip4k2c/Ampd2/Ndufa11/Ndufb7/Prkaca/Prpsap1/Mapk3/Prkca/mt-Nd4/Csnk2a2/Stk39/Crot/Atp5pd/Scp2/Gnb3/Nme1/Pfn2/Pgk2/Pklr/Slc1a3/Smpd2/Pygl/Mpc1/Mpc2/Ptges3/Dbi/Ttbk1	48
GO:0006796	phosphate-containing compound metabolic process	48/153	308/1480	0.155844	1.50751	3.39744	0.000772985	0.0338825	0.0320043	Hspa1b/Pals2/Prkar1a/Nt5e/Arr3/Acot7/Agpat3/Pfkm/Ndufa13/Nceh1/Grk1/Ndufb11/Ndufb8/Acp3/Ndufs3/Plpp2/Eef1a2/Pdhb/Ndufa8/Cadm1/Aldob/Pip4k2c/Ampd2/Ndufa11/Ndufb7/Prkaca/Prpsap1/Mapk3/Prkca/mt-Nd4/Csnk2a2/Stk39/Crot/Atp5pd/Scp2/Gnb3/Nme1/Pfn2/Pgk2/Pklr/Slc1a3/Smpd2/Pygl/Mpc1/Mpc2/Ptges3/Dbi/Ttbk1	48
GO:0008203	cholesterol metabolic process	7/153	17/1480	0.411765	3.98308	4.19916	0.000877856	0.0374394	0.035364	Sec14l2/Dhcr7/Prkaca/Gnai1/Scp2/Gnb3/Acadl	7
GO:0045834	positive regulation of lipid metabolic process	6/153	13/1480	0.461538	4.46456	4.25891	0.00102794	0.0416839	0.0393733	Sec14l2/Eef1a2/Prkaca/Gnai1/Scp2/Dbi	6
GO:0008610	lipid biosynthetic process	15/153	62/1480	0.241935	2.34029	3.65975	0.00103021	0.0416839	0.0393733	Sec14l2/Acot7/Agpat3/Dhcr7/Aldh1a1/Pip4k2c/Prkaca/Gstm1/Gnai1/Scp2/Smpd2/Cyb5r1/Ptges3/Acadl/Dbi	15
GO:0015849	organic acid transport	11/153	39/1480	0.282051	2.72834	3.71299	0.00129901	0.0499961	0.0472246	Gnat2/Slc16a3/Slc1a2/Sfxn3/Slc7a5/Crot/Slc1a3/Slc6a11/Mpc1/Mpc2/Slc6a1	11
GO:0046942	carboxylic acid transport	11/153	39/1480	0.282051	2.72834	3.71299	0.00129901	0.0499961	0.0472246	Gnat2/Slc16a3/Slc1a2/Sfxn3/Slc7a5/Crot/Slc1a3/Slc6a11/Mpc1/Mpc2/Slc6a1	11

## Sheet: 2_GO_enrich_Cones
ID	Description	GeneRatio	BgRatio	RichFactor	FoldEnrichment	zScore	pvalue	p.adjust	qvalue	geneID	Count
GO:0072522	purine-containing compound biosynthetic process	16/72	93/1480	0.172043	3.53644	5.71185	3.77367e-06	0.0032989	0.00314318	Acot7/Ndufa13/Ndufb11/Ndufb8/Ndufs3/Pdhb/Ndufa8/Ampd2/Ndufa11/Ndufb7/Prpsap1/mt-Nd4/Atp5pd/Nme1/Mpc1/Mpc2	16
GO:0044281	small molecule metabolic process	31/72	306/1480	0.101307	2.08243	4.80589	8.5481e-06	0.0032989	0.00314318	Gulo/Ahcyl2/Pals2/Macrod1/Acot7/Pfkm/Ndufa13/Ndufb11/Ndufb8/Ndufs3/Sfxn3/Pdhb/Ndufa8/Acaa1a/Ampd2/Ndufa11/Ndufb7/Them4/Prpsap1/mt-Nd4/Crot/Atp5pd/Scp2/Gnb3/Nme1/Pgk2/Ephx1/Mpc1/Mpc2/Dbi/Acad9	31
GO:0010257	NADH dehydrogenase complex assembly	9/72	33/1480	0.272727	5.60606	6.04925	1.39187e-05	0.0032989	0.00314318	Ndufa13/Ndufb11/Ndufb8/Ndufs3/Ndufa8/Ndufa11/Ndufb7/mt-Nd4/Acad9	9
GO:0032981	mitochondrial respiratory chain complex I assembly	9/72	33/1480	0.272727	5.60606	6.04925	1.39187e-05	0.0032989	0.00314318	Ndufa13/Ndufb11/Ndufb8/Ndufs3/Ndufa8/Ndufa11/Ndufb7/mt-Nd4/Acad9	9
GO:1901293	nucleoside phosphate biosynthetic process	16/72	103/1480	0.15534	3.1931	5.21625	1.51883e-05	0.0032989	0.00314318	Acot7/Ndufa13/Ndufb11/Ndufb8/Ndufs3/Pdhb/Ndufa8/Ampd2/Ndufa11/Ndufb7/Prpsap1/mt-Nd4/Atp5pd/Nme1/Mpc1/Mpc2	16
GO:0072521	purine-containing compound metabolic process	21/72	169/1480	0.12426	2.55424	4.85299	2.08078e-05	0.00376621	0.00358843	Pals2/Macrod1/Acot7/Pfkm/Ndufa13/Ndufb11/Ndufb8/Ndufs3/Pdhb/Ndufa8/Ampd2/Ndufa11/Ndufb7/Prpsap1/mt-Nd4/Crot/Atp5pd/Nme1/Pgk2/Mpc1/Mpc2	21
GO:0033108	mitochondrial respiratory chain complex assembly	9/72	38/1480	0.236842	4.86842	5.46125	4.82906e-05	0.00749194	0.0071383	Ndufa13/Ndufb11/Ndufb8/Ndufs3/Ndufa8/Ndufa11/Ndufb7/mt-Nd4/Acad9	9
GO:0055086	nucleobase-containing small molecule metabolic process	21/72	183/1480	0.114754	2.35883	4.43886	7.29404e-05	0.00887465	0.00845574	Pals2/Macrod1/Acot7/Pfkm/Ndufa13/Ndufb11/Ndufb8/Ndufs3/Pdhb/Ndufa8/Ampd2/Ndufa11/Ndufb7/Prpsap1/mt-Nd4/Crot/Atp5pd/Nme1/Pgk2/Mpc1/Mpc2	21
GO:0019637	organophosphate metabolic process	23/72	212/1480	0.108491	2.23008	4.37413	7.35468e-05	0.00887465	0.00845574	Pals2/Acot7/Pfkm/Ndufa13/Ndufb11/Ndufb8/Ndufs3/Pdhb/Ndufa8/Ampd2/Ndufa11/Ndufb7/Prpsap1/mt-Nd4/Crot/Atp5pd/Scp2/Gnb3/Nme1/Pgk2/Mpc1/Mpc2/Dbi	23
GO:0090407	organophosphate biosynthetic process	17/72	134/1480	0.126866	2.60779	4.41173	0.000121472	0.0131918	0.0125691	Acot7/Ndufa13/Ndufb11/Ndufb8/Ndufs3/Pdhb/Ndufa8/Ampd2/Ndufa11/Ndufb7/Prpsap1/mt-Nd4/Atp5pd/Scp2/Nme1/Mpc1/Mpc2	17
GO:0006753	nucleoside phosphate metabolic process	20/72	177/1480	0.112994	2.32266	4.23948	0.000143915	0.0142083	0.0135376	Pals2/Acot7/Pfkm/Ndufa13/Ndufb11/Ndufb8/Ndufs3/Pdhb/Ndufa8/Ampd2/Ndufa11/Ndufb7/Prpsap1/mt-Nd4/Crot/Atp5pd/Nme1/Pgk2/Mpc1/Mpc2	20
GO:0046390	ribose phosphate biosynthetic process	12/72	78/1480	0.153846	3.16239	4.43565	0.000231826	0.0209802	0.0199899	Ndufa13/Ndufb11/Ndufb8/Ndufs3/Ndufa8/Ampd2/Ndufa11/Ndufb7/Prpsap1/mt-Nd4/Atp5pd/Nme1	12
GO:0006164	purine nucleotide biosynthetic process	12/72	80/1480	0.15	3.08333	4.33101	0.000297239	0.0248309	0.0236588	Ndufa13/Ndufb11/Ndufb8/Ndufs3/Ndufa8/Ampd2/Ndufa11/Ndufb7/Prpsap1/mt-Nd4/Atp5pd/Nme1	12
GO:0042776	proton motive force-driven mitochondrial ATP synthesis	9/72	49/1480	0.183673	3.77551	4.46653	0.000394059	0.0261935	0.0249571	Ndufa13/Ndufb11/Ndufb8/Ndufs3/Ndufa8/Ndufa11/Ndufb7/mt-Nd4/Atp5pd	9
GO:0009152	purine ribonucleotide biosynthetic process	11/72	71/1480	0.15493	3.18466	4.26488	0.000409623	0.0261935	0.0249571	Ndufa13/Ndufb11/Ndufb8/Ndufs3/Ndufa8/Ampd2/Ndufa11/Ndufb7/mt-Nd4/Atp5pd/Nme1	11
GO:0009260	ribonucleotide biosynthetic process	11/72	72/1480	0.152778	3.14043	4.20935	0.000464768	0.0261935	0.0249571	Ndufa13/Ndufb11/Ndufb8/Ndufs3/Ndufa8/Ampd2/Ndufa11/Ndufb7/mt-Nd4/Atp5pd/Nme1	11
GO:0019693	ribose phosphate metabolic process	15/72	122/1480	0.122951	2.52732	3.98116	0.000472863	0.0261935	0.0249571	Pals2/Pfkm/Ndufa13/Ndufb11/Ndufb8/Ndufs3/Ndufa8/Ampd2/Ndufa11/Ndufb7/Prpsap1/mt-Nd4/Atp5pd/Nme1/Pgk2	15
GO:0009165	nucleotide biosynthetic process	12/72	84/1480	0.142857	2.93651	4.1311	0.000476201	0.0261935	0.0249571	Ndufa13/Ndufb11/Ndufb8/Ndufs3/Ndufa8/Ampd2/Ndufa11/Ndufb7/Prpsap1/mt-Nd4/Atp5pd/Nme1	12
GO:0009201	ribonucleoside triphosphate biosynthetic process	10/72	61/1480	0.163934	3.36976	4.27295	0.000482386	0.0261935	0.0249571	Ndufa13/Ndufb11/Ndufb8/Ndufs3/Ndufa8/Ndufa11/Ndufb7/mt-Nd4/Atp5pd/Nme1	10
GO:0009206	purine ribonucleoside triphosphate biosynthetic process	10/72	61/1480	0.163934	3.36976	4.27295	0.000482386	0.0261935	0.0249571	Ndufa13/Ndufb11/Ndufb8/Ndufs3/Ndufa8/Ndufa11/Ndufb7/mt-Nd4/Atp5pd/Nme1	10
GO:0015986	proton motive force-driven ATP synthesis	9/72	51/1480	0.176471	3.62745	4.31671	0.000539171	0.0272907	0.0260025	Ndufa13/Ndufb11/Ndufb8/Ndufs3/Ndufa8/Ndufa11/Ndufb7/mt-Nd4/Atp5pd	9
GO:0009145	purine nucleoside triphosphate biosynthetic process	10/72	62/1480	0.16129	3.31541	4.21051	0.00055285	0.0272907	0.0260025	Ndufa13/Ndufb11/Ndufb8/Ndufs3/Ndufa8/Ndufa11/Ndufb7/mt-Nd4/Atp5pd/Nme1	10
GO:0009142	nucleoside triphosphate biosynthetic process	10/72	63/1480	0.15873	3.26279	4.14933	0.000631677	0.0286448	0.0272927	Ndufa13/Ndufb11/Ndufb8/Ndufs3/Ndufa8/Ndufa11/Ndufb7/mt-Nd4/Atp5pd/Nme1	10
GO:0007601	visual perception	8/72	42/1480	0.190476	3.91534	4.33295	0.000659411	0.0286448	0.0272927	Opn1mw/Gnat2/Arr3/Opn1sw/Grk1/Pde6c/Slc4a10/Cplx3	8
GO:0050953	sensory perception of light stimulus	8/72	42/1480	0.190476	3.91534	4.33295	0.000659411	0.0286448	0.0272927	Opn1mw/Gnat2/Arr3/Opn1sw/Grk1/Pde6c/Slc4a10/Cplx3	8
GO:0009150	purine ribonucleotide metabolic process	14/72	115/1480	0.121739	2.50242	3.79247	0.000837483	0.034981	0.0333298	Pals2/Pfkm/Ndufa13/Ndufb11/Ndufb8/Ndufs3/Ndufa8/Ampd2/Ndufa11/Ndufb7/mt-Nd4/Atp5pd/Nme1/Pgk2	14
GO:0009259	ribonucleotide metabolic process	14/72	116/1480	0.12069	2.48084	3.7556	0.000915771	0.0360127	0.0343128	Pals2/Pfkm/Ndufa13/Ndufb11/Ndufb8/Ndufs3/Ndufa8/Ampd2/Ndufa11/Ndufb7/mt-Nd4/Atp5pd/Nme1/Pgk2	14
GO:0009062	fatty acid catabolic process	5/72	17/1480	0.294118	6.04575	4.73017	0.000928504	0.0360127	0.0343128	Acot7/Acaa1a/Crot/Scp2/Dbi	5
GO:0009199	ribonucleoside triphosphate metabolic process	13/72	105/1480	0.12381	2.54497	3.7129	0.00112308	0.0393441	0.0374869	Pfkm/Ndufa13/Ndufb11/Ndufb8/Ndufs3/Ndufa8/Ampd2/Ndufa11/Ndufb7/mt-Nd4/Atp5pd/Nme1/Pgk2	13
GO:0009205	purine ribonucleoside triphosphate metabolic process	13/72	105/1480	0.12381	2.54497	3.7129	0.00112308	0.0393441	0.0374869	Pfkm/Ndufa13/Ndufb11/Ndufb8/Ndufs3/Ndufa8/Ampd2/Ndufa11/Ndufb7/mt-Nd4/Atp5pd/Nme1/Pgk2	13
GO:0032787	monocarboxylic acid metabolic process	13/72	105/1480	0.12381	2.54497	3.7129	0.00112308	0.0393441	0.0374869	Acot7/Pfkm/Pdhb/Acaa1a/Them4/Crot/Scp2/Pgk2/Ephx1/Mpc1/Mpc2/Dbi/Acad9	13
GO:0007602	phototransduction	5/72	18/1480	0.277778	5.70988	4.54487	0.00123731	0.0413874	0.0394338	Opn1mw/Gnat2/Opn1sw/Grk1/Pde6c	5
GO:0006754	ATP biosynthetic process	9/72	57/1480	0.157895	3.24561	3.90858	0.00125763	0.0413874	0.0394338	Ndufa13/Ndufb11/Ndufb8/Ndufs3/Ndufa8/Ndufa11/Ndufb7/mt-Nd4/Atp5pd	9
GO:0009141	nucleoside triphosphate metabolic process	13/72	107/1480	0.121495	2.4974	3.63534	0.00134665	0.0417846	0.0398123	Pfkm/Ndufa13/Ndufb11/Ndufb8/Ndufs3/Ndufa8/Ampd2/Ndufa11/Ndufb7/mt-Nd4/Atp5pd/Nme1/Pgk2	13
GO:0009144	purine nucleoside triphosphate metabolic process	13/72	107/1480	0.121495	2.4974	3.63534	0.00134665	0.0417846	0.0398123	Pfkm/Ndufa13/Ndufb11/Ndufb8/Ndufs3/Ndufa8/Ampd2/Ndufa11/Ndufb7/mt-Nd4/Atp5pd/Nme1/Pgk2	13
GO:0006793	phosphorus metabolic process	26/72	308/1480	0.0844156	1.73521	3.27772	0.00153619	0.0450892	0.0429608	Pals2/Prkar1a/Arr3/Acot7/Pfkm/Ndufa13/Grk1/Ndufb11/Ndufb8/Ndufs3/Pdhb/Ndufa8/Ampd2/Ndufa11/Ndufb7/Prpsap1/mt-Nd4/Crot/Atp5pd/Scp2/Gnb3/Nme1/Pgk2/Mpc1/Mpc2/Dbi	26
GO:0006796	phosphate-containing compound metabolic process	26/72	308/1480	0.0844156	1.73521	3.27772	0.00153619	0.0450892	0.0429608	Pals2/Prkar1a/Arr3/Acot7/Pfkm/Ndufa13/Grk1/Ndufb11/Ndufb8/Ndufs3/Pdhb/Ndufa8/Ampd2/Ndufa11/Ndufb7/Prpsap1/mt-Nd4/Crot/Atp5pd/Scp2/Gnb3/Nme1/Pgk2/Mpc1/Mpc2/Dbi	26

## Sheet: 3_GO_enrich_Rods
ID	Description	GeneRatio	BgRatio	RichFactor	FoldEnrichment	zScore	pvalue	p.adjust	qvalue	geneID	Count
GO:0007600	sensory perception	14/81	59/1480	0.237288	4.33564	6.28963	1.28272e-06	0.00174834	0.00161217	Pde6b/Gnat1/Slc24a1/Rorb/Reep6/Acp3/Gnb1/Mapk3/Myh14/Nxnl2/Pdc/Aqp1/Cngb1/Slc1a3	14
GO:0050877	nervous system process	18/81	107/1480	0.168224	3.07373	5.35706	7.27712e-06	0.00487791	0.00449799	Pde6b/Gnat1/Slc24a1/Rorb/Reep6/Acp3/Gnb1/Sh3gl1/Mapk3/Myh14/Prkca/Nxnl2/Pdc/Aqp1/Cngb1/Slc1a3/Slc6a1/Ttbk1	18
GO:0090596	sensory organ morphogenesis	9/81	29/1480	0.310345	5.6705	6.11007	1.15694e-05	0.00487791	0.00449799	Gnat1/Rorb/Aldh1a1/Samd11/Gngt1/Mapk3/Vax2/Aqp1/Nr2e3	9
GO:0048592	eye morphogenesis	8/81	23/1480	0.347826	6.35534	6.22643	1.43152e-05	0.00487791	0.00449799	Gnat1/Rorb/Aldh1a1/Samd11/Gngt1/Vax2/Aqp1/Nr2e3	8
GO:0042461	photoreceptor cell development	6/81	14/1480	0.428571	7.83069	6.17702	4.72361e-05	0.010264	0.00946454	Gnat1/Rorb/Samd11/Gngt1/Cngb1/Nr2e3	6
GO:0007423	sensory organ development	11/81	51/1480	0.215686	3.94093	5.14129	5.3189e-05	0.010264	0.00946454	Pde6b/Gnat1/Rorb/Aldh1a1/Samd11/Gnb1/Gngt1/Mapk3/Vax2/Aqp1/Nr2e3	11
GO:0001654	eye development	10/81	44/1480	0.227273	4.15264	5.10671	7.4739e-05	0.010264	0.00946454	Pde6b/Gnat1/Rorb/Aldh1a1/Samd11/Gnb1/Gngt1/Vax2/Aqp1/Nr2e3	10
GO:0048880	sensory system development	10/81	44/1480	0.227273	4.15264	5.10671	7.4739e-05	0.010264	0.00946454	Pde6b/Gnat1/Rorb/Aldh1a1/Samd11/Gnb1/Gngt1/Vax2/Aqp1/Nr2e3	10
GO:0150063	visual system development	10/81	44/1480	0.227273	4.15264	5.10671	7.4739e-05	0.010264	0.00946454	Pde6b/Gnat1/Rorb/Aldh1a1/Samd11/Gnb1/Gngt1/Vax2/Aqp1/Nr2e3	10
GO:0046530	photoreceptor cell differentiation	6/81	15/1480	0.4	7.30864	5.90718	7.53042e-05	0.010264	0.00946454	Gnat1/Rorb/Samd11/Gngt1/Cngb1/Nr2e3	6
GO:0007154	cell communication	40/81	440/1480	0.0909091	1.66105	3.97892	0.000103073	0.0117611	0.0108451	Hspa1b/Pde6b/Gnat1/Kpna2/Slc24a1/Faim/Rorb/Atp2a3/Acp3/Plpp2/Gmip/Anxa5/Cadm1/Aldh2/Gnb1/Pip4k2c/Gngt1/Ezr/Prkaca/Sh3gl1/Mapk3/Myh14/Bnip3/Gnai1/Prkca/Vax2/Pdc/Nefh/Aqp1/Csnk2a2/Rab30/Cngb1/Stk39/Pfn2/Slc1a3/Smpd2/Anxa4/Ptges3/Slc6a1/Ttbk1	40
GO:0009605	response to external stimulus	23/81	191/1480	0.120419	2.20025	4.27541	0.00010431	0.0117611	0.0108451	Hspa1b/Nt5e/Pde6b/Gnat1/Reep6/Anxa5/Cadm1/Gnb1/Gngt1/Afg3l2/Mapk3/Bnip3/Prkca/Aqp1/Slc7a5/Cngb1/Stk39/Pklr/Slc1a3/Smpd2/Pygl/Elmod2/Ttbk1	23
GO:0006066	alcohol metabolic process	10/81	46/1480	0.217391	3.97209	4.92588	0.000112175	0.0117611	0.0108451	Sec14l2/Dhcr7/Aldh1a1/Acp3/Plpp2/Aldh2/Prkaca/Gnai1/Sdr9c7/Acadl	10
GO:0001754	eye photoreceptor cell differentiation	5/81	11/1480	0.454545	8.30527	5.84978	0.00015485	0.0150757	0.0139016	Gnat1/Rorb/Samd11/Gngt1/Nr2e3	5
GO:0043010	camera-type eye development	9/81	41/1480	0.219512	4.01084	4.70291	0.000235392	0.0203736	0.0187868	Pde6b/Gnat1/Rorb/Aldh1a1/Samd11/Gnb1/Vax2/Aqp1/Nr2e3	9
GO:0023052	signaling	39/81	439/1480	0.0888383	1.62322	3.74511	0.000239481	0.0203736	0.0187868	Hspa1b/Pde6b/Gnat1/Kpna2/Slc24a1/Faim/Rorb/Atp2a3/Acp3/Plpp2/Gmip/Anxa5/Cadm1/Aldh2/Gnb1/Pip4k2c/Gngt1/Ezr/Prkaca/Sh3gl1/Mapk3/Bnip3/Gnai1/Prkca/Vax2/Pdc/Nefh/Aqp1/Csnk2a2/Rab30/Cngb1/Stk39/Pfn2/Slc1a3/Smpd2/Anxa4/Ptges3/Slc6a1/Ttbk1	39
GO:0090181	regulation of cholesterol metabolic process	5/81	12/1480	0.416667	7.61317	5.53293	0.00025411	0.0203736	0.0187868	Sec14l2/Dhcr7/Prkaca/Gnai1/Acadl	5
GO:0060041	retina development in camera-type eye	7/81	26/1480	0.269231	4.91928	4.84985	0.000320445	0.0242648	0.0223749	Pde6b/Gnat1/Rorb/Samd11/Gnb1/Vax2/Nr2e3	7
GO:0008610	lipid biosynthetic process	11/81	62/1480	0.177419	3.24174	4.3377	0.00034537	0.0247757	0.0228461	Sec14l2/Agpat3/Dhcr7/Aldh1a1/Pip4k2c/Prkaca/Gstm1/Gnai1/Smpd2/Ptges3/Acadl	11
GO:0003008	system process	20/81	168/1480	0.119048	2.17519	3.89147	0.000396259	0.0270051	0.0249018	Pde6b/Gnat1/Slc24a1/Rorb/Reep6/Acp3/Gnb1/Ezr/Sh3gl1/Mapk3/Myh14/Prkca/Nxnl2/Pdc/Aqp1/Cngb1/Stk39/Slc1a3/Slc6a1/Ttbk1	20
GO:0051606	detection of stimulus	7/81	28/1480	0.25	4.5679	4.58486	0.000527397	0.0342306	0.0315645	Pde6b/Gnat1/Reep6/Cadm1/Gnb1/Gngt1/Cngb1	7
