# Supplementary material for: A Mouse Photoreceptor Proteome Resource Identifies PALS2/MPP6 as a Novel Pan-Cone Photoreceptor Marker
Source: Invest Ophthalmol Vis Sci. 2025 Dec 15;66(15):44. doi: 10.1167/iovs.66.15.44 (PMC12710781; doi:10.1167/iovs.66.15.44)
Supplement: Supplement 3 [file iovs-66-15-44_s003.zip › Data/Data S3.xlsx]

## Sheet: Info
Supplementary Data S3. Peptide identification and quantification data after analysis of the raw search results by ISOQuant software
Supplementary information to Figures S6 and 6. Sheets 1-5 are exerpts from the original ISOQuant output table 210811_S2_FASP_210809_Retina_FACS_rod-cone_250519_OJ250519_peptide_quantification_report.csv, that is part of the data deposited in the PRIDE/ProteomeXchange repository under dataset identifier PXD066755. Isoform-specific peptides are highlighted in color.

## Sheet: 1_CTBP2 (RIBEYE)
cluster	avg_mass	avg_rt	avg_ref_rt	avg_drift_time	intensity in retina 1	intensity in retina 2	intensity in retina 3	intensity in retina 4	intensity in retina 5	intensity in retina 6	intensity in cones 1	intensity in cones 2	intensity in cones 3	intensity in cones 4	intensity in cones 5	intensity in cones 6	intensity in rods 1	intensity in rods 2	intensity in rods 3	intensity in rods 4	intensity in rods 5	intensity in rods 6	workflow_index	sequence	modifier	type	start	end	frag_string	products	peptide_annotated_max_score	peptide_overall_max_score	peptide_fdr_level	peptide_annotated_replication_rate	peptide_overall_replication_rate	signal_mass	signal_intensity	signal_charge	signal_z	signal_fwhm	signal_rt	signal_liftoffrt	signal_infuprt	signal_infdown_rt	signal_touchdownrt	pre_homology_entries	pre_homology_accessions	post_homology_entries	post_homology_accessions
153511	1390.63	89.38	89.04	55.163																1723			16	GSVPDFTFYDSR		PEP_FRAG_1	76	87	b5ｰb8y7y8y9	5	6.5296	6.5296	0.0008	1	6	1390.63	1723	2	2	0.3785	89.384	89.022	89.2544	89.4621	89.5522	CTBP2_MOUSE	P56546-2	CTBP2_MOUSE	P56546-2
186150	1553.73	70.32	69.9	61.1094										7806			8501	8055	12990	12071			14	GSVLPQDYYGDPSR		PEP_FRAG_1	95	108	b3b4y1y10	4	7.1493	7.1493	0.0005	5	11	1553.72	9170	2	2	0.2715	70.603	70.3272	70.5048	70.7115	70.8458	CTBP2_MOUSE	P56546-2	CTBP2_MOUSE	P56546-2
186152	1553.72	70.3	70.33	61.0903							8802	8952	6097		6820	6726					9552	9650	7	GSVLPQDYYGDPSR		PEP_FRAG_1	95	108	b3b4y8y10	4	6.8125	7.1493	0.0005	5	11	1553.72	4409	2	2	0.3245	70.0267	69.8318	69.927	70.1196	70.2178	CTBP2_MOUSE	P56546-2	CTBP2_MOUSE	P56546-2
314946	2866.39	101.2	101.37	63.4295									2109				3016	2493	5143	5881		4874	16	MPWEQVQGQLPALQDTGHLYPESGGK		PEP_FRAG_1	138	163	b6b6*b8ｰy6y26	5	6.3284	6.3284	0.0008	2	4	2866.39	4682	3	3	0.2906	101.522	101.106	101.411	101.635	102.068	CTBP2_MOUSE	P56546-2	CTBP2_MOUSE	P56546-2
321221	3023.51	92.66	92.77	65.6583							4213	3917	5250	5560	2981	5948	5672	6155	10397	10265	9114	9415	16	QVAPTCLVVDPSSAVPTENSTGVAPGSLNR	Carbamidomethyl C(6)	PEP_FRAG_1	220	249	b8*b14b14*b15y6y6*y7y15y21	9	7.4392	7.4392	0.0002	11	11	3023.51	9979	3	3	0.2303	93.0625	92.8077	92.9664	93.1634	93.3275	CTBP2_MOUSE	P56546-2	CTBP2_MOUSE	P56546-2
259248	2059.96	91.76	91.73	85.9849							12357	12147	9155	9700	8543	6349	11210	11445	14404	20249	11515	10772	16	LAYENYEADLSTFQGPGGK		PEP_FRAG_1	262	280	b3b4b5b5*b6b6*b7ｰb9b10*b13ｰb14y3y4y5y6y7y8y9y13	19	7.4725	7.4725	0.0002	9	12	2059.96	21315	2.28	2	0.3621	92.2127	91.8661	92.1093	92.3158	92.5386	CTBP2_MOUSE	P56546-2	CTBP2_MOUSE	P56546-2
144684	1353.72	127.21	127.42	56.2207							3031						8284	5888	10881	11496	9220	11508	17	TMYPEFLALLR		PEP_FRAG_1	282	292	b2y3y4y5y6y7y8y9	8	7.4452	7.4452	0.0002	6	8	1353.73	10142	2	2	0.2695	126.969	126.712	126.859	127.077	127.304	CTBP2_MOUSE	P56546-2	CTBP2_MOUSE	P56546-2
69988	1012.55	49.57	49.47	36.5691		3668			3128	2628				6552			8303		11243	12191			15	SVAPNLGQAR		PEP_FRAG_1	325	334	b1b5ｰb8y4y5y6y7y8y8*	9	7.1109	7.1294	0.0005	6	9	1012.55	10768	2	2	0.238	48.99	48.7647	48.898	49.0822	49.1891	CTBP2_MOUSE	P56546-2	CTBP2_MOUSE	P56546-2
69990	1012.55	49.25	49.23	36.408																		7123	18	SVAPNLGQAR		PEP_FRAG_1	325	334	b7*y3y4y6y7	5	6.6563	7.1294	0.0005	1	9	1012.55	7123	2	2	0.2642	49.2475	49.0569	49.1254	49.3637	49.6018	CTBP2_MOUSE	P56546-2	CTBP2_MOUSE	P56546-2
69992	1012.55	49.69	49.17	36.474														9803					14	SVAPNLGQAR		PEP_FRAG_1	325	334	y1y4y6y7	4	7.1294	7.1294	0.0005	1	9	1012.55	9803	2	2	0.2432	49.6854	49.5191	49.5939	49.7823	49.9523	CTBP2_MOUSE	P56546-2	CTBP2_MOUSE	P56546-2
34348	811.386	48.4	48.24	31.6375									3198		2899	2924		5396		7533	4545		16	TEMQFR		PEP_FRAG_1	345	350	b2ｰy4y5	3	6.6015	6.6015	0.0007	3	3	811.384	6838	2	2	0.2303	48.7533	48.5669	48.6616	48.842	48.953	CTBP2_MOUSE	P56546-2	CTBP2_MOUSE	P56546-2
325268	3146.59	114.78	114.64	74.4334							3452						5264	5353	7069	7437	7083	8624	17	SELLPNDMASLGTTALQFHPAGPLQTPSPR		PEP_FRAG_1	370	399	b2b3b4y14ｰy26y30	6	6.7338	6.7338	0.0006	6	6	3146.59	7161	3	3	0.2931	114.527	114.195	114.428	114.643	114.826	CTBP2_MOUSE	P56546-2	CTBP2_MOUSE	P56546-2
311107	2760.41	76.23	76.41	62.2231							14580	16131	12097	11321	9679	10725	16755	21930	27115	27826	26588	23562	16	LASSYPSQAGVALTANPGPSAPLHSNPR		PEP_FRAG_1	452	479	b4b5b5ｰb19ｰy2y7*y11y13y19y23y24	11	6.6999	6.6999	0.0007	10	10	2760.41	30527	3.03	3	0.2311	76.5498	76.1791	76.4592	76.6422	76.8702	CTBP2_MOUSE	P56546-2	CTBP2_MOUSE	P56546-2
210699	1703.86	102.28	102.21	70.964										8117		6586		12287		15816		13576	18	TAYSTSYTVPMELLK		PEP_FRAG_1	480	494	b2b3b4y6y7y9y10y11y13	9	7.4058	7.4058	0.0002	4	4	1703.86	17677	2	2	0.3681	102.335	101.899	102.033	102.444	102.614	CTBP2_MOUSE	P56546-2	CTBP2_MOUSE	P56546-2
234267	1859.96	95.46	95.71	85.689																	1326		17	TAYSTSYTVPMELLKR		PEP_FRAG_1	480	495	b1ｰb8y7ｰy15ｰ	4	6.3424	6.3424	0.0008	1	2	1859.96	1326	2	2	0.2864	95.4555	95.2694	95.3484	95.5596	95.6516	CTBP2_MOUSE	P56546-2	CTBP2_MOUSE	P56546-2
236385	1875.97	78.48	78.56	41.1493										2010				2584	3294			4036	18	SMTASPLPSPHGSPQLLR		PEP_FRAG_1	498	515	b3y11y14	3	6.0865	6.1819	0.0009	1	2	1875.97	3408	3	3	0.3453	78.6445	78.4354	78.5487	78.7928	79.0673	CTBP2_MOUSE	P56546-2	CTBP2_MOUSE	P56546-2
318732	2950.54	72.68	72.64	45.9893															2067	2374	2768	2363	16	KPGAAPVEPSTLPPVSQSLHTPHSPYQK		PEP_FRAG_1	516	543	b10y2*y5ｰy8ｰy16	5	6.3107	6.3107	0.0008	1	4	2950.55	1754	5	5	0.2837	73.0893	72.8112	72.9745	73.2077	73.3706	CTBP2_MOUSE	P56546-2	CTBP2_MOUSE	P56546-2
318733	2950.56	72.36	72.46	63.793																	13004		17	KPGAAPVEPSTLPPVSQSLHTPHSPYQK		PEP_FRAG_1	516	543	b1b7b11ｰy6y16y26ｰ	6	6.1016	6.3107	0.0008	1	4	2950.56	13004	4	4	0.3049	72.3622	72.238	72.3168	72.5203	72.6772	CTBP2_MOUSE	P56546-2	CTBP2_MOUSE	P56546-2
318734	2950.56	72.26	72.61	63.602													4670						13	KPGAAPVEPSTLPPVSQSLHTPHSPYQK		PEP_FRAG_1	516	543	b1b5b10ｰb11ｰb12ｰy4y6y7y10ｰy16	10	5.9577	6.3107	0.0008	1	4	2950.56	4670	4.26	4	0.4976	72.2612	71.863	72.028	72.3986	72.709	CTBP2_MOUSE	P56546-2	CTBP2_MOUSE	P56546-2
111278	1205.59	85.48	85.61	45.8053		1846					22825	24949	27763	31284	26448	28547	20098	19296	21483	22778	15712	16789	16	DCTVEMPILK	Carbamidomethyl C(2)	PEP_FRAG_1	586	595	b2b3b3ｰb4ｰy4y5y6y7y8	9	7.455	7.455	0.0002	12	12	1205.59	24512	2	2	0.2458	85.842	85.5344	85.7425	85.9499	86.2773	CTBP1_MOUSE,CTBP2_MOUSE	O88712,P56546-2	CTBP2_MOUSE,CTBP1_MOUSE	P56546-2,O88712
269604	2163	85.26	85.29	53.4865	2555		5331	7327		1987	77302	81860	93805	105370	99702	101759	74497	66811	93001	91741	66479	65225	17	DLATVAFCDAQSTQEIHEK	Carbamidomethyl C(8)	PEP_FRAG_1	596	614	b2b3b4b4ｰb5ｰb11y3y5y8y9y10y12y13y14y15y16y17y17ｰ	18	7.9031	7.9031	0	12	14	2163	84829	2.94	3	0.2496	84.9053	84.5959	84.7922	85.0095	85.4803	CTBP2_MOUSE	P56546-2	CTBP2_MOUSE	P56546-2
254806	2020.04	105.8	106.04	50.8645													10480	6056			9027	10182	18	VLNEAVGAMMYHTITLTR		PEP_FRAG_1	615	632	y7y8y10y11y12y14	6	6.8398	6.8398	0.0006	3	3	2020.04	12580	3	3	0.254	105.988	105.813	105.898	106.054	106.145	CTBP2_MOUSE	P56546-2	CTBP2_MOUSE	P56546-2
105354	1180.58	60.45	60.29	46.5953	4383	12056			9353		45077	42075	41416	52789	43628	48505	47143	44059	44794	65344	40532		16	IGSGYDNVDIK		PEP_FRAG_1	647	657	b2b3b9b9ｰb10*y2y3y4y5y6y7y8y9y9*y10y10*y10ｰ	17	7.8316	7.8316	0	12	12	1180.58	66555	2	2	0.3567	60.7762	60.563	60.6808	60.88	61.2805	CTBP2_MOUSE	P56546-2	CTBP2_MOUSE	P56546-2
101843	1164.62	92.85	92.87	46.9833	15838	14195			14831	12226	21858		26112	30823	26928	29781	27588	26597	25278	29707			15	NTWLYQALR		PEP_FRAG_1	692	700	b2b2ｰb3b3ｰy3y4y4*y5y5*y6y7	11	7.4905	7.4905	0.0002	12	14	1164.62	28916	2	2	0.2895	92.3173	92.1021	92.2191	92.4116	92.6207	CTBP2_MOUSE	P56546-2	CTBP2_MOUSE	P56546-2
101844	1164.62	92.41	92.46	46.8637			13850														18078	20708	18	NTWLYQALR		PEP_FRAG_1	692	700	b2b3b3*b3ｰy5y6y7	7	7.2943	7.4905	0.0002	2	14	1164.62	28586	2	2	0.2654	92.7285	92.5062	92.6185	92.8231	93.0628	CTBP2_MOUSE	P56546-2	CTBP2_MOUSE	P56546-2
59168	958.533	45.53	45.4	37.2935	24216	24403	27250	29133		21352	50755	50102	55280	63342	59622	56003	49840	45741	47318	52033	40920	42092	15	VQSVEQIR		PEP_FRAG_1	705	712	b2b2*b3b3*b3ｰb4*y2y3y3*y4y4ｰy5y6y7*	14	7.4162	7.4162	0.0002	15	15	958.532	50124	2	2	0.2536	45.0278	44.8666	44.9433	45.1195	45.2195	CTBP1_MOUSE,CTBP2_MOUSE	O88712,P56546-2	CTBP1_MOUSE,CTBP2_MOUSE	O88712,P56546-2
92238	1119.62	96	95.87	45.6701	7110	7508	8629	6710	9657	10007	29727	32691	32158	38183	33719	37033	27920	26113	26047	30713	18184	19980	14	GETLGLIGFGR		PEP_FRAG_1	723	733	b2b3b3ｰy2y4y5y7y8	8	7.568	7.568	0	15	15	1119.62	37319	2	2	0.2648	96.2072	95.9302	96.0922	96.3265	96.6095	CTBP2_MOUSE	P56546-2	CTBP2_MOUSE	P56546-2
77155	1046.57	66.21	66.08	40.8545							27466	26527	29695	27608	31441	27385	22436	23888	26451	25807	20189		10	QGAFLVNAAR		PEP_FRAG_1	806	815	b3y3y4y5y6y7y8y9	8	7.291	7.291	0.0005	11	11	1046.57	21471	2	2	0.3143	66.4979	66.262	66.3947	66.5996	66.843	CTBP2_MOUSE	P56546-2	CTBP2_MOUSE	P56546-2
21509	714.451	46.26	46.27	26.7669								8288	10249	14909	5349	9291	6359	13077	6389	9293	5751		14	ALAQALK		PEP_FRAG_1	823	829	b2b3b4b5y2y4*y5	7	6.9819	6.9819	0.0006	4	4	714.453	10737	1.61	2	0.2432	46.926	46.7484	46.8224	47.0099	47.1367	CTBP1_MOUSE,CTBP2_MOUSE	O88712,P56546-2	CTBP2_MOUSE,CTBP1_MOUSE	P56546-2,O88712
263204	2100.04	94.36	94.5	45.9844	1569			3994			29344	31667	28262	29704	30230	26756	30346	29620	31930	29430	24974	16891	12	GAALDVHESEPFSFAQGPLK		PEP_FRAG_1	835	854	b2b3b6b9b10b13y4y5y6y7y8y9y10y11y15y16	16	7.571	7.571	0	12	12	2100.04	18338	3	3	0.224	94.353	94.0046	94.2564	94.4482	94.7533	CTBP2_MOUSE	P56546-2	CTBP2_MOUSE	P56546-2
21500	714.415	46.67	46.69	30.2738							4660	4132		4067	3695	4273	5161	5173	5052	4552	3401	3953	13	IPESLR		PEP_FRAG_1	892	897	b4y5	2	6.8085	6.8085	0.0006	4	4	714.415	3082	2	2	0.29	46.2697	45.9992	46.1347	46.3946	46.6774	AFG2A_MOUSE,CTBP2_MOUSE	Q3UMC0,P56546-2	AFG2A_MOUSE,CTBP2_MOUSE	Q3UMC0,P56546-2
323190	3076.52	119.95	119.35	71.233																1234			16	EFFVTSAPWSVIDQQAIHPELNGATYR		PEP_FRAG_1	903	929	b3b4b5b8b12ｰy20	6	6.1309	6.7951	0.0006	1	3	3076.52	1234	3	3	0.2407	119.952	119.682	119.859	120.052	120.277	CTBP2_MOUSE	P56546-2	CTBP2_MOUSE	P56546-2
323195	3076.52	119.62	119.61	71.1943													4809	4151				5003	14	EFFVTSAPWSVIDQQAIHPELNGATYR		PEP_FRAG_1	903	929	b3b7ｰb10b16ｰy18y22	6	6.7951	6.7951	0.0006	2	3	3076.52	3978	3	3	0.2619	119.964	119.731	119.865	120.07	120.18	CTBP2_MOUSE	P56546-2	CTBP2_MOUSE	P56546-2
[truncated: 10 more columns]

## Sheet: 2_Syntaxin 3b
cluster	avg_mass	avg_rt	avg_ref_rt	avg_drift_time	intensity in retina 1	intensity in retina 2	intensity in retina 3	intensity in retina 4	intensity in retina 5	intensity in retina 6	intensity in cones 1	intensity in cones 2	intensity in cones 3	intensity in cones 4	intensity in cones 5	intensity in cones 6	intensity in rods 1	intensity in rods 2	intensity in rods 3	intensity in rods 4	intensity in rods 5	intensity in rods 6	workflow_index	sequence	modifier	type	start	end	frag_string	products	peptide_annotated_max_score	peptide_overall_max_score	peptide_fdr_level	peptide_annotated_replication_rate	peptide_overall_replication_rate	signal_mass	signal_intensity	signal_charge	signal_z	signal_fwhm	signal_rt	signal_liftoffrt	signal_infuprt	signal_infdown_rt	signal_touchdownrt	pre_homology_entries	pre_homology_accessions	post_homology_entries	post_homology_accessions
75892	1041.52	35.18	35.36	42.5252	6615		3017				3782				4216							6468	1	ISEHVEEAK		PEP_FRAG_1	49	57	b4y1y5ｰy8	4	7.0966	8.3474	0	2	13	1041.52	5709	2.34	2	0.2283	35.5542	35.3821	35.4612	35.6457	35.7808	STX3_MOUSE	Q64704-2	STX3_MOUSE	Q64704-2
75912	1041.52	31.63	32.03	45.0382							7597	8193	8109	11168	6856	8713	15632	22689	14408	11046	10697	10691	18	ISEHVEEAK		PEP_FRAG_1	49	57	b2ｰb5b6b7y1y2y3y3ｰy4y6y7y8y8ｰ	13	8.3474	8.3474	0	11	13	1041.52	12877	2.31	2	0.3639	32.1403	31.5209	32.0051	32.2567	32.6103	STX3_MOUSE	Q64704-2	STX3_MOUSE	Q64704-2
183922	1540.9	108.09	108.26	66.1335			4072	4125			42950	50792	44598	57259	48844	59313	82795	90235	96787	116121	74740	84343	14	LYSIILSAPIPEPK		PEP_FRAG_1	59	72	b2b3b3ｰb4b4ｰb5b5ｰb6b6ｰb7ｰb8b9b12y2y4y6y7y8y9y9ｰy10y11y12y13	24	8.6031	8.6031	0	13	14	1540.9	144701	2.01	2	0.2432	108.391	108.063	108.277	108.506	108.776	STX3_MOUSE	Q64704-2	STX3_MOUSE	Q64704-2
182646	1533.81	77.81	77.88	36.5324	123233	121632	86186		136275	131520	52505	39952	86251	94813	97639	86759	97449	109100	107914	120001	86548	89288	17	TKDDLEQLTTEIK		PEP_FRAG_1	73	85	b1b1ｰb2b3b4b4ｰb5b5ｰb6b6ｰb7b7*b11y1y2y3y3ｰy4y5y6y6ｰy7y7*y7ｰy8y8*y9y10y11	29	8.8852	8.8852	0	17	17	1533.8	110459	2.53	3	0.3515	77.3928	77.1206	77.2873	77.4985	77.9169	STX3_MOUSE	Q64704-2	STX3_MOUSE	Q64704-2
132926	1304.65	75.83	75.46	55.3122	7329	4867	3943	3905	8249	8611													2	DDLEQLTTEIK		PEP_FRAG_1	75	85	y3ｰy8*	2	6.3965	6.3965	0.0008	1	2	1304.65	3082	2	2	0.2827	75.7635	75.5965	75.6569	75.8705	76.0082	STX3_MOUSE	Q64704-2	STX3_MOUSE	Q64704-2
132938	1304.67	81.75	81.27	52.355						1220													6	DDLEQLTTEIK		PEP_FRAG_1	75	85	b7ｰb9	2	5.9295	6.3965	0.0008	1	2	1304.67	1220	2	2	0.2512	81.7537	81.5686	81.6589	81.8447	81.8879	STX3_MOUSE	Q64704-2	STX3_MOUSE	Q64704-2
72767	1026.49	33.44	33.67	42.0049	46335	46595	36458		47720	58639	30845	43968	48644	48149	49749	51915	52172	51904	45543		41220	38056	15	HIEEDEVR		PEP_FRAG_1	101	108	b1b2b3b3ｰb5b6y1y2y4y5y6y6ｰy7y8	14	8.4127	8.4127	0	16	16	1026.48	48811	2	2	0.3742	32.8275	32.3875	32.7113	32.9549	33.561	STX3_MOUSE	Q64704-2	STX3_MOUSE	Q64704-2
41173	853.45	58.04	57.78	33.9843	18642	19007	20595	21183	16585	15962	10653	10886	11774	12574	11553	12834	17360	18653	15555	17037	14240	16442	14	FVEVMTK		PEP_FRAG_1	127	133	b2b3b5ｰy2y3y3ｰy4y5y5ｰy6	10	8.2927	8.2927	0	18	18	853.449	24545	1.92	2	0.3442	58.2366	58.0084	58.1337	58.3434	58.6584	STX3_MOUSE	Q64704-2	STX3_MOUSE	Q64704-2
96769	1141.53	59.15	58.99	44.2741	119349	113660	115144	119146	102361	107265	66697	67042	85139	83745	86077	77652	88575	90906	100112		93174	92052	3	YNEAQVDFR		PEP_FRAG_1	134	142	b2b2*b3b3*b3ｰb4b4*b6b7*y1y2y3y4y5y6y6*y7y8y8*	19	8.7121	8.7121	0	17	17	1141.53	251366	2	2	0.3043	59.1226	58.7838	59.019	59.2218	59.529	STX3_MOUSE	Q64704-2	STX3_MOUSE	Q64704-2
161058	1426.67	51.62	51.86	35.585									1270										9	YNEAQVDFRER		PEP_FRAG_1	134	144	b6ｰy5ｰy9ｰ	3	6.872	6.872	0.0006	1	2	1426.67	1270	2.52	3	0.2766	51.6193	51.3616	51.4631	51.6572	51.7381	STX3_MOUSE	Q64704-2	STX3_MOUSE	Q64704-2
30921	788.45	45.91	45.86	32.224			52917																3	QLEITGK		PEP_FRAG_1	152	158	b2b3b3ｰb4ｰb5ｰb6b7b7*b7ｰy2y3y4y5y5ｰ	14	7.9778	8.4441	0	1	9	788.45	52917	1.83	2	0.3696	45.9104	45.7379	45.8191	46.0286	46.1863	STX3_MOUSE	Q64704-2	STX3_MOUSE	Q64704-2
30930	788.45	46.33	46.24	32.2311	19177	19508			15920	19310	17854	17170	22852	22589	20549			29672			17770		14	QLEITGK		PEP_FRAG_1	152	158	b1b2b2*b3b3ｰb4*b4ｰb5*b5ｰb6*b6ｰb7y1y2y3y4y5y6y7*	19	8.4441	8.4441	0	8	9	788.449	41944	1.77	2	0.4962	46.7769	46.5447	46.6738	46.9004	47.0695	STX3_MOUSE	Q64704-2	STX3_MOUSE	Q64704-2
325405	3154.51	133.17	133.43	71.8619			26395	25363									45306	8887	3547		62311	51830	18	TTDEELEEMLESGNPAIFTSGIIDSQISK		PEP_FRAG_1	160	188	b3ｰb4b6b6ｰb8b8ｰb9b9ｰb10b10ｰb11b12b14b16b17b17*y2y3y4y5y6y7y8y9y10y11y11ｰy12y12ｰy13y15y19y20	33	8.6036	8.6036	0	6	7	3154.5	68432	3	3	0.3271	133.428	133.103	133.318	133.541	134.181	STX3_MOUSE	Q64704-2	STX3_MOUSE	Q64704-2
67998	1002.52	53.29	53.19	40.9831	76022	64979	63937	63296	79154	62953	76506	64513	81735	78200	81838	83112		92783			77899	75677	14	QALSEIEGR		PEP_FRAG_1	189	197	b3*b5ｰy2y3y4y5y5ｰy6y6ｰy7y7ｰy8y9*	13	8.4787	8.4787	0	15	15	1002.52	140801	1.97	2	0.3179	53.5462	53.3492	53.4439	53.6439	54.1144	STX3_MOUSE	Q64704-2	STX3_MOUSE	Q64704-2
200321	1637.76	72.39	72.22	63.8457	87121	103263	68610	65088	94104	95934	71763	73109	97171	111038	98029	126534	121485	124651	129193	154296	89036	100286	15	IENNMDQSVGFVER		PEP_FRAG_1	232	245	b2b3b4b4*b5b5*b6b7b7*b8b8ｰb9b9*b9ｰb10*b11b12b12*y1y2y3y4y5y6y7y8y8ｰy9y9*y11y12y12*y13y14	34	8.8773	8.8773	0	18	18	1637.76	138555	2	2	0.238	71.875	71.6967	71.7865	71.9718	72.2099	STX3_MOUSE	Q64704-2	STX3_MOUSE	Q64704-2
[truncated: 10 more columns]

## Sheet: 3_DLG4 (PSD95beta)
cluster	avg_mass	avg_rt	avg_ref_rt	avg_drift_time	intensity in retina 1	intensity in retina 2	intensity in retina 3	intensity in retina 4	intensity in retina 5	intensity in retina 6	intensity in cones 1	intensity in cones 2	intensity in cones 3	intensity in cones 4	intensity in cones 5	intensity in cones 6	intensity in rods 1	intensity in rods 2	intensity in rods 3	intensity in rods 4	intensity in rods 5	intensity in rods 6	workflow_index	sequence	modifier	type	start	end	frag_string	products	peptide_annotated_max_score	peptide_overall_max_score	peptide_fdr_level	peptide_annotated_replication_rate	peptide_overall_replication_rate	signal_mass	signal_intensity	signal_charge	signal_z	signal_fwhm	signal_rt	signal_liftoffrt	signal_infuprt	signal_infdown_rt	signal_touchdownrt	pre_homology_entries	pre_homology_accessions	post_homology_entries	post_homology_accessions
143748	1349.83	133.93	134.15	57.0127			2821										11169	3635	8513	8560	7793	9347	14	SALWLLAPPLLR		PEP_FRAG_1	10	21	b5b7y5y6y7y8y9	7	6.9297	6.9297	0.0006	7	8	1349.83	2867	2	2	0.3886	134.232	133.732	134.131	134.379	134.64	DLG4_MOUSE	Q62108-2	DLG4_MOUSE	Q62108-2
197194	1618.85	99.29	99.49	67.9932	9393	6677	8885	8094			6609		8588		8772		14826	15429	13177	7642	10987	11617	14	VNDSILFVNEVDVR		PEP_FRAG_1	156	169	b2b3b4b5b5ｰb6b6*b9*y2y3y4y6y8y9y10y12	16	7.4266	7.4266	0.0002	10	10	1618.85	20708	2	2	0.2771	99.5322	99.3761	99.4349	99.5886	99.6681	DLG4_MOUSE	Q62108-2	DLG4_MOUSE	Q62108-2
121940	1254.67	48.67	48.53	53.7252			8094	8566										15874			9538	12290	14	EVTHSAAVEALK		PEP_FRAG_1	170	181	b5b7b8ｰb9y3y4y6y7ｰy8y9y10	11	6.7549	6.7549	0.0006	3	6	1254.67	20718	2.29	2	0.2491	49.2054	49.0063	49.1171	49.2962	49.5293	DLG4_MOUSE	Q62108-2	DLG4_MOUSE	Q62108-2
121950	1254.67	49.13	49.05	53.6529	7884	7404			4531	6033	8427	9965	9551	9636	7569	9346			15570	17757			15	EVTHSAAVEALK		PEP_FRAG_1	170	181	b8b9b10y2y6y7y8y8ｰy10	9	6.6266	6.7549	0.0006	3	6	1254.67	15587	2.36	2	0.3898	48.5112	48.3039	48.4266	48.5945	48.8221	DLG4_MOUSE	Q62108-2	DLG4_MOUSE	Q62108-2
297198	2501.28	95.42	95.48	56.4633							2581						8418	9630	5752	3089	31152	32241	15	GLGFSIAGGVGNQHIPGDNSIYVTK		PEP_FRAG_1	212	236	b3b10ｰy9*y10y23y25	6	6.2878	6.2878	0.0009	4	5	2501.27	5158	3	3	0.3888	95.087	94.7494	94.9455	95.2045	95.4322	DLG4_MOUSE	Q62108-2	DLG4_MOUSE	Q62108-2
282210	2294.2	112.13	111.61	63.954														25385					14	ILAVNSVGLEDVMHEDAVAALK		PEP_FRAG_1	255	276	b3b6ｰy13y13ｰy15y17y18y20y21	9	6.6498	6.6498	0.0007	1	3	2294.2	25385	2.97	3	0.3546	112.134	111.92	112.035	112.24	112.4	DLG4_MOUSE	Q62108-2	DLG4_MOUSE	Q62108-2
282211	2294.21	111.21	111.58	64.257							3912												7	ILAVNSVGLEDVMHEDAVAALK		PEP_FRAG_1	255	276	b3b12b13ｰy9y15	5	5.7371	6.6498	0.0007	1	3	2294.21	3912	3	3	0.2677	111.213	110.909	111.114	111.303	111.471	DLG4_MOUSE	Q62108-2	DLG4_MOUSE	Q62108-2
91133	1114.58	74.53	74.7	46.9316									5698	6125	4875				8342	8798	7782	8279	16	NTYDVVYLK		PEP_FRAG_1	277	285	b3y3y8	3	6.1814	6.1814	0.0009	4	4	1114.58	8544	2	2	0.445	74.8902	74.6301	74.7898	75.0043	75.2758	DLG4_MOUSE	Q62108-2	DLG4_MOUSE	Q62108-2
121479	1252.66	46.84	46.83	36.4126							3670	6441		7653			10278	10705	10500	11740			14	NASHEQAAIALK		PEP_FRAG_1	412	423	b4b6y8	3	6.0207	6.0207	0.0009	2	2	1252.67	13238	2.55	3	0.2908	47.2573	47.1314	47.1725	47.344	47.4247	DLG4_MOUSE	Q62108-2	DLG4_MOUSE	Q62108-2
202356	1650.81	73.31	73.21	68.8172							10437	10280	13723	12513	11148	12937	14516	16073	14765	16731	10624	11997	14	EQLMNSSLGSGTASLR		PEP_FRAG_1	452	467	b2b3b3ｰb4ｰb5b7b8*b10ｰb11ｰy3y4y5y6y7y8y10y12y13y13*y14	20	7.2663	7.2663	0.0005	12	12	1650.81	20752	2	2	0.2432	73.6346	73.3779	73.5418	73.7383	73.9241	DLG4_MOUSE	Q62108-2	DLG4_MOUSE	Q62108-2
44209	871.423	68.52	68.41	32.8834							6900	5365	6976	7583	5384		9240	10639	8329	8216	9075		14	ALFDYDK		PEP_FRAG_1	478	484	y3y5y6	3	6.9845	6.9845	0.0006	7	8	871.423	12850	1.86	2	0.3193	68.8318	68.6071	68.7101	68.9362	69.0563	DLG4_MOUSE	Q62108-2	DLG4_MOUSE	Q62108-2
217079	1746.82	70.34	70.31	38.1134							6785	4178	6950			4754						3239	9	VHSDSETDDIGFIPSK		PEP_FRAG_1	519	534	b3ｰb5b6b8b8ｰb9b9ｰy3y3ｰy6y7ｰy9ｰ	12	6.2826	6.7428	0.0006	5	10	1746.82	3312	2.72	3	0.2865	70.3611	70.15	70.265	70.4524	70.5489	DLG4_MOUSE	Q62108-2	DLG4_MOUSE	Q62108-2
217080	1746.82	70.14	69.83	38.2132										5507			7570	10249	7573				15	VHSDSETDDIGFIPSK		PEP_FRAG_1	519	534	b2b5b5ｰb6b7b9y3y6y7y14	10	6.7428	6.7428	0.0006	3	10	1746.82	6879	2.65	3	0.2429	69.7855	69.4962	69.6663	69.8535	70.0929	DLG4_MOUSE	Q62108-2	DLG4_MOUSE	Q62108-2
240020	1902.92	64.16	63.44	49.029														3676					14	VHSDSETDDIGFIPSKR		PEP_FRAG_1	519	535	b9b12y4y7	4	6.4345	6.4345	0.0008	1	3	1902.92	3676	2.89	3	0.2641	64.158	63.8563	64.0578	64.2479	64.4818	DLG4_MOUSE	Q62108-2	DLG4_MOUSE	Q62108-2
92977	1123.48	35.96	36.18	41.8211			2178	2374				2412	3383	3653	2406				4821	5376			15	DWGSSSGSQGR		PEP_FRAG_1	549	559	b2y6y9	3	6.7555	6.7555	0.0006	7	8	1123.48	3615	2	2	0.366	35.3355	35.0924	35.1851	35.4473	35.5637	DLG4_MOUSE	Q62108-2	DLG4_MOUSE	Q62108-2
93028	1123.48	58.17	57.79	43.446																		1801	18	DWGSSSGSQGR		PEP_FRAG_1	549	559	y3y6ｰy9	3	6.007	6.7555	0.0006	1	8	1123.48	1801	2	2	0.4462	58.1659	57.9315	58.0461	58.2285	58.6962	DLG4_MOUSE	Q62108-2	DLG4_MOUSE	Q62108-2
147130	1363.64	85.94	86.08	53.4179			4022				7889	7899	10235	10539	9189	9850	10573	10605	10964	11952	6477	7837	9	ANDDLLSEFPDK		PEP_FRAG_1	590	601	b2b3b4b4*b5b8*y3y4y4ｰy6y7y8y9y10	14	7.0282	7.0282	0.0006	11	11	1363.64	5451	2	2	0.2345	85.8712	85.6765	85.784	85.9777	86.1507	DLG4_MOUSE	Q62108-2	DLG4_MOUSE	Q62108-2
278587	2256.11	75	75.24	51.6024							6599	8604	9496	9846	10201	8142	12512	13926	13377	12613	9825	9004	16	FIEAGQYNSHLYGTSVQSVR		PEP_FRAG_1	641	660	b3y11y16y17y18	5	6.5683	6.5683	0.0008	3	6	2256.11	13073	3	3	0.247	75.3687	75.1134	75.267	75.4634	75.7044	DLG4_MOUSE	Q62108-2	DLG4_MOUSE	Q62108-2
144854	1354.69	69.14	68.87	54.7777										2930					4221			2596	15	HCILDVSANAVR	Carbamidomethyl C(2)	PEP_FRAG_1	668	679	b4b5b8b9y9	5	6.1766	6.1766	0.0009	1	4	1354.69	3022	2	2	0.3155	68.7506	68.6089	68.6616	68.7694	68.8532	DLG4_MOUSE	Q62108-2	DLG4_MOUSE	Q62108-2
135319	1314.74	75.33	75.47	31.337			22762	22363													12515	7612	3	SLENVLEINKR		PEP_FRAG_1	697	707	b6*y2y3y4y5y6y6ｰy7	8	6.4726	6.6336	0.0007	2	6	1314.74	42431	2.84	3	0.268	75.5132	75.2765	75.4126	75.6057	75.9094	DLG4_MOUSE	Q62108-2	DLG4_MOUSE	Q62108-2
135320	1314.74	75.57	75.69	55.723									2542		3112	2567			3490				15	SLENVLEINKR		PEP_FRAG_1	697	707	b3y5y6	3	6.2718	6.6336	0.0007	2	6	1314.74	2533	2	2	0.2914	75.1027	74.8756	74.9769	75.2086	75.3913	DLG4_MOUSE	Q62108-2	DLG4_MOUSE	Q62108-2
135321	1314.73	75.86	75.71	31.253														21247					14	SLENVLEINKR		PEP_FRAG_1	697	707	b3ｰy2y3*y4y5y5ｰy6y6*y7y8y9	11	6.5416	6.6336	0.0007	1	6	1314.73	21247	2.8	3	0.313	75.8622	75.573	75.7524	75.9883	76.2513	DLG4_MOUSE	Q62108-2	DLG4_MOUSE	Q62108-2
135322	1314.74	75.99	75.94	31.469										7866									10	SLENVLEINKR		PEP_FRAG_1	697	707	b2b2ｰb3b4ｰb5b8y3y4y5y6y6*y7y8	13	6.6336	6.6336	0.0007	1	6	1314.74	7866	2.76	3	0.3493	75.9854	75.611	75.8548	76.0724	76.3328	DLG4_MOUSE	Q62108-2	DLG4_MOUSE	Q62108-2
212436	1714.92	107.9	108.01	70.8752	7230	5693	9483	8732	3427		6049	8409	9512	10149	7960	9554	18001	17486	15539	18061	13315	15035	14	VIEDLSGPYIWVPAR		PEP_FRAG_1	750	764	b3b4b6b7b14ｰy3y4y5y8y10y11y12	12	7.1697	7.1697	0.0005	13	13	1714.91	24337	2	2	0.3573	108.154	107.601	108.032	108.272	108.616	DLG4_MOUSE	Q62108-2	DLG4_MOUSE	Q62108-2
[truncated: 10 more columns]

## Sheet: 4_PALS2 (MPP6)
cluster	avg_mass	avg_rt	avg_ref_rt	avg_drift_time	intensity in retina 1	intensity in retina 2	intensity in retina 3	intensity in retina 4	intensity in retina 5	intensity in retina 6	intensity in cones 1	intensity in cones 2	intensity in cones 3	intensity in cones 4	intensity in cones 5	intensity in cones 6	intensity in rods 1	intensity in rods 2	intensity in rods 3	intensity in rods 4	intensity in rods 5	intensity in rods 6	workflow_index	sequence	modifier	type	start	end	frag_string	products	peptide_annotated_max_score	peptide_overall_max_score	peptide_fdr_level	peptide_annotated_replication_rate	peptide_overall_replication_rate	signal_mass	signal_intensity	signal_charge	signal_z	signal_fwhm	signal_rt	signal_liftoffrt	signal_infuprt	signal_infdown_rt	signal_touchdownrt	pre_homology_entries	pre_homology_accessions	post_homology_entries	post_homology_accessions
67569	1000.56	71.92	71.85	38.668									8238										9	GIMENPIVK		PEP_FRAG_1	27	35	y5y6y6*y6ｰy7	5	6.9712	6.9712	0.0006	1	2	1000.56	8238	2	2	0.2278	71.9181	71.6502	71.8043	72.0192	72.1187	PALS2_MOUSE	Q9JLB0,Q9JLB0-2	PALS2_MOUSE	Q9JLB0-2,Q9JLB0
242212	1920.98	85.95	86.07	48.5627							40077	39226	32148	26326	22029	17211							11	EPHFQSLLEAHDIVASK		PEP_FRAG_1	86	102	b2ｰb3b3ｰb4ｰb5ｰb6*b6ｰb7*b8b10*b10ｰb11*b12ｰb13*b14y1y2y2ｰy3y7y8y9y9ｰ	23	7.1188	7.1188	0.0006	5	5	1920.98	14371	3.27	3	0.3841	85.8447	85.3627	85.7651	85.9305	86.0912	PALS2_MOUSE	Q9JLB0,Q9JLB0-2	PALS2_MOUSE	Q9JLB0-2,Q9JLB0
18012	680.446	46.98	46.95	26.0307							3198	3021	2606	3602	3038	3409							10	ILGIHK		PEP_FRAG_1	129	134	y4y5	2	7.3753	7.3753	0.0002	4	4	680.446	2148	2	2	0.2319	47.198	46.9925	47.1063	47.295	47.4937	PALS2_MOUSE	Q9JLB0,Q9JLB0-2	PALS2_MOUSE	Q9JLB0-2,Q9JLB0
77168	1046.56	74.8	74.95	38.2843							47199	49797	37322	42338	33686	38690							12	AGEPLGVTFR		PEP_FRAG_1	136	145	b3b5b5ｰy3y4y5y6	7	7.4429	7.4429	0.0002	6	7	1046.56	28888	2	2	0.2605	74.7625	74.5159	74.6528	74.8697	74.9931	PALS2_MOUSE	Q9JLB0,Q9JLB0-2	PALS2_MOUSE	Q9JLB0-2,Q9JLB0
96973	1142.62	59.98	59.98	44.659							65864	72200	64505	73432	56207	58160							9	VENNDLVIAR		PEP_FRAG_1	146	155	b2b3b4*b5b6b6*b7y1y2y3y4y5y6y7y8y8*y9y9*y9ｰ	19	7.7977	7.7977	0	6	6	1142.62	39284	2	2	0.2216	60.0321	59.7999	59.9405	60.1226	60.4361	PALS2_MOUSE	Q9JLB0,Q9JLB0-2	PALS2_MOUSE	Q9JLB0,Q9JLB0-2
69752	1011.54	50.25	50.29	41.526								7723	10012	12255	8764	10079							10	ILHGGMIDR		PEP_FRAG_1	156	164	b3y3y4ｰy6y7y8ｰ	6	6.7463	6.7463	0.0006	2	3	1011.54	8983	2.26	2	0.3943	50.4178	50.0381	50.3238	50.5188	50.6583	PALS2_MOUSE	Q9JLB0,Q9JLB0-2	PALS2_MOUSE	Q9JLB0,Q9JLB0-2
108232	1192.71	84.5	84.52	35.5674			1859				17431	14003	17533	13051	15065	15747							9	QGLLHVGDIIK		PEP_FRAG_1	165	175	b1b3b4*b7*b8*b8ｰy5y6	8	6.544	6.544	0.0008	4	4	1192.71	9997	3	3	0.2373	84.5042	84.2529	84.4116	84.6023	84.8144	PALS2_MOUSE	Q9JLB0,Q9JLB0-2	PALS2_MOUSE	Q9JLB0-2,Q9JLB0
44363	872.51	69.57	69.26	36.064							26808	23643	24444	25667		24138							10	ELQELLK		PEP_FRAG_1	188	194	b2ｰb3b3*b3ｰb4b5b5ｰy3y4y4ｰy5y5*y6y6ｰ	14	7.7224	7.7224	0	5	5	872.51	20027	1.96	2	0.3167	69.8316	69.4871	69.718	69.9603	70.3147	PALS2_MOUSE	Q9JLB0,Q9JLB0-2	PALS2_MOUSE	Q9JLB0-2,Q9JLB0
52144	918.525	54.39	54.48	35.9055							26207	23384	25163	24631	22301	22696							9	NISGSVTLK		PEP_FRAG_1	195	203	b2b4*b7*y3y6y7y8	7	7.4917	7.4917	0.0002	6	6	918.526	14173	1.97	2	0.3517	54.3784	54.1835	54.2886	54.4768	54.7769	PALS2_MOUSE	Q9JLB0,Q9JLB0-2	PALS2_MOUSE	Q9JLB0-2,Q9JLB0
25623	748.435	53.17	53.25	31.377							3923	4242	2399		3892	3052							12	ILPSYR		PEP_FRAG_2	204	209	y3y4	2	7.0275	7.0275	0.0006	2	2	748.436	1697	2	2	0.224	53.2797	53.0515	53.1761	53.3711	53.6406	PALS2_MOUSE	Q9JLB0,Q9JLB0-2	PALS2_MOUSE	Q9JLB0-2,Q9JLB0
126495	1275.69	78.25	78.34	50.1124			4356			3233	43927	43762	41254	44867	44567	46203							10	DTITPQQVFVK		PEP_FRAG_1	210	220	b2ｰb3b3ｰb4b4ｰb5ｰb6b6ｰb9ｰb10*y2y3y5y8y9	15	7.6068	7.6068	0	5	5	1275.7	34954	2	2	0.3126	78.3228	77.9502	78.1919	78.4701	78.8147	PALS2_MOUSE	Q9JLB0,Q9JLB0-2	PALS2_MOUSE	Q9JLB0,Q9JLB0-2
258602	2053.89	95.98	95.91	43.5733							24072	19349	21133	17562	19308	11793							10	CHFDYNPFNDNLIPCK	Carbamidomethyl C(1), Carbamidomethyl C(15)	PEP_FRAG_1	221	236	b2b3b5b6b6*b7b7*b11b12b12*b13b13*y2y3y5y6y7y8y9y11*y12ｰ	21	7.6767	7.6767	0	6	7	2053.89	12750	2.94	3	0.4055	96.1278	95.928	96.0295	96.2197	96.4118	PALS2_MOUSE	Q9JLB0,Q9JLB0-2	PALS2_MOUSE	Q9JLB0,Q9JLB0-2
300645	2552.17	100.9	101.04	40.858			5106																3	CHFDYNPFNDNLIPCKEAGLK	Carbamidomethyl C(1), Carbamidomethyl C(15)	PEP_FRAG_1	235	255	b9y6y15*y16ｰy17	5	5.6837	6.1499	0.0009	1	4	2552.17	5106	3.84	4	0.2336	100.898	100.701	100.817	100.999	101.183	PALS2_MOUSE	Q9JLB0,Q9JLB0-2	PALS2_MOUSE	Q9JLB0-2,Q9JLB0
75994	1041.6	76.55	76.68	40.9945							54369	46486	51429	44988	46028	49335							9	GEILQIVNR		PEP_FRAG_1	245	253	b2b3b4b6y2y3y4y5y6y6*y7	11	8.2531	8.2531	0	6	8	1041.6	32047	2	2	0.3353	76.5404	76.2475	76.4394	76.6378	77.1036	PALS2_MOUSE	Q9JLB0,Q9JLB0-2	PALS2_MOUSE	Q9JLB0-2,Q9JLB0
175591	1496.69	71.04	70.81	33.9501	2162	3107	5756	3300			37487	37561	43448	45669	44151	45856							9	EDPNWWQASHVK		PEP_FRAG_1	254	265	b2b2ｰb4ｰy4y5y6y6*y7y8y9y10	11	7.6811	7.6811	0	7	7	1496.69	26505	2.82	3	0.307	71.0096	70.7153	70.8974	71.1255	71.4511	PALS2_MOUSE	Q9JLB0,Q9JLB0-2	PALS2_MOUSE	Q9JLB0-2,Q9JLB0
204265	1661.84	97.71	97.85	68.0987							96740	104772	105054	119435	110966	122387							9	EGGSAGLIPSQFLEEK		PEP_FRAG_1	266	281	b4b4ｰb5b6b6ｰb7b7ｰb8b8ｰb9b13b13*b14y2y3y4y7y8y8ｰy9y10y11y12y13y14y16	26	8.3823	8.3823	0	6	7	1661.84	68285	2	2	0.2807	97.6131	97.3358	97.5152	97.7206	97.9588	PALS2_MOUSE	Q9JLB0,Q9JLB0-2	PALS2_MOUSE	Q9JLB0,Q9JLB0-2
233208	1853.82	70.64	70.72	37.3218							4114	4204	4912		6541	5826							9	RDWDNSGPFCGTISNK	Carbamidomethyl C(10)	PEP_FRAG_1	288	303	b5b7b9y4y6ｰy7*y7ｰy8*y9y10	10	6.7143	6.7143	0.0006	3	6	1853.82	2305	3	3	0.3533	70.659	70.3631	70.5467	70.7894	71.2	PALS2_MOUSE	Q9JLB0,Q9JLB0-2	PALS2_MOUSE	Q9JLB0,Q9JLB0-2
209814	1697.73	81.86	82.01	65.8325							10536	8622	9119	9399	9393	9507							12	DWDNSGPFCGTISNK	Carbamidomethyl C(9)	PEP_FRAG_1	289	303	b2b3b4y3y4*y7ｰy9y9*y10y11	10	7.0259	7.0259	0.0006	4	4	1697.73	5945	2	2	0.3741	81.8633	81.379	81.711	82.0104	82.2708	PALS2_MOUSE	Q9JLB0,Q9JLB0-2	PALS2_MOUSE	Q9JLB0-2,Q9JLB0
145836	1358.7	64.98	64.72	33.449									1606										9	HEIQIYEEVAK		PEP_FRAG_1	321	331	b2b7ｰb9y2y5y6ｰ	6	6.8412	6.8412	0.0006	1	6	1358.7	1606	2.69	3	0.2648	64.9775	64.7612	64.8851	65.066	65.1713	PALS2_MOUSE	Q9JLB0,Q9JLB0-2	PALS2_MOUSE	Q9JLB0,Q9JLB0-2
106246	1183.71	83.48	83.43	47.3257	24751	25567	17415	18461	21870	22954	57007	58662	54200	63353	51205	54994		3734	2567	2403			9	TLVLIGAQGVGR		PEP_FRAG_1	339	350	b2b3b4b4ｰy2y4y5y6y7y8y9y10	12	8.0581	8.0581	0	12	12	1183.71	34270	2	2	0.2682	83.2693	82.8732	83.1706	83.3706	83.9486	MPP2_MOUSE,PALS2_MOUSE	Q9WV34,Q9JLB0,Q9JLB0-2	PALS2_MOUSE,MPP2_MOUSE	Q9JLB0-2,Q9JLB0,Q9WV34
54078	929.555	76.54	76.58	39.8795		5068		5181	4452	4525	36727	36203	38087	39134	32200	36870	1898		2163	2306			9	FIVLNPAR		PEP_FRAG_1	357	364	b2b6b6*y3y4y4*y5y6y7	9	7.6775	7.6775	0	7	7	929.558	23343	2	2	0.2908	76.4834	76.1166	76.3595	76.5943	77.0033	PALS2_MOUSE	Q9JLB0,Q9JLB0-2	PALS2_MOUSE	Q9JLB0,Q9JLB0-2
90801	1112.58	74.44	74.19	42.111												29114							12	FGTTVPFTSR		PEP_FRAG_1	365	374	b3b4b4ｰb5ｰb6ｰy5y6y8y9	9	7.6143	7.6144	0	1	5	1112.58	29114	2	2	0.4193	74.4352	74.0169	74.3199	74.5438	74.8555	PALS2_MOUSE	Q9JLB0,Q9JLB0-2	PALS2_MOUSE	Q9JLB0,Q9JLB0-2
90805	1112.57	74.49	74.66	42.2088							39824	38991	33678	43171	37942								7	FGTTVPFTSR		PEP_FRAG_1	365	374	b2b3b3ｰb4b4ｰb5ｰb6b8b9ｰy5y6y8y9y9ｰ	14	7.6144	7.6144	0	4	5	1112.57	25292	2	2	0.462	74.1959	73.8415	74.0866	74.3	74.5168	PALS2_MOUSE	Q9JLB0,Q9JLB0-2	PALS2_MOUSE	Q9JLB0-2,Q9JLB0
52842	922.422	44.11	44.31	34.93									7686										9	SEMEADIK		PEP_FRAG_1	392	399	b2y4ｰy5y6y7	5	6.9523	6.9523	0.0006	1	3	922.422	7686	2	2	0.2349	44.1144	43.9264	44.0134	44.1963	44.3025	PALS2_MOUSE	Q9JLB0,Q9JLB0-2	PALS2_MOUSE	Q9JLB0-2,Q9JLB0
52843	922.419	43.96	44.31	34.936											5776								11	SEMEADIK		PEP_FRAG_1	392	399	b2y5y6y7	4	6.6544	6.9523	0.0006	1	3	922.419	5776	2	2	0.2206	43.9626	43.7603	43.8558	44.0401	44.1309	PALS2_MOUSE	Q9JLB0,Q9JLB0-2	PALS2_MOUSE	Q9JLB0,Q9JLB0-2
221099	1772.82	61.2	60.91	40.4286							50627	50405	44092	49979	43119	41489		1693		1765			9	YLEHGEYEGNLYGTK		PEP_FRAG_1	403	417	b2b4b5b6ｰb7b8b9b11ｰy3y4y6y7y7*y8*y8ｰy9y9*y10y11*y11ｰy12ｰy14	22	7.7253	7.7253	0	6	6	1772.82	26553	2.89	3	0.2216	61.1196	60.8682	61.0232	61.2136	61.4624	PALS2_MOUSE	Q9JLB0,Q9JLB0-2	PALS2_MOUSE	Q9JLB0-2,Q9JLB0
138977	1329.73	96.25	96.19	52.6454							82845	76362	75390	85608	66965	68619				2798		2821	12	IDSILEVVQTGR		PEP_FRAG_1	418	429	b2b3b3ｰb4b4ｰb5b5ｰb6b6ｰb7ｰb10y2y3y4y4ｰy5y6y7y7*y8y8*y8ｰy9y10y11y11ｰ	26	7.9547	7.9547	0	6	9	1329.74	47544	2	2	0.2464	96.1945	95.8729	96.0869	96.3006	96.8031	PALS2_MOUSE	Q9JLB0,Q9JLB0-2	PALS2_MOUSE	Q9JLB0-2,Q9JLB0
149070	1371.72	86.83	87.04	56.3535							51431	53745	46932	53702	38987	48329							9	TCILDVNPQALK	Carbamidomethyl C(2)	PEP_FRAG_2	430	441	b2y5y6y8y8ｰy9y10	7	7.3201	7.3201	0.0005	6	7	1371.72	29685	2	2	0.3467	86.7684	86.4841	86.6451	86.8719	87.0144	PALS2_MOUSE	Q9JLB0,Q9JLB0-2	PALS2_MOUSE	Q9JLB0-2,Q9JLB0
62216	974.547	51.37	51.62	37.5267									39734	36054	40873	36729							9	AVVDAGITTK		PEP_FRAG_1	469	478	b2b3b6ｰy3y4y5y6y7y8	9	7.4671	7.4671	0.0002	3	3	974.546	23332	2	2	0.3491	51.3168	50.9961	51.212	51.4314	51.6621	PALS2_MOUSE	Q9JLB0,Q9JLB0-2	PALS2_MOUSE	Q9JLB0,Q9JLB0-2
49745	904.499	57.74	57.58	36.1227							22495	21889	19705	18692	14368	13568							8	LLTDSDLK		PEP_FRAG_1	479	486	y3y4y6y7	4	7.4163	7.4163	0.0002	5	7	904.499	11878	2	2	0.232	57.968	57.7517	57.8786	58.0516	58.1452	PALS2_MOUSE	Q9JLB0,Q9JLB0-2	PALS2_MOUSE	Q9JLB0,Q9JLB0-2
49766	904.5	63.58	63.55	119.182			1261																3	LLTDSDLK		PEP_FRAG_1	479	486	b5b6b8ｰy6y8	5	5.9369	7.4163	0.0002	1	7	904.5	1261	1	1	0.2336	63.5833	63.3858	63.4891	63.6799	63.8181	PALS2_MOUSE	Q9JLB0,Q9JLB0-2	PALS2_MOUSE	Q9JLB0-2,Q9JLB0
74195	1032.59	48.16	48.16	44.1013							9870	9898	9564	10284	12458	12845							9	LLTDSDLKK		PEP_FRAG_1	479	487	y5y7y8	3	7.1712	7.1712	0.0005	6	7	1032.59	4649	2.21	2	0.3433	48.1955	47.9869	48.106	48.2841	48.4634	PALS2_MOUSE	Q9JLB0,Q9JLB0-2	PALS2_MOUSE	Q9JLB0-2,Q9JLB0
260040	2067.02	105.79	106.06	52.5565			2192				8290	2514	8961		7557						1364		11	AYNHYFDLIIVNDNLDK		PEP_FRAG_1	498	514	b5b7b8b10y4y6y7y7*y8	9	6.8741	6.8741	0.0006	3	5	2067.02	4033	3	3	0.2273	105.717	105.522	105.613	105.801	106.022	PALS2_MOUSE	Q9JLB0,Q9JLB0-2	PALS2_MOUSE	Q9JLB0-2,Q9JLB0
260053	2067.02	112.29	112.11	86.646			3546	5149										1706					3	AYNHYFDLIIVNDNLDK		PEP_FRAG_1	498	514	b10b11ｰb12ｰb13ｰb15ｰy8ｰy13*y16	8	5.7063	6.8741	0.0006	2	5	2067.02	3680	2	2	0.4799	112.032	111.656	111.868	112.141	112.391	PALS2_MOUSE	Q9JLB0,Q9JLB0-2	PALS2_MOUSE	Q9JLB0-2,Q9JLB0
32926	802.467	40.72	40.84	31.7533							12234			15317	12749								10	LQTAIEK		PEP_FRAG_1	519	525	b6ｰy2y3y4y5y6y6*	7	7.5536	7.5536	0.0002	3	3	802.466	11711	2	2	0.4047	40.9985	40.6739	40.9075	41.0928	41.2488	PALS2_MOUSE	Q9JLB0,Q9JLB0-2	PALS2_MOUSE	Q9JLB0,Q9JLB0-2
[truncated: 10 more columns]

## Sheet: 5_SNAP25
cluster	avg_mass	avg_rt	avg_ref_rt	avg_drift_time	intensity in retina 1	intensity in retina 2	intensity in retina 3	intensity in retina 4	intensity in retina 5	intensity in retina 6	intensity in cones 1	intensity in cones 2	intensity in cones 3	intensity in cones 4	intensity in cones 5	intensity in cones 6	intensity in rods 1	intensity in rods 2	intensity in rods 3	intensity in rods 4	intensity in rods 5	intensity in rods 6	workflow_index	sequence	modifier	type	start	end	frag_string	products	peptide_annotated_max_score	peptide_overall_max_score	peptide_fdr_level	peptide_annotated_replication_rate	peptide_overall_replication_rate	signal_mass	signal_intensity	signal_charge	signal_z	signal_fwhm	signal_rt	signal_liftoffrt	signal_infuprt	signal_infdown_rt	signal_touchdownrt	pre_homology_entries	pre_homology_accessions	post_homology_entries	post_homology_accessions
77496	1048.48	49.63	49.59	39.1428		7678	7923	7277	9777	9989			12936	12863	8642	8223			9409		8245	10298	15	NELEEMQR		PEP_FRAG_1	9	16	b2b8y3y5y6	5	7.135	7.135	0.0005	11	11	1048.47	8761	2	2	0.3977	49.0107	48.8025	48.905	49.1625	49.4466	SNP25_MOUSE	P60879,P60879-2	SNP25_MOUSE	P60879-2,P60879
162797	1434.67	31.69	32.12	38.0107			4739	6301			6372	6031	4298	4020	3106		7079		8251	6306	5729	6054	8	ADQLADESLESTR		PEP_FRAG_1	18	30	b8y3y4	3	5.5244	7.6159	0	1	13	1434.67	2761	3	3	0.2644	31.8412	31.6677	31.7515	31.9377	32.3526	SNP25_MOUSE	P60879,P60879-2	SNP25_MOUSE	P60879,P60879-2
162834	1434.67	58.13	57.8	60.0056	9126	8260	4293	3714	9949	9993							9453	9105	10798	12626			16	ADQLADESLESTR		PEP_FRAG_1	18	30	b3b4b4*b5b6b8y3y4y7y8y9y10	12	7.6159	7.6159	0	8	13	1434.67	12916	2	2	0.3609	58.312	57.9796	58.1873	58.4057	58.6967	SNP25_MOUSE	P60879,P60879-2	SNP25_MOUSE	P60879,P60879-2
162838	1434.67	68.78	68.12	60.293					5828	6410				1988									10	ADQLADESLESTR		PEP_FRAG_1	18	30	b5ｰy6y8	3	6.0377	7.6159	0	1	13	1434.67	1196	2	2	0.3339	68.471	68.2463	68.3563	68.5725	68.7253	SNP25_MOUSE	P60879,P60879-2	SNP25_MOUSE	P60879,P60879-2
192609	1590.77	52.97	52.95	37.1001	12372	14084	8281	9168	14983	13527	6605	5783	4968	6629	7801		5938	5271	5473		4735	4148	2	ADQLADESLESTRR		PEP_FRAG_1	18	31	b4b4*b5b5*y5y10y11y11ｰ	8	6.982	6.982	0.0006	6	7	1590.77	12439	2.86	3	0.2531	53.1784	52.9994	53.0911	53.2683	53.5514	SNP25_MOUSE	P60879,P60879-2	SNP25_MOUSE	P60879,P60879-2
83250	1076.56	69.38	68.91	42.5967	17942	17085	10864	13761	17009	15098	6375			8030		7166	10401	10531				12553	6	MLQLVEESK		PEP_FRAG_1	32	40	b2b3y2y4y5y6y7*y8	8	7.451	7.451	0.0002	6	7	1076.57	11880	2	2	0.3519	70.0146	69.7815	69.9101	70.1286	70.5406	SNP25_MOUSE	P60879,P60879-2	SNP25_MOUSE	P60879-2,P60879
83251	1076.57	75.22	75.49	41.75													4325		5327	4581	2281		17	MLQLVEESK		PEP_FRAG_1	32	40	b3*y4ｰ	2	6.3141	7.451	0.0002	1	7	1076.57	1596	2	2	0.2461	74.8954	74.7095	74.8028	74.9739	75.0372	SNP25_MOUSE	P60879,P60879-2	SNP25_MOUSE	P60879,P60879-2
201726	1646.81	86.2	86.36	66.8084							13418	12187		5003	2742	2951	4178	4979	7586	6539	5721	6015	16	TLVMLDEQGEQLDR		PEP_FRAG_1	46	59	b1ｰy6y9ｰy10	4	6.4375	6.4375	0.0008	1	3	1646.81	5690	2	2	0.354	86.555	86.2281	86.4336	86.681	86.8268	SNP25_MOUSE	P60879,P60879-2	SNP25_MOUSE	P60879,P60879-2
204075	1660.82	82.85	82.86	67.4263	26334	26737	10727	11079	23812	20164	10895	11431	9440	9693	8344	9463	15756	15402	16827	17986	15676	14458	5	TLVMLDEQGEQLER		PEP_FRAG_1	46	59	b2b3b3ｰb4b5b6b8y3y4y6y7y8y9y10y11	15	7.6838	7.6838	0	17	17	1660.82	18431	2	2	0.2445	83.3909	83.0811	83.2949	83.4935	83.6247	SNP25_MOUSE	P60879,P60879-2	SNP25_MOUSE	P60879,P60879-2
104377	1176.56	50.64	50.57	43.6126	83915	76123	29039	27353	72862	89491	8984	8540	7665	8015	7385	8495	12898	14031	11749	14432	11736	10842	5	IEEGMDQINK		PEP_FRAG_1	60	69	b2b3b4b7y2y2*y3y4y4*y5y6y7y8y8*y8ｰy9y9ｰ	17	7.6812	7.6812	0	10	10	1176.56	53116	2	2	0.2243	51.1961	50.9428	51.1001	51.2941	51.5345	SNP23_MOUSE,SNP25_MOUSE	O09044,P60879,P60879-2	SNP25_MOUSE	P60879,P60879-2
27148	760.422	51.1	50.86	101.769	5629		3652	3620		4391													6	NLTDLGK		PEP_FRAG_1	77	83	b4y3y4y5y6ｰy7	6	7.3721	7.5795	0	3	7	760.421	2725	1	1	0.2936	51.5221	51.307	51.4283	51.6118	51.9404	SNP25_MOUSE	P60879,P60879-2	SNP25_MOUSE	P60879,P60879-2
27149	760.421	50.9	50.97	30.3397		11159			14125		2917	2929		3673	2710	2530	5714		5478	4341	3199	5010	2	NLTDLGK		PEP_FRAG_1	77	83	b2b4b4ｰb5y2y3y4y4ｰy5y6y6ｰy7*	12	7.5795	7.5795	0	4	7	760.42	9451	1.63	2	0.3169	51.1309	50.9037	51.0289	51.2301	51.5236	SNP25_MOUSE	P60879,P60879-2	SNP25_MOUSE	P60879-2,P60879
205419	1669.8	57.06	57.02	66.6666		3248		7604		1883	25920	27717	23291	25754	22865	24152	25040	24556	28569	27090	22403	21190	16	AWGNNQDGVVASQPAR		PEP_FRAG_1	104	119	b2b4b5b6b6*b8b9b10b11b12*b13b13*b13ｰy3y4y5y6y7y9y10y11y14y16	23	8.121	8.121	0	15	15	1669.8	29368	2	2	0.3053	57.3956	57.0508	57.2906	57.4908	57.841	SNP25_MOUSE	P60879,P60879-2	SNP25_MOUSE	P60879-2,P60879
111913	1208.61	80.88	80.92	46.959	42376	42164	20925	22380	54297	57338	21371	22050	20572	21425	18563	20205	16405	17894	18395	20664	16851	16549	13	EQMAISGGFIR		PEP_FRAG_1	125	135	b3b3ｰb4b4ｰb5ｰb9y3y4y5y6y7ｰy8y9y10*	14	7.7449	7.7449	0	18	18	1208.61	12982	2	2	0.3265	80.3469	80.1404	80.2495	80.4433	80.5433	SNP25_MOUSE	P60879,P60879-2	SNP25_MOUSE	P60879,P60879-2
269359	2160.02	114.94	114.85	55.7872		3230					6348				3605		7309			5552			13	ENEMDENLEQVSGIIGNLR		PEP_FRAG_1	143	161	b3ｰb10y4y5y7y8y8ｰy9*y11y14	10	6.7395	7.1588	0.0005	4	10	2160.03	5620	2.53	3	0.3963	114.536	114.277	114.422	114.656	114.809	SNP25_MOUSE	P60879,P60879-2	SNP25_MOUSE	P60879,P60879-2
269360	2160.02	115.12	115.03	88.141			5412	5683				2746									10783	10302	18	ENEMDENLEQVSGIIGNLR		PEP_FRAG_1	143	161	b2b3b3ｰb5b7b8*b9b9ｰb10b11ｰb15b15ｰy4y5y8y9y10y11y14ｰy15*	20	7.1588	7.1588	0.0005	4	10	2160.02	12559	2.38	2	0.4288	115.294	114.813	115.197	115.411	115.682	SNP25_MOUSE	P60879,P60879-2	SNP25_MOUSE	P60879-2,P60879
269362	2160.02	115.4	114.62	88.316	6011																		1	ENEMDENLEQVSGIIGNLR		PEP_FRAG_1	143	161	b10y4y5y7y9y10y10ｰy11	8	6.7493	7.1588	0.0005	1	10	2160.02	6011	2.28	2	0.3326	115.401	115.12	115.31	115.503	115.699	SNP25_MOUSE	P60879,P60879-2	SNP25_MOUSE	P60879,P60879-2
216810	1744.78	68.06	68	43.7838			3645										4766	5596	4982	5156			15	HMALDMGNEIDTQNR		PEP_FRAG_1	162	176	b5b5ｰb6b8y2y5y7y9	8	6.8997	6.8997	0.0006	4	7	1744.77	3856	3	3	0.238	67.7162	67.5859	67.6407	67.8207	67.9017	SNP25_MOUSE	P60879,P60879-2	SNP25_MOUSE	P60879,P60879-2
[truncated: 10 more columns]
